# Supplementary material for: Responses of intended and unintended receivers to a novel sexual signal suggest clandestine communication
Source: Nat Commun. 2021 Feb 4;12:797. doi: 10.1038/s41467-021-20971-5 (PMC7862365; doi:10.1038/s41467-021-20971-5)
Supplement: Supplementary file 4 — Supplementary Data 1 [file 41467_2021_20971_MOESM4_ESM.zip]

Archive with 16 entries (13 files):
- Supplementary_Data1/
- Supplementary_Data1/T.oceanicus_exemplar_experiment.csv
- __MACOSX/
- __MACOSX/Supplementary_Data1/
- __MACOSX/Supplementary_Data1/._T.oceanicus_exemplar_experiment.csv
- Supplementary_Data1/T.oceanicus_frequency_manipulation_experiment.csv
- __MACOSX/Supplementary_Data1/._T.oceanicus_frequency_manipulation_experiment.csv
- Supplementary_Data1/O.ochracea_frequency_manipulation_experiment.csv
- __MACOSX/Supplementary_Data1/._O.ochracea_frequency_manipulation_experiment.csv
- Supplementary_Data1/Tinghitella_etal_SuppData_README.pdf
- __MACOSX/Supplementary_Data1/._Tinghitella_etal_SuppData_README.pdf
- Supplementary_Data1/O.ochracea_trapping_data.csv
- __MACOSX/Supplementary_Data1/._O.ochracea_trapping_data.csv
- Supplementary_Data1/purring_song_characteristics.csv
- __MACOSX/Supplementary_Data1/._purring_song_characteristics.csv
- __MACOSX/._Supplementary_Data1
