# Supplementary material for: Responses of intended and unintended receivers to a novel sexual signal suggest clandestine communication
Source: Nat Commun. 2021 Feb 4;12:797. doi: 10.1038/s41467-021-20971-5 (PMC7862365; doi:10.1038/s41467-021-20971-5)
Supplement: Supplementary file 4 — Supplementary Data 1 [file 41467_2021_20971_MOESM4_ESM.zip › Supplementary_Data1/T.oceanicus_exemplar_experiment.csv]

uniqueID	Population	Year	Date	song	song_simple	Phonotaxis	Distance	Time	Contact
wailua_2_S19	wailua	S19	19-06-02	E1	Purr	0	0	NA	0
wailua_2_S19	wailua	S19	19-06-02	E2	Purr	0	60	NA	0
wailua_2_S19	wailua	S19	19-06-02	E3	Purr	1	100	NA	0
wailua_2_S19	wailua	S19	19-06-02	E4	Purr	0	0	NA	0
wailua_2_S19	wailua	S19	19-06-02	E5	Purr	0	75	NA	0
wailua_2_S19	wailua	S19	19-06-02	E6	Purr	0	25	NA	0
wailua_2_S19	wailua	S19	19-06-02	E7	Purr	1	55	NA	0
wailua_2_S19	wailua	S19	19-06-02	E8	Purr	0	0	NA	0
wailua_2_S19	wailua	S19	19-06-02	LOUD	LOUD	0	0	NA	0
wailua_2_S19	wailua	S19	19-06-02	WN	WN	0	55	NA	0
wailua_2_S19	wailua	S19	19-06-02	Typical	Typical	1	100	34	1
wailua_2_S19	wailua	S19	19-06-02	Silence	Silence	0	30	NA	0
wailua_3_S19	wailua	S19	19-06-02	E1	Purr	0	0	NA	0
wailua_3_S19	wailua	S19	19-06-02	E2	Purr	0	15	NA	0
wailua_3_S19	wailua	S19	19-06-02	E3	Purr	0	3	NA	0
wailua_3_S19	wailua	S19	19-06-02	E4	Purr	1	100	47	1
wailua_3_S19	wailua	S19	19-06-02	E5	Purr	1	100	NA	0
wailua_3_S19	wailua	S19	19-06-02	E6	Purr	0	5	NA	0
wailua_3_S19	wailua	S19	19-06-02	E7	Purr	1	100	NA	0
wailua_3_S19	wailua	S19	19-06-02	E8	Purr	1	100	NA	0
wailua_3_S19	wailua	S19	19-06-02	LOUD	LOUD	0	0	NA	0
wailua_3_S19	wailua	S19	19-06-02	WN	WN	0	35	NA	0
wailua_3_S19	wailua	S19	19-06-02	Typical	Typical	0	0	NA	0
wailua_3_S19	wailua	S19	19-06-02	Silence	Silence	0	20	NA	0
wailua_4_S19	wailua	S19	19-06-02	E1	Purr	0	0	NA	0
wailua_4_S19	wailua	S19	19-06-02	E2	Purr	1	100	52	1
wailua_4_S19	wailua	S19	19-06-02	E3	Purr	0	0	NA	0
wailua_4_S19	wailua	S19	19-06-02	E4	Purr	0	0	NA	0
wailua_4_S19	wailua	S19	19-06-02	E5	Purr	0	0	NA	0
wailua_4_S19	wailua	S19	19-06-02	E6	Purr	0	0	NA	0
wailua_4_S19	wailua	S19	19-06-02	E7	Purr	0	0	NA	0
wailua_4_S19	wailua	S19	19-06-02	E8	Purr	1	55	75	1
wailua_4_S19	wailua	S19	19-06-02	LOUD	LOUD	0	0	NA	0
wailua_4_S19	wailua	S19	19-06-02	WN	WN	0	0	NA	0
wailua_4_S19	wailua	S19	19-06-02	Typical	Typical	1	100	39	1
wailua_4_S19	wailua	S19	19-06-02	Silence	Silence	0	0	NA	0
wailua_5_S19	wailua	S19	19-06-03	E1	Purr	0	0	NA	0
wailua_5_S19	wailua	S19	19-06-03	E2	Purr	0	0	NA	0
wailua_5_S19	wailua	S19	19-06-03	E3	Purr	1	10	NA	0
wailua_5_S19	wailua	S19	19-06-03	E4	Purr	0	35	NA	0
wailua_5_S19	wailua	S19	19-06-03	E5	Purr	1	75	85	1
wailua_5_S19	wailua	S19	19-06-03	E6	Purr	0	0	NA	0
wailua_5_S19	wailua	S19	19-06-03	E7	Purr	0	0	NA	0
wailua_5_S19	wailua	S19	19-06-03	E8	Purr	0	0	NA	0
wailua_5_S19	wailua	S19	19-06-03	LOUD	LOUD	0	0	NA	0
wailua_5_S19	wailua	S19	19-06-03	WN	WN	0	5	NA	0
wailua_5_S19	wailua	S19	19-06-03	Typical	Typical	1	100	30	1
wailua_5_S19	wailua	S19	19-06-03	Silence	Silence	0	0	NA	0
wailua_7_S19	wailua	S19	19-06-03	E1	Purr	1	100	57	1
wailua_7_S19	wailua	S19	19-06-03	E2	Purr	0	0	NA	0
wailua_7_S19	wailua	S19	19-06-03	E3	Purr	1	65	82	1
wailua_7_S19	wailua	S19	19-06-03	E4	Purr	0	0	NA	0
wailua_7_S19	wailua	S19	19-06-03	E5	Purr	0	0	NA	0
wailua_7_S19	wailua	S19	19-06-03	E6	Purr	0	0	NA	0
wailua_7_S19	wailua	S19	19-06-03	E7	Purr	0	0	NA	0
wailua_7_S19	wailua	S19	19-06-03	E8	Purr	0	0	NA	0
wailua_7_S19	wailua	S19	19-06-03	LOUD	LOUD	1	25	NA	0
wailua_7_S19	wailua	S19	19-06-03	WN	WN	0	0	NA	0
wailua_7_S19	wailua	S19	19-06-03	Typical	Typical	1	100	39	1
wailua_7_S19	wailua	S19	19-06-03	Silence	Silence	0	0	NA	0
wailua_9_S19	wailua	S19	19-06-03	E1	Purr	0	100	NA	0
wailua_9_S19	wailua	S19	19-06-03	E2	Purr	1	100	NA	0
wailua_9_S19	wailua	S19	19-06-03	E3	Purr	0	100	NA	0
wailua_9_S19	wailua	S19	19-06-03	E4	Purr	0	100	NA	0
wailua_9_S19	wailua	S19	19-06-03	E5	Purr	0	100	NA	0
wailua_9_S19	wailua	S19	19-06-03	E6	Purr	0	45	NA	0
wailua_9_S19	wailua	S19	19-06-03	E7	Purr	0	100	NA	0
wailua_9_S19	wailua	S19	19-06-03	E8	Purr	0	100	NA	0
wailua_9_S19	wailua	S19	19-06-03	LOUD	LOUD	0	70	NA	0
wailua_9_S19	wailua	S19	19-06-03	WN	WN	0	100	NA	0
wailua_9_S19	wailua	S19	19-06-03	Typical	Typical	0	0	NA	0
wailua_9_S19	wailua	S19	19-06-03	Silence	Silence	0	100	NA	0
wailua_10_S19	wailua	S19	19-06-03	E1	Purr	0	90	NA	0
wailua_10_S19	wailua	S19	19-06-03	E2	Purr	1	95	NA	0
wailua_10_S19	wailua	S19	19-06-03	E3	Purr	0	100	NA	0
wailua_10_S19	wailua	S19	19-06-03	E4	Purr	0	100	NA	0
wailua_10_S19	wailua	S19	19-06-03	E5	Purr	0	100	NA	0
wailua_10_S19	wailua	S19	19-06-03	E6	Purr	0	100	NA	0
wailua_10_S19	wailua	S19	19-06-03	E7	Purr	0	100	NA	0
wailua_10_S19	wailua	S19	19-06-03	E8	Purr	0	100	NA	0
wailua_10_S19	wailua	S19	19-06-03	LOUD	LOUD	1	100	19	1
wailua_10_S19	wailua	S19	19-06-03	WN	WN	0	100	19	1
wailua_10_S19	wailua	S19	19-06-03	Typical	Typical	1	100	20	1
wailua_10_S19	wailua	S19	19-06-03	Silence	Silence	0	100	NA	0
wailua_11_S19	wailua	S19	19-06-03	E1	Purr	0	0	NA	0
wailua_11_S19	wailua	S19	19-06-03	E2	Purr	0	0	NA	0
wailua_11_S19	wailua	S19	19-06-03	E3	Purr	0	0	NA	0
wailua_11_S19	wailua	S19	19-06-03	E4	Purr	1	95	NA	0
wailua_11_S19	wailua	S19	19-06-03	E5	Purr	0	0	NA	0
wailua_11_S19	wailua	S19	19-06-03	E6	Purr	0	0	NA	0
wailua_11_S19	wailua	S19	19-06-03	E7	Purr	0	0	NA	0
wailua_11_S19	wailua	S19	19-06-03	E8	Purr	0	0	NA	0
wailua_11_S19	wailua	S19	19-06-03	LOUD	LOUD	0	0	NA	0
wailua_11_S19	wailua	S19	19-06-03	WN	WN	0	5	NA	0
wailua_11_S19	wailua	S19	19-06-03	Typical	Typical	1	100	33	1
wailua_11_S19	wailua	S19	19-06-03	Silence	Silence	0	0	NA	0
wailua_13_S19	wailua	S19	19-06-03	E1	Purr	1	65	NA	0
wailua_13_S19	wailua	S19	19-06-03	E2	Purr	0	0	NA	0
wailua_13_S19	wailua	S19	19-06-03	E3	Purr	0	0	NA	0
wailua_13_S19	wailua	S19	19-06-03	E4	Purr	0	50	NA	0
wailua_13_S19	wailua	S19	19-06-03	E5	Purr	0	0	NA	0
wailua_13_S19	wailua	S19	19-06-03	E6	Purr	0	0	NA	0
wailua_13_S19	wailua	S19	19-06-03	E7	Purr	0	100	NA	0
wailua_13_S19	wailua	S19	19-06-03	E8	Purr	0	0	NA	0
wailua_13_S19	wailua	S19	19-06-03	LOUD	LOUD	0	100	NA	0
wailua_13_S19	wailua	S19	19-06-03	WN	WN	0	0	NA	0
wailua_13_S19	wailua	S19	19-06-03	Typical	Typical	1	85	78	1
wailua_13_S19	wailua	S19	19-06-03	Silence	Silence	0	100	NA	0
wailua_15_S19	wailua	S19	19-06-03	E1	Purr	1	100	58	1
wailua_15_S19	wailua	S19	19-06-03	E2	Purr	1	100	38	1
wailua_15_S19	wailua	S19	19-06-03	E3	Purr	0	0	NA	0
wailua_15_S19	wailua	S19	19-06-03	E4	Purr	0	0	NA	0
wailua_15_S19	wailua	S19	19-06-03	E5	Purr	0	0	NA	0
wailua_15_S19	wailua	S19	19-06-03	E6	Purr	0	25	NA	0
wailua_15_S19	wailua	S19	19-06-03	E7	Purr	0	35	NA	0
wailua_15_S19	wailua	S19	19-06-03	E8	Purr	0	0	NA	0
wailua_15_S19	wailua	S19	19-06-03	LOUD	LOUD	0	15	NA	0
wailua_15_S19	wailua	S19	19-06-03	WN	WN	0	0	NA	0
wailua_15_S19	wailua	S19	19-06-03	Typical	Typical	0	25	NA	0
wailua_15_S19	wailua	S19	19-06-03	Silence	Silence	0	100	46	1
wailua_16_S19	wailua	S19	19-06-03	E1	Purr	0	100	NA	0
wailua_16_S19	wailua	S19	19-06-03	E2	Purr	0	60	NA	0
wailua_16_S19	wailua	S19	19-06-03	E3	Purr	1	100	20	1
wailua_16_S19	wailua	S19	19-06-03	E4	Purr	0	95	NA	0
wailua_16_S19	wailua	S19	19-06-03	E5	Purr	0	40	NA	0
wailua_16_S19	wailua	S19	19-06-03	E6	Purr	0	100	NA	0
wailua_16_S19	wailua	S19	19-06-03	E7	Purr	0	0	NA	0
wailua_16_S19	wailua	S19	19-06-03	E8	Purr	0	0	NA	0
wailua_16_S19	wailua	S19	19-06-03	LOUD	LOUD	0	0	NA	0
wailua_16_S19	wailua	S19	19-06-03	WN	WN	0	0	NA	0
wailua_16_S19	wailua	S19	19-06-03	Typical	Typical	1	100	23	1
wailua_16_S19	wailua	S19	19-06-03	Silence	Silence	0	100	59	1
wailua_17_S19	wailua	S19	19-06-03	E1	Purr	0	0	NA	0
wailua_17_S19	wailua	S19	19-06-03	E2	Purr	0	20	NA	0
wailua_17_S19	wailua	S19	19-06-03	E3	Purr	0	0	NA	0
wailua_17_S19	wailua	S19	19-06-03	E4	Purr	0	10	NA	0
wailua_17_S19	wailua	S19	19-06-03	E5	Purr	0	50	NA	0
wailua_17_S19	wailua	S19	19-06-03	E6	Purr	0	0	NA	0
wailua_17_S19	wailua	S19	19-06-03	E7	Purr	0	100	NA	0
wailua_17_S19	wailua	S19	19-06-03	E8	Purr	0	65	NA	0
wailua_17_S19	wailua	S19	19-06-03	LOUD	LOUD	0	10	NA	0
wailua_17_S19	wailua	S19	19-06-03	WN	WN	0	0	NA	0
wailua_17_S19	wailua	S19	19-06-03	Typical	Typical	1	100	28	1
wailua_17_S19	wailua	S19	19-06-03	Silence	Silence	0	100	NA	0
wailua_18_S19	wailua	S19	19-06-03	E1	Purr	0	0	NA	0
wailua_18_S19	wailua	S19	19-06-03	E2	Purr	0	100	NA	0
wailua_18_S19	wailua	S19	19-06-03	E3	Purr	0	100	NA	0
wailua_18_S19	wailua	S19	19-06-03	E4	Purr	0	65	NA	0
wailua_18_S19	wailua	S19	19-06-03	E5	Purr	1	100	21	1
wailua_18_S19	wailua	S19	19-06-03	E6	Purr	0	0	NA	0
wailua_18_S19	wailua	S19	19-06-03	E7	Purr	0	100	NA	0
wailua_18_S19	wailua	S19	19-06-03	E8	Purr	0	100	NA	0
wailua_18_S19	wailua	S19	19-06-03	LOUD	LOUD	0	45	NA	0
wailua_18_S19	wailua	S19	19-06-03	WN	WN	0	100	NA	0
wailua_18_S19	wailua	S19	19-06-03	Typical	Typical	1	100	32	1
wailua_18_S19	wailua	S19	19-06-03	Silence	Silence	0	100	31	1
wailua_19_S19	wailua	S19	19-06-03	E1	Purr	0	20	NA	0
wailua_19_S19	wailua	S19	19-06-03	E2	Purr	0	65	NA	0
wailua_19_S19	wailua	S19	19-06-03	E3	Purr	0	0	NA	0
wailua_19_S19	wailua	S19	19-06-03	E4	Purr	0	0	NA	0
wailua_19_S19	wailua	S19	19-06-03	E5	Purr	1	100	42	1
wailua_19_S19	wailua	S19	19-06-03	E6	Purr	0	100	NA	0
wailua_19_S19	wailua	S19	19-06-03	E7	Purr	0	5	NA	0
wailua_19_S19	wailua	S19	19-06-03	E8	Purr	1	100	NA	0
wailua_19_S19	wailua	S19	19-06-03	LOUD	LOUD	0	0	NA	0
wailua_19_S19	wailua	S19	19-06-03	WN	WN	0	75	NA	0
wailua_19_S19	wailua	S19	19-06-03	Typical	Typical	0	5	NA	0
wailua_19_S19	wailua	S19	19-06-03	Silence	Silence	0	100	NA	0
wailua_20_S19	wailua	S19	19-06-03	E1	Purr	0	0	NA	0
wailua_20_S19	wailua	S19	19-06-03	E2	Purr	0	0	NA	0
wailua_20_S19	wailua	S19	19-06-03	E3	Purr	0	0	NA	0
wailua_20_S19	wailua	S19	19-06-03	E4	Purr	0	0	NA	0
wailua_20_S19	wailua	S19	19-06-03	E5	Purr	0	0	NA	0
wailua_20_S19	wailua	S19	19-06-03	E6	Purr	1	100	NA	0
wailua_20_S19	wailua	S19	19-06-03	E7	Purr	0	0	NA	0
wailua_20_S19	wailua	S19	19-06-03	E8	Purr	0	0	NA	0
wailua_20_S19	wailua	S19	19-06-03	LOUD	LOUD	0	0	NA	0
wailua_20_S19	wailua	S19	19-06-03	WN	WN	0	0	NA	0
wailua_20_S19	wailua	S19	19-06-03	Typical	Typical	1	45	82	1
wailua_20_S19	wailua	S19	19-06-03	Silence	Silence	0	0	NA	0
wailua_21_S19	wailua	S19	19-06-03	E1	Purr	0	0	NA	0
wailua_21_S19	wailua	S19	19-06-03	E2	Purr	1	100	40	1
wailua_21_S19	wailua	S19	19-06-03	E3	Purr	0	0	NA	0
wailua_21_S19	wailua	S19	19-06-03	E4	Purr	0	100	NA	0
wailua_21_S19	wailua	S19	19-06-03	E5	Purr	0	10	NA	0
wailua_21_S19	wailua	S19	19-06-03	E6	Purr	1	100	NA	0
wailua_21_S19	wailua	S19	19-06-03	E7	Purr	0	100	NA	0
wailua_21_S19	wailua	S19	19-06-03	E8	Purr	0	100	NA	0
wailua_21_S19	wailua	S19	19-06-03	LOUD	LOUD	1	100	NA	0
wailua_21_S19	wailua	S19	19-06-03	WN	WN	0	100	NA	0
wailua_21_S19	wailua	S19	19-06-03	Typical	Typical	1	100	28	1
wailua_21_S19	wailua	S19	19-06-03	Silence	Silence	0	15	NA	0
wailua_22_S19	wailua	S19	19-06-03	E1	Purr	0	0	NA	0
wailua_22_S19	wailua	S19	19-06-03	E2	Purr	0	15	NA	0
wailua_22_S19	wailua	S19	19-06-03	E3	Purr	0	0	NA	0
wailua_22_S19	wailua	S19	19-06-03	E4	Purr	0	0	NA	0
wailua_22_S19	wailua	S19	19-06-03	E5	Purr	1	15	93	1
wailua_22_S19	wailua	S19	19-06-03	E6	Purr	0	100	NA	0
wailua_22_S19	wailua	S19	19-06-03	E7	Purr	0	0	NA	0
wailua_22_S19	wailua	S19	19-06-03	E8	Purr	0	0	NA	0
wailua_22_S19	wailua	S19	19-06-03	LOUD	LOUD	0	0	NA	0
wailua_22_S19	wailua	S19	19-06-03	WN	WN	0	0	NA	0
wailua_22_S19	wailua	S19	19-06-03	Typical	Typical	1	100	59	1
wailua_22_S19	wailua	S19	19-06-03	Silence	Silence	0	0	NA	0
wailua_23_S19	wailua	S19	19-06-03	E1	Purr	0	0	NA	0
wailua_23_S19	wailua	S19	19-06-03	E2	Purr	0	0	NA	0
wailua_23_S19	wailua	S19	19-06-03	E3	Purr	0	0	NA	0
wailua_23_S19	wailua	S19	19-06-03	E4	Purr	0	0	NA	0
wailua_23_S19	wailua	S19	19-06-03	E5	Purr	0	0	NA	0
wailua_23_S19	wailua	S19	19-06-03	E6	Purr	0	0	NA	0
wailua_23_S19	wailua	S19	19-06-03	E7	Purr	0	0	NA	0
wailua_23_S19	wailua	S19	19-06-03	E8	Purr	0	0	NA	0
wailua_23_S19	wailua	S19	19-06-03	LOUD	LOUD	1	100	36	1
wailua_23_S19	wailua	S19	19-06-03	WN	WN	0	0	NA	0
wailua_23_S19	wailua	S19	19-06-03	Typical	Typical	1	100	26	1
wailua_23_S19	wailua	S19	19-06-03	Silence	Silence	0	75	NA	0
wailua_24_S19	wailua	S19	19-06-03	E1	Purr	0	0	NA	0
wailua_24_S19	wailua	S19	19-06-03	E2	Purr	0	0	NA	0
wailua_24_S19	wailua	S19	19-06-03	E3	Purr	0	55	NA	0
wailua_24_S19	wailua	S19	19-06-03	E4	Purr	0	35	NA	0
wailua_24_S19	wailua	S19	19-06-03	E5	Purr	0	100	NA	0
wailua_24_S19	wailua	S19	19-06-03	E6	Purr	0	0	NA	0
wailua_24_S19	wailua	S19	19-06-03	E7	Purr	0	50	NA	0
wailua_24_S19	wailua	S19	19-06-03	E8	Purr	0	0	NA	0
wailua_24_S19	wailua	S19	19-06-03	LOUD	LOUD	0	0	NA	0
wailua_24_S19	wailua	S19	19-06-03	WN	WN	0	100	NA	0
wailua_24_S19	wailua	S19	19-06-03	Typical	Typical	1	100	37	1
wailua_24_S19	wailua	S19	19-06-03	Silence	Silence	0	100	NA	0
wailua_25_S19	wailua	S19	19-06-03	E1	Purr	0	0	NA	0
wailua_25_S19	wailua	S19	19-06-03	E2	Purr	0	100	NA	0
wailua_25_S19	wailua	S19	19-06-03	E3	Purr	1	100	19	1
wailua_25_S19	wailua	S19	19-06-03	E4	Purr	0	15	NA	0
wailua_25_S19	wailua	S19	19-06-03	E5	Purr	0	100	NA	0
wailua_25_S19	wailua	S19	19-06-03	E6	Purr	0	0	NA	0
wailua_25_S19	wailua	S19	19-06-03	E7	Purr	0	10	NA	0
wailua_25_S19	wailua	S19	19-06-03	E8	Purr	0	0	NA	0
wailua_25_S19	wailua	S19	19-06-03	LOUD	LOUD	0	0	NA	0
wailua_25_S19	wailua	S19	19-06-03	WN	WN	0	20	NA	0
wailua_25_S19	wailua	S19	19-06-03	Typical	Typical	0	20	NA	0
wailua_25_S19	wailua	S19	19-06-03	Silence	Silence	0	100	NA	0
wailua_26_S19	wailua	S19	19-06-03	E1	Purr	0	100	NA	0
wailua_26_S19	wailua	S19	19-06-03	E2	Purr	0	100	NA	0
wailua_26_S19	wailua	S19	19-06-03	E3	Purr	0	100	NA	0
wailua_26_S19	wailua	S19	19-06-03	E4	Purr	0	0	NA	0
wailua_26_S19	wailua	S19	19-06-03	E5	Purr	0	0	NA	0
wailua_26_S19	wailua	S19	19-06-03	E6	Purr	0	100	NA	0
wailua_26_S19	wailua	S19	19-06-03	E7	Purr	0	0	NA	0
wailua_26_S19	wailua	S19	19-06-03	E8	Purr	0	0	NA	0
wailua_26_S19	wailua	S19	19-06-03	LOUD	LOUD	0	100	NA	0
wailua_26_S19	wailua	S19	19-06-03	WN	WN	0	100	NA	0
wailua_26_S19	wailua	S19	19-06-03	Typical	Typical	1	100	35	1
wailua_26_S19	wailua	S19	19-06-03	Silence	Silence	0	0	NA	0
wailua_27_S19	wailua	S19	19-06-03	E1	Purr	0	100	NA	0
wailua_27_S19	wailua	S19	19-06-03	E2	Purr	0	20	NA	0
wailua_27_S19	wailua	S19	19-06-03	E3	Purr	0	5	NA	0
wailua_27_S19	wailua	S19	19-06-03	E4	Purr	0	100	NA	0
wailua_27_S19	wailua	S19	19-06-03	E5	Purr	0	40	NA	0
wailua_27_S19	wailua	S19	19-06-03	E6	Purr	0	0	NA	0
wailua_27_S19	wailua	S19	19-06-03	E7	Purr	0	65	NA	0
wailua_27_S19	wailua	S19	19-06-03	E8	Purr	0	100	NA	0
wailua_27_S19	wailua	S19	19-06-03	LOUD	LOUD	0	25	NA	0
wailua_27_S19	wailua	S19	19-06-03	WN	WN	0	0	NA	0
wailua_27_S19	wailua	S19	19-06-03	Typical	Typical	1	100	31	1
wailua_27_S19	wailua	S19	19-06-03	Silence	Silence	0	0	NA	0
wailua_28_S19	wailua	S19	19-06-03	E1	Purr	0	0	NA	0
wailua_28_S19	wailua	S19	19-06-03	E2	Purr	0	0	NA	0
wailua_28_S19	wailua	S19	19-06-03	E3	Purr	0	15	NA	0
wailua_28_S19	wailua	S19	19-06-03	E4	Purr	0	0	NA	0
wailua_28_S19	wailua	S19	19-06-03	E5	Purr	0	0	NA	0
wailua_28_S19	wailua	S19	19-06-03	E6	Purr	0	0	NA	0
wailua_28_S19	wailua	S19	19-06-03	E7	Purr	0	100	NA	0
wailua_28_S19	wailua	S19	19-06-03	E8	Purr	0	0	NA	0
wailua_28_S19	wailua	S19	19-06-03	LOUD	LOUD	0	0	NA	0
wailua_28_S19	wailua	S19	19-06-03	WN	WN	0	0	NA	0
wailua_28_S19	wailua	S19	19-06-03	Typical	Typical	1	100	84	1
wailua_28_S19	wailua	S19	19-06-03	Silence	Silence	0	0	NA	0
wailua_29_S19	wailua	S19	19-06-03	E1	Purr	1	100	NA	0
wailua_29_S19	wailua	S19	19-06-03	E2	Purr	1	65	NA	0
wailua_29_S19	wailua	S19	19-06-03	E3	Purr	1	100	NA	0
wailua_29_S19	wailua	S19	19-06-03	E4	Purr	0	0	NA	0
wailua_29_S19	wailua	S19	19-06-03	E5	Purr	0	15	NA	0
wailua_29_S19	wailua	S19	19-06-03	E6	Purr	0	100	NA	0
wailua_29_S19	wailua	S19	19-06-03	E7	Purr	0	100	NA	0
wailua_29_S19	wailua	S19	19-06-03	E8	Purr	0	100	NA	0
wailua_29_S19	wailua	S19	19-06-03	LOUD	LOUD	1	95	NA	0
wailua_29_S19	wailua	S19	19-06-03	WN	WN	0	0	NA	0
wailua_29_S19	wailua	S19	19-06-03	Typical	Typical	1	100	20	1
wailua_29_S19	wailua	S19	19-06-03	Silence	Silence	0	65	NA	0
wailua_30_S19	wailua	S19	19-06-03	E1	Purr	0	100	NA	0
wailua_30_S19	wailua	S19	19-06-03	E2	Purr	0	0	NA	0
wailua_30_S19	wailua	S19	19-06-03	E3	Purr	0	10	NA	0
wailua_30_S19	wailua	S19	19-06-03	E4	Purr	0	100	NA	0
wailua_30_S19	wailua	S19	19-06-03	E5	Purr	1	100	32	1
wailua_30_S19	wailua	S19	19-06-03	E6	Purr	0	0	NA	0
wailua_30_S19	wailua	S19	19-06-03	E7	Purr	0	0	NA	0
wailua_30_S19	wailua	S19	19-06-03	E8	Purr	0	0	NA	0
wailua_30_S19	wailua	S19	19-06-03	LOUD	LOUD	1	85	NA	0
wailua_30_S19	wailua	S19	19-06-03	WN	WN	0	0	NA	0
wailua_30_S19	wailua	S19	19-06-03	Typical	Typical	1	100	26	1
wailua_30_S19	wailua	S19	19-06-03	Silence	Silence	0	0	NA	0
kapaa_2_S19	kapaa	S19	19-06-03	E1	Purr	0	10	NA	0
kapaa_2_S19	kapaa	S19	19-06-03	E2	Purr	0	5	NA	0
kapaa_2_S19	kapaa	S19	19-06-03	E3	Purr	0	15	NA	0
kapaa_2_S19	kapaa	S19	19-06-03	E4	Purr	0	35	NA	0
kapaa_2_S19	kapaa	S19	19-06-03	E5	Purr	0	10	NA	0
kapaa_2_S19	kapaa	S19	19-06-03	E6	Purr	0	0	NA	0
kapaa_2_S19	kapaa	S19	19-06-03	E7	Purr	0	0	NA	0
kapaa_2_S19	kapaa	S19	19-06-03	E8	Purr	0	0	NA	0
kapaa_2_S19	kapaa	S19	19-06-03	LOUD	LOUD	0	15	NA	0
kapaa_2_S19	kapaa	S19	19-06-03	WN	WN	0	0	NA	0
kapaa_2_S19	kapaa	S19	19-06-03	Typical	Typical	1	100	24	1
kapaa_2_S19	kapaa	S19	19-06-03	Silence	Silence	0	30	NA	0
kapaa_4_S19	kapaa	S19	19-06-03	E1	Purr	0	0	NA	0
kapaa_4_S19	kapaa	S19	19-06-03	E2	Purr	0	0	NA	0
kapaa_4_S19	kapaa	S19	19-06-03	E3	Purr	0	0	NA	0
kapaa_4_S19	kapaa	S19	19-06-03	E4	Purr	0	0	NA	0
kapaa_4_S19	kapaa	S19	19-06-03	E5	Purr	0	0	NA	0
kapaa_4_S19	kapaa	S19	19-06-03	E6	Purr	0	0	NA	0
kapaa_4_S19	kapaa	S19	19-06-03	E7	Purr	0	0	NA	0
kapaa_4_S19	kapaa	S19	19-06-03	E8	Purr	0	0	NA	0
kapaa_4_S19	kapaa	S19	19-06-03	LOUD	LOUD	0	0	NA	0
kapaa_4_S19	kapaa	S19	19-06-03	WN	WN	0	0	NA	0
kapaa_4_S19	kapaa	S19	19-06-03	Typical	Typical	1	100	42	1
kapaa_4_S19	kapaa	S19	19-06-03	Silence	Silence	0	0	NA	0
kapaa_5_S19	kapaa	S19	19-06-03	E1	Purr	0	0	NA	0
kapaa_5_S19	kapaa	S19	19-06-03	E2	Purr	0	0	NA	0
kapaa_5_S19	kapaa	S19	19-06-03	E3	Purr	0	25	NA	0
kapaa_5_S19	kapaa	S19	19-06-03	E4	Purr	0	0	NA	0
kapaa_5_S19	kapaa	S19	19-06-03	E5	Purr	0	70	NA	0
kapaa_5_S19	kapaa	S19	19-06-03	E6	Purr	0	50	NA	0
kapaa_5_S19	kapaa	S19	19-06-03	E7	Purr	0	20	NA	0
kapaa_5_S19	kapaa	S19	19-06-03	E8	Purr	1	95	64	1
kapaa_5_S19	kapaa	S19	19-06-03	LOUD	LOUD	0	0	NA	0
kapaa_5_S19	kapaa	S19	19-06-03	WN	WN	0	100	NA	0
kapaa_5_S19	kapaa	S19	19-06-03	Typical	Typical	0	0	NA	0
kapaa_5_S19	kapaa	S19	19-06-03	Silence	Silence	0	0	NA	0
kapaa_6_S19	kapaa	S19	19-06-03	E1	Purr	0	0	NA	0
kapaa_6_S19	kapaa	S19	19-06-03	E2	Purr	0	0	NA	0
kapaa_6_S19	kapaa	S19	19-06-03	E3	Purr	1	100	66	1
kapaa_6_S19	kapaa	S19	19-06-03	E4	Purr	0	0	NA	0
kapaa_6_S19	kapaa	S19	19-06-03	E5	Purr	0	60	NA	0
kapaa_6_S19	kapaa	S19	19-06-03	E6	Purr	0	5	NA	0
kapaa_6_S19	kapaa	S19	19-06-03	E7	Purr	0	0	NA	0
kapaa_6_S19	kapaa	S19	19-06-03	E8	Purr	0	0	NA	0
kapaa_6_S19	kapaa	S19	19-06-03	LOUD	LOUD	0	0	NA	0
kapaa_6_S19	kapaa	S19	19-06-03	WN	WN	0	80	NA	0
kapaa_6_S19	kapaa	S19	19-06-03	Typical	Typical	1	60	74	1
kapaa_6_S19	kapaa	S19	19-06-03	Silence	Silence	0	0	NA	0
kapaa_7_S19	kapaa	S19	19-06-03	E1	Purr	0	10	NA	0
kapaa_7_S19	kapaa	S19	19-06-03	E2	Purr	0	35	NA	0
kapaa_7_S19	kapaa	S19	19-06-03	E3	Purr	0	0	NA	0
kapaa_7_S19	kapaa	S19	19-06-03	E4	Purr	0	60	NA	0
kapaa_7_S19	kapaa	S19	19-06-03	E5	Purr	0	0	NA	0
kapaa_7_S19	kapaa	S19	19-06-03	E6	Purr	0	0	NA	0
kapaa_7_S19	kapaa	S19	19-06-03	E7	Purr	0	5	NA	0
kapaa_7_S19	kapaa	S19	19-06-03	E8	Purr	0	0	NA	0
kapaa_7_S19	kapaa	S19	19-06-03	LOUD	LOUD	0	0	NA	0
kapaa_7_S19	kapaa	S19	19-06-03	WN	WN	0	0	NA	0
kapaa_7_S19	kapaa	S19	19-06-03	Typical	Typical	1	40	NA	0
kapaa_7_S19	kapaa	S19	19-06-03	Silence	Silence	0	30	NA	0
kapaa_10_S19	kapaa	S19	19-06-03	E1	Purr	0	100	NA	0
kapaa_10_S19	kapaa	S19	19-06-03	E2	Purr	0	5	NA	0
kapaa_10_S19	kapaa	S19	19-06-03	E3	Purr	0	100	NA	0
kapaa_10_S19	kapaa	S19	19-06-03	E4	Purr	0	50	NA	0
kapaa_10_S19	kapaa	S19	19-06-03	E5	Purr	0	0	NA	0
kapaa_10_S19	kapaa	S19	19-06-03	E6	Purr	0	70	NA	0
kapaa_10_S19	kapaa	S19	19-06-03	E7	Purr	0	0	NA	0
kapaa_10_S19	kapaa	S19	19-06-03	E8	Purr	0	0	NA	0
kapaa_10_S19	kapaa	S19	19-06-03	LOUD	LOUD	0	0	NA	0
kapaa_10_S19	kapaa	S19	19-06-03	WN	WN	0	10	NA	0
kapaa_10_S19	kapaa	S19	19-06-03	Typical	Typical	1	90	90	1
kapaa_10_S19	kapaa	S19	19-06-03	Silence	Silence	0	10	NA	0
kapaa_11_S19	kapaa	S19	19-06-03	E1	Purr	0	0	NA	0
kapaa_11_S19	kapaa	S19	19-06-03	E2	Purr	0	0	NA	0
kapaa_11_S19	kapaa	S19	19-06-03	E3	Purr	1	100	48	1
kapaa_11_S19	kapaa	S19	19-06-03	E4	Purr	0	0	NA	0
kapaa_11_S19	kapaa	S19	19-06-03	E5	Purr	0	0	NA	0
kapaa_11_S19	kapaa	S19	19-06-03	E6	Purr	0	0	NA	0
kapaa_11_S19	kapaa	S19	19-06-03	E7	Purr	0	0	NA	0
kapaa_11_S19	kapaa	S19	19-06-03	E8	Purr	0	0	NA	0
kapaa_11_S19	kapaa	S19	19-06-03	LOUD	LOUD	1	100	21	1
kapaa_11_S19	kapaa	S19	19-06-03	WN	WN	0	0	NA	0
kapaa_11_S19	kapaa	S19	19-06-03	Typical	Typical	1	100	26	1
kapaa_11_S19	kapaa	S19	19-06-03	Silence	Silence	0	40	NA	0
kapaa_12_S19	kapaa	S19	19-06-03	E1	Purr	0	20	NA	0
kapaa_12_S19	kapaa	S19	19-06-03	E2	Purr	0	5	NA	0
kapaa_12_S19	kapaa	S19	19-06-03	E3	Purr	0	100	NA	0
kapaa_12_S19	kapaa	S19	19-06-03	E4	Purr	1	100	60	1
kapaa_12_S19	kapaa	S19	19-06-03	E5	Purr	0	75	NA	0
kapaa_12_S19	kapaa	S19	19-06-03	E6	Purr	0	0	NA	0
kapaa_12_S19	kapaa	S19	19-06-03	E7	Purr	0	0	NA	0
kapaa_12_S19	kapaa	S19	19-06-03	E8	Purr	0	10	NA	0
kapaa_12_S19	kapaa	S19	19-06-03	LOUD	LOUD	0	25	NA	0
kapaa_12_S19	kapaa	S19	19-06-03	WN	WN	0	100	NA	0
kapaa_12_S19	kapaa	S19	19-06-03	Typical	Typical	1	100	20	1
kapaa_12_S19	kapaa	S19	19-06-03	Silence	Silence	0	100	NA	0
kapaa_13_S19	kapaa	S19	19-06-03	E1	Purr	0	100	NA	0
kapaa_13_S19	kapaa	S19	19-06-03	E2	Purr	0	45	NA	0
kapaa_13_S19	kapaa	S19	19-06-03	E3	Purr	0	0	NA	0
kapaa_13_S19	kapaa	S19	19-06-03	E4	Purr	1	100	10	1
kapaa_13_S19	kapaa	S19	19-06-03	E5	Purr	0	100	NA	0
kapaa_13_S19	kapaa	S19	19-06-03	E6	Purr	0	25	NA	0
kapaa_13_S19	kapaa	S19	19-06-03	E7	Purr	0	0	NA	0
kapaa_13_S19	kapaa	S19	19-06-03	E8	Purr	0	10	NA	0
kapaa_13_S19	kapaa	S19	19-06-03	LOUD	LOUD	0	100	NA	0
kapaa_13_S19	kapaa	S19	19-06-03	WN	WN	0	0	NA	0
kapaa_13_S19	kapaa	S19	19-06-03	Typical	Typical	1	100	35	1
kapaa_13_S19	kapaa	S19	19-06-03	Silence	Silence	0	30	NA	0
kapaa_16_S19	kapaa	S19	19-06-03	E1	Purr	0	20	NA	0
kapaa_16_S19	kapaa	S19	19-06-03	E2	Purr	0	0	NA	0
kapaa_16_S19	kapaa	S19	19-06-03	E3	Purr	0	5	NA	0
kapaa_16_S19	kapaa	S19	19-06-03	E4	Purr	0	0	NA	0
kapaa_16_S19	kapaa	S19	19-06-03	E5	Purr	0	0	NA	0
kapaa_16_S19	kapaa	S19	19-06-03	E6	Purr	0	0	NA	0
kapaa_16_S19	kapaa	S19	19-06-03	E7	Purr	0	60	NA	0
kapaa_16_S19	kapaa	S19	19-06-03	E8	Purr	0	0	NA	0
kapaa_16_S19	kapaa	S19	19-06-03	LOUD	LOUD	0	0	NA	0
kapaa_16_S19	kapaa	S19	19-06-03	WN	WN	0	35	NA	0
kapaa_16_S19	kapaa	S19	19-06-03	Typical	Typical	1	100	106	1
kapaa_16_S19	kapaa	S19	19-06-03	Silence	Silence	0	100	NA	0
kapaa_17_S19	kapaa	S19	19-06-03	E1	Purr	0	50	NA	0
kapaa_17_S19	kapaa	S19	19-06-03	E2	Purr	0	100	NA	0
kapaa_17_S19	kapaa	S19	19-06-03	E3	Purr	0	0	NA	0
kapaa_17_S19	kapaa	S19	19-06-03	E4	Purr	1	100	25	1
kapaa_17_S19	kapaa	S19	19-06-03	E5	Purr	0	0	NA	0
kapaa_17_S19	kapaa	S19	19-06-03	E6	Purr	0	10	NA	0
kapaa_17_S19	kapaa	S19	19-06-03	E7	Purr	1	100	59	1
kapaa_17_S19	kapaa	S19	19-06-03	E8	Purr	0	5	NA	0
kapaa_17_S19	kapaa	S19	19-06-03	LOUD	LOUD	0	0	NA	0
kapaa_17_S19	kapaa	S19	19-06-03	WN	WN	0	0	NA	0
kapaa_17_S19	kapaa	S19	19-06-03	Typical	Typical	1	100	48	1
kapaa_17_S19	kapaa	S19	19-06-03	Silence	Silence	0	100	NA	0
kapaa_18_S19	kapaa	S19	19-06-03	E1	Purr	0	100	NA	0
kapaa_18_S19	kapaa	S19	19-06-03	E2	Purr	0	0	NA	0
kapaa_18_S19	kapaa	S19	19-06-03	E3	Purr	0	0	NA	0
kapaa_18_S19	kapaa	S19	19-06-03	E4	Purr	0	0	NA	0
kapaa_18_S19	kapaa	S19	19-06-03	E5	Purr	0	0	NA	0
kapaa_18_S19	kapaa	S19	19-06-03	E6	Purr	NA	NA	NA	0
kapaa_18_S19	kapaa	S19	19-06-03	E7	Purr	0	0	NA	0
kapaa_18_S19	kapaa	S19	19-06-03	E8	Purr	0	0	NA	0
kapaa_18_S19	kapaa	S19	19-06-03	LOUD	LOUD	0	0	NA	0
kapaa_18_S19	kapaa	S19	19-06-03	WN	WN	0	90	NA	0
kapaa_18_S19	kapaa	S19	19-06-03	Typical	Typical	1	100	30	1
kapaa_18_S19	kapaa	S19	19-06-03	Silence	Silence	0	90	NA	0
kapaa_19_S19	kapaa	S19	19-06-03	E1	Purr	0	100	NA	0
kapaa_19_S19	kapaa	S19	19-06-03	E2	Purr	0	100	NA	0
kapaa_19_S19	kapaa	S19	19-06-03	E3	Purr	0	100	NA	0
kapaa_19_S19	kapaa	S19	19-06-03	E4	Purr	0	100	NA	0
kapaa_19_S19	kapaa	S19	19-06-03	E5	Purr	0	0	NA	0
kapaa_19_S19	kapaa	S19	19-06-03	E6	Purr	1	100	19	1
kapaa_19_S19	kapaa	S19	19-06-03	E7	Purr	0	100	NA	0
kapaa_19_S19	kapaa	S19	19-06-03	E8	Purr	1	100	NA	0
kapaa_19_S19	kapaa	S19	19-06-03	LOUD	LOUD	0	100	NA	0
kapaa_19_S19	kapaa	S19	19-06-03	WN	WN	0	0	NA	0
kapaa_19_S19	kapaa	S19	19-06-03	Typical	Typical	1	15	NA	0
kapaa_19_S19	kapaa	S19	19-06-03	Silence	Silence	0	5	NA	0
kapaa_21_S19	kapaa	S19	19-06-03	E1	Purr	1	85	NA	0
kapaa_21_S19	kapaa	S19	19-06-03	E2	Purr	0	75	NA	0
kapaa_21_S19	kapaa	S19	19-06-03	E3	Purr	0	50	NA	0
kapaa_21_S19	kapaa	S19	19-06-03	E4	Purr	1	100	56	1
kapaa_21_S19	kapaa	S19	19-06-03	E5	Purr	1	100	NA	0
kapaa_21_S19	kapaa	S19	19-06-03	E6	Purr	0	100	NA	0
kapaa_21_S19	kapaa	S19	19-06-03	E7	Purr	0	0	NA	0
kapaa_21_S19	kapaa	S19	19-06-03	E8	Purr	0	0	NA	0
kapaa_21_S19	kapaa	S19	19-06-03	LOUD	LOUD	0	0	NA	0
kapaa_21_S19	kapaa	S19	19-06-03	WN	WN	0	0	NA	0
kapaa_21_S19	kapaa	S19	19-06-03	Typical	Typical	1	100	45	1
kapaa_21_S19	kapaa	S19	19-06-03	Silence	Silence	0	0	NA	0
kapaa_22_S19	kapaa	S19	19-06-03	E1	Purr	1	100	NA	0
kapaa_22_S19	kapaa	S19	19-06-03	E2	Purr	0	0	NA	0
kapaa_22_S19	kapaa	S19	19-06-03	E3	Purr	0	90	NA	0
kapaa_22_S19	kapaa	S19	19-06-03	E4	Purr	1	100	29	1
kapaa_22_S19	kapaa	S19	19-06-03	E5	Purr	0	0	NA	0
kapaa_22_S19	kapaa	S19	19-06-03	E6	Purr	1	100	18	1
kapaa_22_S19	kapaa	S19	19-06-03	E7	Purr	0	100	NA	0
kapaa_22_S19	kapaa	S19	19-06-03	E8	Purr	0	0	NA	0
kapaa_22_S19	kapaa	S19	19-06-03	LOUD	LOUD	0	100	NA	0
kapaa_22_S19	kapaa	S19	19-06-03	WN	WN	1	100	48	1
kapaa_22_S19	kapaa	S19	19-06-03	Typical	Typical	0	0	NA	0
kapaa_22_S19	kapaa	S19	19-06-03	Silence	Silence	0	0	NA	0
kapaa_23_S19	kapaa	S19	19-06-03	E1	Purr	0	100	NA	0
kapaa_23_S19	kapaa	S19	19-06-03	E2	Purr	1	100	NA	0
kapaa_23_S19	kapaa	S19	19-06-03	E3	Purr	0	0	NA	0
kapaa_23_S19	kapaa	S19	19-06-03	E4	Purr	1	100	NA	0
kapaa_23_S19	kapaa	S19	19-06-03	E5	Purr	1	85	NA	0
kapaa_23_S19	kapaa	S19	19-06-03	E6	Purr	0	0	NA	0
kapaa_23_S19	kapaa	S19	19-06-03	E7	Purr	1	55	NA	0
kapaa_23_S19	kapaa	S19	19-06-03	E8	Purr	0	0	NA	0
kapaa_23_S19	kapaa	S19	19-06-03	LOUD	LOUD	0	0	NA	0
kapaa_23_S19	kapaa	S19	19-06-03	WN	WN	0	0	NA	0
kapaa_23_S19	kapaa	S19	19-06-03	Typical	Typical	1	100	45	1
kapaa_23_S19	kapaa	S19	19-06-03	Silence	Silence	0	100	NA	0
kapaa_24_S19	kapaa	S19	19-06-03	E1	Purr	0	10	NA	0
kapaa_24_S19	kapaa	S19	19-06-03	E2	Purr	1	100	25	1
kapaa_24_S19	kapaa	S19	19-06-03	E3	Purr	0	0	NA	0
kapaa_24_S19	kapaa	S19	19-06-03	E4	Purr	1	100	23	1
kapaa_24_S19	kapaa	S19	19-06-03	E5	Purr	0	0	NA	0
kapaa_24_S19	kapaa	S19	19-06-03	E6	Purr	1	100	45	1
kapaa_24_S19	kapaa	S19	19-06-03	E7	Purr	0	0	NA	0
kapaa_24_S19	kapaa	S19	19-06-03	E8	Purr	1	100	56	1
kapaa_24_S19	kapaa	S19	19-06-03	LOUD	LOUD	1	85	117	1
kapaa_24_S19	kapaa	S19	19-06-03	WN	WN	0	100	NA	0
kapaa_24_S19	kapaa	S19	19-06-03	Typical	Typical	1	100	45	1
kapaa_24_S19	kapaa	S19	19-06-03	Silence	Silence	0	100	29	1
kapaa_25_S19	kapaa	S19	19-06-03	E1	Purr	0	20	NA	0
kapaa_25_S19	kapaa	S19	19-06-03	E2	Purr	0	100	NA	0
kapaa_25_S19	kapaa	S19	19-06-03	E3	Purr	1	100	NA	0
kapaa_25_S19	kapaa	S19	19-06-03	E4	Purr	0	75	NA	0
kapaa_25_S19	kapaa	S19	19-06-03	E5	Purr	1	100	13	1
kapaa_25_S19	kapaa	S19	19-06-03	E6	Purr	0	100	NA	0
kapaa_25_S19	kapaa	S19	19-06-03	E7	Purr	0	0	NA	0
kapaa_25_S19	kapaa	S19	19-06-03	E8	Purr	0	0	NA	0
kapaa_25_S19	kapaa	S19	19-06-03	LOUD	LOUD	0	100	NA	0
kapaa_25_S19	kapaa	S19	19-06-03	WN	WN	0	100	NA	0
kapaa_25_S19	kapaa	S19	19-06-03	Typical	Typical	1	100	44	1
kapaa_25_S19	kapaa	S19	19-06-03	Silence	Silence	0	100	18	1
laie_1_S19	laie	S19	19-06-05	E1	Purr	0	100	NA	0
laie_1_S19	laie	S19	19-06-05	E2	Purr	0	0	NA	0
laie_1_S19	laie	S19	19-06-05	E3	Purr	0	45	NA	0
laie_1_S19	laie	S19	19-06-05	E4	Purr	0	0	NA	0
laie_1_S19	laie	S19	19-06-05	E5	Purr	0	100	NA	0
laie_1_S19	laie	S19	19-06-05	E6	Purr	0	10	NA	0
laie_1_S19	laie	S19	19-06-05	E7	Purr	0	0	NA	0
laie_1_S19	laie	S19	19-06-05	E8	Purr	0	5	NA	0
laie_1_S19	laie	S19	19-06-05	LOUD	LOUD	0	20	NA	0
laie_1_S19	laie	S19	19-06-05	WN	WN	0	0	NA	0
laie_1_S19	laie	S19	19-06-05	Typical	Typical	1	90	NA	0
laie_1_S19	laie	S19	19-06-05	Silence	Silence	0	0	NA	0
laie_2_S19	laie	S19	19-06-05	E1	Purr	0	0	NA	0
laie_2_S19	laie	S19	19-06-05	E2	Purr	0	0	NA	0
laie_2_S19	laie	S19	19-06-05	E3	Purr	0	0	NA	0
laie_2_S19	laie	S19	19-06-05	E4	Purr	0	0	NA	0
laie_2_S19	laie	S19	19-06-05	E5	Purr	0	0	NA	0
laie_2_S19	laie	S19	19-06-05	E6	Purr	0	0	NA	0
laie_2_S19	laie	S19	19-06-05	E7	Purr	0	0	NA	0
laie_2_S19	laie	S19	19-06-05	E8	Purr	0	0	NA	0
laie_2_S19	laie	S19	19-06-05	LOUD	LOUD	0	0	NA	0
laie_2_S19	laie	S19	19-06-05	WN	WN	0	0	NA	0
laie_2_S19	laie	S19	19-06-05	Typical	Typical	1	30	NA	0
laie_2_S19	laie	S19	19-06-05	Silence	Silence	0	0	NA	0
laie_3_S19	laie	S19	19-06-05	E1	Purr	0	100	NA	0
laie_3_S19	laie	S19	19-06-05	E2	Purr	0	15	NA	0
laie_3_S19	laie	S19	19-06-05	E3	Purr	0	0	NA	0
laie_3_S19	laie	S19	19-06-05	E4	Purr	0	0	NA	0
laie_3_S19	laie	S19	19-06-05	E5	Purr	0	0	NA	0
laie_3_S19	laie	S19	19-06-05	E6	Purr	0	0	NA	0
laie_3_S19	laie	S19	19-06-05	E7	Purr	0	0	NA	0
laie_3_S19	laie	S19	19-06-05	E8	Purr	0	0	NA	0
laie_3_S19	laie	S19	19-06-05	LOUD	LOUD	0	0	NA	0
laie_3_S19	laie	S19	19-06-05	WN	WN	0	0	NA	0
laie_3_S19	laie	S19	19-06-05	Typical	Typical	1	100	49	1
laie_3_S19	laie	S19	19-06-05	Silence	Silence	0	5	NA	0
manoa_1_S19	manoa	S19	19-06-07	E1	Purr	0	100	NA	0
manoa_1_S19	manoa	S19	19-06-07	E2	Purr	0	100	NA	0
manoa_1_S19	manoa	S19	19-06-07	E3	Purr	0	0	NA	0
manoa_1_S19	manoa	S19	19-06-07	E4	Purr	1	100	20	1
manoa_1_S19	manoa	S19	19-06-07	E5	Purr	0	100	NA	0
manoa_1_S19	manoa	S19	19-06-07	E6	Purr	0	0	NA	0
manoa_1_S19	manoa	S19	19-06-07	E7	Purr	0	0	NA	0
manoa_1_S19	manoa	S19	19-06-07	E8	Purr	0	5	NA	0
manoa_1_S19	manoa	S19	19-06-07	LOUD	LOUD	0	5	NA	0
manoa_1_S19	manoa	S19	19-06-07	WN	WN	0	0	NA	0
manoa_1_S19	manoa	S19	19-06-07	Typical	Typical	0	0	NA	0
manoa_1_S19	manoa	S19	19-06-07	Silence	Silence	0	25	NA	0
manoa_2_S19	manoa	S19	19-06-07	E1	Purr	0	5	NA	0
manoa_2_S19	manoa	S19	19-06-07	E2	Purr	0	10	NA	0
manoa_2_S19	manoa	S19	19-06-07	E3	Purr	1	100	43	1
manoa_2_S19	manoa	S19	19-06-07	E4	Purr	0	0	NA	0
manoa_2_S19	manoa	S19	19-06-07	E5	Purr	0	15	NA	0
manoa_2_S19	manoa	S19	19-06-07	E6	Purr	0	0	NA	0
manoa_2_S19	manoa	S19	19-06-07	E7	Purr	1	100	15	1
manoa_2_S19	manoa	S19	19-06-07	E8	Purr	0	65	NA	0
manoa_2_S19	manoa	S19	19-06-07	LOUD	LOUD	0	0	NA	0
manoa_2_S19	manoa	S19	19-06-07	WN	WN	0	0	NA	0
manoa_2_S19	manoa	S19	19-06-07	Typical	Typical	1	45	NA	0
manoa_2_S19	manoa	S19	19-06-07	Silence	Silence	0	0	NA	0
manoa_3_S19	manoa	S19	19-06-07	E1	Purr	0	100	NA	0
manoa_3_S19	manoa	S19	19-06-07	E2	Purr	1	100	14	1
manoa_3_S19	manoa	S19	19-06-07	E3	Purr	0	100	NA	0
manoa_3_S19	manoa	S19	19-06-07	E4	Purr	0	100	NA	0
manoa_3_S19	manoa	S19	19-06-07	E5	Purr	1	100	16	1
manoa_3_S19	manoa	S19	19-06-07	E6	Purr	1	100	30	1
manoa_3_S19	manoa	S19	19-06-07	E7	Purr	0	10	NA	0
manoa_3_S19	manoa	S19	19-06-07	E8	Purr	0	100	NA	0
manoa_3_S19	manoa	S19	19-06-07	LOUD	LOUD	1	100	19	1
manoa_3_S19	manoa	S19	19-06-07	WN	WN	1	15	NA	0
manoa_3_S19	manoa	S19	19-06-07	Typical	Typical	1	100	15	1
manoa_3_S19	manoa	S19	19-06-07	Silence	Silence	0	100	NA	0
manoa_4_S19	manoa	S19	19-06-07	E1	Purr	0	100	NA	0
manoa_4_S19	manoa	S19	19-06-07	E2	Purr	1	70	NA	0
manoa_4_S19	manoa	S19	19-06-07	E3	Purr	0	35	NA	0
manoa_4_S19	manoa	S19	19-06-07	E4	Purr	1	40	NA	0
manoa_4_S19	manoa	S19	19-06-07	E5	Purr	1	100	NA	0
manoa_4_S19	manoa	S19	19-06-07	E6	Purr	1	100	NA	0
manoa_4_S19	manoa	S19	19-06-07	E7	Purr	0	100	NA	0
manoa_4_S19	manoa	S19	19-06-07	E8	Purr	0	100	NA	0
manoa_4_S19	manoa	S19	19-06-07	LOUD	LOUD	0	100	NA	0
manoa_4_S19	manoa	S19	19-06-07	WN	WN	1	14	NA	0
manoa_4_S19	manoa	S19	19-06-07	Typical	Typical	1	100	NA	0
manoa_4_S19	manoa	S19	19-06-07	Silence	Silence	0	100	NA	0
manoa_5_S19	manoa	S19	19-06-07	E1	Purr	0	0	NA	0
manoa_5_S19	manoa	S19	19-06-07	E2	Purr	0	0	NA	0
manoa_5_S19	manoa	S19	19-06-07	E3	Purr	0	0	NA	0
manoa_5_S19	manoa	S19	19-06-07	E4	Purr	0	0	NA	0
manoa_5_S19	manoa	S19	19-06-07	E5	Purr	0	5	NA	0
manoa_5_S19	manoa	S19	19-06-07	E6	Purr	0	0	NA	0
manoa_5_S19	manoa	S19	19-06-07	E7	Purr	0	0	NA	0
manoa_5_S19	manoa	S19	19-06-07	E8	Purr	0	0	NA	0
manoa_5_S19	manoa	S19	19-06-07	LOUD	LOUD	0	0	NA	0
manoa_5_S19	manoa	S19	19-06-07	WN	WN	0	0	NA	0
manoa_5_S19	manoa	S19	19-06-07	Typical	Typical	1	100	32	1
manoa_5_S19	manoa	S19	19-06-07	Silence	Silence	0	0	NA	0
manoa_6_S19	manoa	S19	19-06-07	E1	Purr	0	0	NA	0
manoa_6_S19	manoa	S19	19-06-07	E2	Purr	1	100	73	1
manoa_6_S19	manoa	S19	19-06-07	E3	Purr	0	0	NA	0
manoa_6_S19	manoa	S19	19-06-07	E4	Purr	0	15	NA	0
manoa_6_S19	manoa	S19	19-06-07	E5	Purr	0	20	NA	0
manoa_6_S19	manoa	S19	19-06-07	E6	Purr	1	100	NA	0
manoa_6_S19	manoa	S19	19-06-07	E7	Purr	0	100	NA	0
manoa_6_S19	manoa	S19	19-06-07	E8	Purr	0	45	NA	0
manoa_6_S19	manoa	S19	19-06-07	LOUD	LOUD	0	100	NA	0
manoa_6_S19	manoa	S19	19-06-07	WN	WN	0	0	NA	0
manoa_6_S19	manoa	S19	19-06-07	Typical	Typical	1	100	57	1
manoa_6_S19	manoa	S19	19-06-07	Silence	Silence	0	0	NA	0
manoa_7_S19	manoa	S19	19-06-07	E1	Purr	1	100	57	1
manoa_7_S19	manoa	S19	19-06-07	E2	Purr	1	100	120	1
manoa_7_S19	manoa	S19	19-06-07	E3	Purr	0	0	NA	0
manoa_7_S19	manoa	S19	19-06-07	E4	Purr	0	20	NA	0
manoa_7_S19	manoa	S19	19-06-07	E5	Purr	0	0	NA	0
manoa_7_S19	manoa	S19	19-06-07	E6	Purr	0	15	NA	0
manoa_7_S19	manoa	S19	19-06-07	E7	Purr	0	0	NA	0
manoa_7_S19	manoa	S19	19-06-07	E8	Purr	0	100	NA	0
manoa_7_S19	manoa	S19	19-06-07	LOUD	LOUD	1	95	NA	0
manoa_7_S19	manoa	S19	19-06-07	WN	WN	0	25	NA	0
manoa_7_S19	manoa	S19	19-06-07	Typical	Typical	1	100	22	1
manoa_7_S19	manoa	S19	19-06-07	Silence	Silence	0	15	NA	0
manoa_8_S19	manoa	S19	19-06-07	E1	Purr	0	100	NA	0
manoa_8_S19	manoa	S19	19-06-07	E2	Purr	0	100	NA	0
manoa_8_S19	manoa	S19	19-06-07	E3	Purr	0	85	NA	0
manoa_8_S19	manoa	S19	19-06-07	E4	Purr	0	100	NA	0
manoa_8_S19	manoa	S19	19-06-07	E5	Purr	1	80	NA	0
manoa_8_S19	manoa	S19	19-06-07	E6	Purr	0	100	NA	0
manoa_8_S19	manoa	S19	19-06-07	E7	Purr	0	100	NA	0
manoa_8_S19	manoa	S19	19-06-07	E8	Purr	0	100	NA	0
manoa_8_S19	manoa	S19	19-06-07	LOUD	LOUD	0	100	NA	0
manoa_8_S19	manoa	S19	19-06-07	WN	WN	0	100	NA	0
manoa_8_S19	manoa	S19	19-06-07	Typical	Typical	0	0	NA	0
manoa_8_S19	manoa	S19	19-06-07	Silence	Silence	0	100	41	1
manoa_9_S19	manoa	S19	19-06-07	E1	Purr	1	100	NA	0
manoa_9_S19	manoa	S19	19-06-07	E2	Purr	1	100	19	1
manoa_9_S19	manoa	S19	19-06-07	E3	Purr	1	100	20	1
manoa_9_S19	manoa	S19	19-06-07	E4	Purr	0	100	NA	0
manoa_9_S19	manoa	S19	19-06-07	E5	Purr	1	100	8	1
manoa_9_S19	manoa	S19	19-06-07	E6	Purr	1	100	NA	0
manoa_9_S19	manoa	S19	19-06-07	E7	Purr	1	100	22	1
manoa_9_S19	manoa	S19	19-06-07	E8	Purr	0	100	NA	0
manoa_9_S19	manoa	S19	19-06-07	LOUD	LOUD	0	100	NA	0
manoa_9_S19	manoa	S19	19-06-07	WN	WN	0	100	NA	0
manoa_9_S19	manoa	S19	19-06-07	Typical	Typical	1	100	NA	0
manoa_9_S19	manoa	S19	19-06-07	Silence	Silence	0	100	NA	0
manoa_10_S19	manoa	S19	19-06-07	E1	Purr	0	100	NA	0
manoa_10_S19	manoa	S19	19-06-07	E2	Purr	0	35	NA	0
manoa_10_S19	manoa	S19	19-06-07	E3	Purr	0	100	NA	0
manoa_10_S19	manoa	S19	19-06-07	E4	Purr	1	100	44	1
manoa_10_S19	manoa	S19	19-06-07	E5	Purr	0	15	NA	0
manoa_10_S19	manoa	S19	19-06-07	E6	Purr	0	15	NA	0
manoa_10_S19	manoa	S19	19-06-07	E7	Purr	0	65	NA	0
manoa_10_S19	manoa	S19	19-06-07	E8	Purr	1	100	NA	0
manoa_10_S19	manoa	S19	19-06-07	LOUD	LOUD	0	100	NA	0
manoa_10_S19	manoa	S19	19-06-07	WN	WN	0	100	NA	0
manoa_10_S19	manoa	S19	19-06-07	Typical	Typical	1	100	34	1
manoa_10_S19	manoa	S19	19-06-07	Silence	Silence	0	100	NA	0
manoa_11_S19	manoa	S19	19-06-07	E1	Purr	0	0	NA	0
manoa_11_S19	manoa	S19	19-06-07	E2	Purr	0	0	NA	0
manoa_11_S19	manoa	S19	19-06-07	E3	Purr	1	100	59	1
manoa_11_S19	manoa	S19	19-06-07	E4	Purr	0	70	NA	0
manoa_11_S19	manoa	S19	19-06-07	E5	Purr	0	0	NA	0
manoa_11_S19	manoa	S19	19-06-07	E6	Purr	0	10	NA	0
manoa_11_S19	manoa	S19	19-06-07	E7	Purr	0	15	NA	0
manoa_11_S19	manoa	S19	19-06-07	E8	Purr	0	50	NA	0
manoa_11_S19	manoa	S19	19-06-07	LOUD	LOUD	0	0	NA	0
manoa_11_S19	manoa	S19	19-06-07	WN	WN	1	100	NA	0
manoa_11_S19	manoa	S19	19-06-07	Typical	Typical	1	100	NA	0
manoa_11_S19	manoa	S19	19-06-07	Silence	Silence	0	5	NA	0
manoa_12_S19	manoa	S19	19-06-07	E1	Purr	0	0	NA	0
manoa_12_S19	manoa	S19	19-06-07	E2	Purr	1	100	100	1
manoa_12_S19	manoa	S19	19-06-07	E3	Purr	0	5	NA	0
manoa_12_S19	manoa	S19	19-06-07	E4	Purr	1	85	NA	0
manoa_12_S19	manoa	S19	19-06-07	E5	Purr	0	5	NA	0
manoa_12_S19	manoa	S19	19-06-07	E6	Purr	0	0	NA	0
manoa_12_S19	manoa	S19	19-06-07	E7	Purr	0	0	NA	0
manoa_12_S19	manoa	S19	19-06-07	E8	Purr	0	0	NA	0
manoa_12_S19	manoa	S19	19-06-07	LOUD	LOUD	1	100	65	1
manoa_12_S19	manoa	S19	19-06-07	WN	WN	1	90	NA	0
manoa_12_S19	manoa	S19	19-06-07	Typical	Typical	1	100	36	1
manoa_12_S19	manoa	S19	19-06-07	Silence	Silence	0	100	NA	0
manoa_13_S19	manoa	S19	19-06-07	E1	Purr	0	0	NA	0
manoa_13_S19	manoa	S19	19-06-07	E2	Purr	0	65	NA	0
manoa_13_S19	manoa	S19	19-06-07	E3	Purr	0	0	NA	0
manoa_13_S19	manoa	S19	19-06-07	E4	Purr	0	100	NA	0
manoa_13_S19	manoa	S19	19-06-07	E5	Purr	0	0	NA	0
manoa_13_S19	manoa	S19	19-06-07	E6	Purr	1	100	NA	0
manoa_13_S19	manoa	S19	19-06-07	E7	Purr	1	100	34	1
manoa_13_S19	manoa	S19	19-06-07	E8	Purr	0	0	NA	0
manoa_13_S19	manoa	S19	19-06-07	LOUD	LOUD	1	90	NA	0
manoa_13_S19	manoa	S19	19-06-07	WN	WN	0	0	NA	0
manoa_13_S19	manoa	S19	19-06-07	Typical	Typical	1	100	85	1
manoa_13_S19	manoa	S19	19-06-07	Silence	Silence	1	100	38	1
manoa_14_S19	manoa	S19	19-06-07	E1	Purr	1	100	NA	0
manoa_14_S19	manoa	S19	19-06-07	E2	Purr	0	100	NA	0
manoa_14_S19	manoa	S19	19-06-07	E3	Purr	0	100	NA	0
manoa_14_S19	manoa	S19	19-06-07	E4	Purr	1	100	13	1
manoa_14_S19	manoa	S19	19-06-07	E5	Purr	0	100	NA	0
manoa_14_S19	manoa	S19	19-06-07	E6	Purr	0	100	NA	0
manoa_14_S19	manoa	S19	19-06-07	E7	Purr	1	100	NA	0
manoa_14_S19	manoa	S19	19-06-07	E8	Purr	0	100	NA	0
manoa_14_S19	manoa	S19	19-06-07	LOUD	LOUD	0	100	NA	0
manoa_14_S19	manoa	S19	19-06-07	WN	WN	0	100	NA	0
manoa_14_S19	manoa	S19	19-06-07	Typical	Typical	1	100	72	1
manoa_14_S19	manoa	S19	19-06-07	Silence	Silence	0	100	NA	0
manoa_15_S19	manoa	S19	19-06-07	E1	Purr	0	0	NA	0
manoa_15_S19	manoa	S19	19-06-07	E2	Purr	0	0	NA	0
manoa_15_S19	manoa	S19	19-06-07	E3	Purr	0	100	NA	0
manoa_15_S19	manoa	S19	19-06-07	E4	Purr	1	100	28	1
manoa_15_S19	manoa	S19	19-06-07	E5	Purr	0	70	NA	0
manoa_15_S19	manoa	S19	19-06-07	E6	Purr	0	100	NA	0
manoa_15_S19	manoa	S19	19-06-07	E7	Purr	0	0	NA	0
manoa_15_S19	manoa	S19	19-06-07	E8	Purr	1	100	NA	0
manoa_15_S19	manoa	S19	19-06-07	LOUD	LOUD	0	0	NA	0
manoa_15_S19	manoa	S19	19-06-07	WN	WN	0	0	NA	0
manoa_15_S19	manoa	S19	19-06-07	Typical	Typical	1	100	110	1
manoa_15_S19	manoa	S19	19-06-07	Silence	Silence	0	100	NA	0
manoa_16_S19	manoa	S19	19-06-07	E1	Purr	0	100	NA	0
manoa_16_S19	manoa	S19	19-06-07	E2	Purr	0	100	NA	0
manoa_16_S19	manoa	S19	19-06-07	E3	Purr	0	0	NA	0
manoa_16_S19	manoa	S19	19-06-07	E4	Purr	1	100	18	1
manoa_16_S19	manoa	S19	19-06-07	E5	Purr	0	0	NA	0
manoa_16_S19	manoa	S19	19-06-07	E6	Purr	0	100	NA	0
manoa_16_S19	manoa	S19	19-06-07	E7	Purr	0	25	NA	0
manoa_16_S19	manoa	S19	19-06-07	E8	Purr	0	0	NA	0
manoa_16_S19	manoa	S19	19-06-07	LOUD	LOUD	0	100	NA	0
manoa_16_S19	manoa	S19	19-06-07	WN	WN	0	100	NA	0
manoa_16_S19	manoa	S19	19-06-07	Typical	Typical	1	100	26	1
manoa_16_S19	manoa	S19	19-06-07	Silence	Silence	0	100	NA	0
manoa_17_S19	manoa	S19	19-06-07	E1	Purr	0	65	NA	0
manoa_17_S19	manoa	S19	19-06-07	E2	Purr	0	0	NA	0
manoa_17_S19	manoa	S19	19-06-07	E3	Purr	0	0	NA	0
manoa_17_S19	manoa	S19	19-06-07	E4	Purr	0	100	NA	0
manoa_17_S19	manoa	S19	19-06-07	E5	Purr	0	0	NA	0
manoa_17_S19	manoa	S19	19-06-07	E6	Purr	1	100	11	1
manoa_17_S19	manoa	S19	19-06-07	E7	Purr	0	100	NA	0
manoa_17_S19	manoa	S19	19-06-07	E8	Purr	0	100	NA	0
manoa_17_S19	manoa	S19	19-06-07	LOUD	LOUD	0	0	NA	0
manoa_17_S19	manoa	S19	19-06-07	WN	WN	1	100	25	1
manoa_17_S19	manoa	S19	19-06-07	Typical	Typical	1	100	85	1
manoa_17_S19	manoa	S19	19-06-07	Silence	Silence	0	20	NA	0
manoa_19_S19	manoa	S19	19-06-07	E1	Purr	1	100	29	1
manoa_19_S19	manoa	S19	19-06-07	E2	Purr	0	0	NA	0
manoa_19_S19	manoa	S19	19-06-07	E3	Purr	1	100	57	1
manoa_19_S19	manoa	S19	19-06-07	E4	Purr	0	0	NA	0
manoa_19_S19	manoa	S19	19-06-07	E5	Purr	0	0	NA	0
manoa_19_S19	manoa	S19	19-06-07	E6	Purr	0	35	NA	0
manoa_19_S19	manoa	S19	19-06-07	E7	Purr	0	100	NA	0
manoa_19_S19	manoa	S19	19-06-07	E8	Purr	0	60	NA	0
manoa_19_S19	manoa	S19	19-06-07	LOUD	LOUD	0	0	NA	0
manoa_19_S19	manoa	S19	19-06-07	WN	WN	0	0	NA	0
manoa_19_S19	manoa	S19	19-06-07	Typical	Typical	1	NA	58	1
manoa_19_S19	manoa	S19	19-06-07	Silence	Silence	0	60	NA	0
manoa_20_S19	manoa	S19	19-06-07	E1	Purr	0	0	NA	0
manoa_20_S19	manoa	S19	19-06-07	E2	Purr	0	0	NA	0
manoa_20_S19	manoa	S19	19-06-07	E3	Purr	0	0	NA	0
manoa_20_S19	manoa	S19	19-06-07	E4	Purr	0	100	NA	0
manoa_20_S19	manoa	S19	19-06-07	E5	Purr	0	0	NA	0
manoa_20_S19	manoa	S19	19-06-07	E6	Purr	0	10	NA	0
manoa_20_S19	manoa	S19	19-06-07	E7	Purr	0	0	NA	0
manoa_20_S19	manoa	S19	19-06-07	E8	Purr	0	65	NA	0
manoa_20_S19	manoa	S19	19-06-07	LOUD	LOUD	0	0	NA	0
manoa_20_S19	manoa	S19	19-06-07	WN	WN	0	100	NA	0
manoa_20_S19	manoa	S19	19-06-07	Typical	Typical	1	NA	79	1
manoa_20_S19	manoa	S19	19-06-07	Silence	Silence	0	5	NA	0
manoa_21_S19	manoa	S19	19-06-07	E1	Purr	0	0	NA	0
manoa_21_S19	manoa	S19	19-06-07	E2	Purr	0	0	NA	0
manoa_21_S19	manoa	S19	19-06-07	E3	Purr	0	0	NA	0
manoa_21_S19	manoa	S19	19-06-07	E4	Purr	0	0	NA	0
manoa_21_S19	manoa	S19	19-06-07	E5	Purr	0	0	NA	0
manoa_21_S19	manoa	S19	19-06-07	E6	Purr	0	10	NA	0
manoa_21_S19	manoa	S19	19-06-07	E7	Purr	0	30	NA	0
manoa_21_S19	manoa	S19	19-06-07	E8	Purr	0	0	NA	0
manoa_21_S19	manoa	S19	19-06-07	LOUD	LOUD	0	0	NA	0
manoa_21_S19	manoa	S19	19-06-07	WN	WN	0	0	NA	0
manoa_21_S19	manoa	S19	19-06-07	Typical	Typical	1	NA	0	1
manoa_21_S19	manoa	S19	19-06-07	Silence	Silence	0	0	NA	0
manoa_100_S19	manoa	S19	19-06-07	E1	Purr	0	0	NA	0
manoa_100_S19	manoa	S19	19-06-07	E2	Purr	0	0	NA	0
manoa_100_S19	manoa	S19	19-06-07	E3	Purr	0	0	NA	0
manoa_100_S19	manoa	S19	19-06-07	E4	Purr	0	0	NA	0
manoa_100_S19	manoa	S19	19-06-07	E5	Purr	0	0	NA	0
manoa_100_S19	manoa	S19	19-06-07	E6	Purr	0	0	NA	0
manoa_100_S19	manoa	S19	19-06-07	E7	Purr	0	0	NA	0
manoa_100_S19	manoa	S19	19-06-07	E8	Purr	0	0	NA	0
manoa_100_S19	manoa	S19	19-06-07	LOUD	LOUD	0	40	NA	0
manoa_100_S19	manoa	S19	19-06-07	WN	WN	0	50	NA	0
manoa_100_S19	manoa	S19	19-06-07	Typical	Typical	1	100	43	1
manoa_100_S19	manoa	S19	19-06-07	Silence	Silence	0	0	NA	0
manoa_101_S19	manoa	S19	19-06-07	E1	Purr	1	85	NA	0
manoa_101_S19	manoa	S19	19-06-07	E2	Purr	0	0	NA	0
manoa_101_S19	manoa	S19	19-06-07	E3	Purr	0	10	NA	0
manoa_101_S19	manoa	S19	19-06-07	E4	Purr	0	0	NA	0
manoa_101_S19	manoa	S19	19-06-07	E5	Purr	0	0	NA	0
manoa_101_S19	manoa	S19	19-06-07	E6	Purr	0	0	NA	0
manoa_101_S19	manoa	S19	19-06-07	E7	Purr	0	0	NA	0
manoa_101_S19	manoa	S19	19-06-07	E8	Purr	0	0	NA	0
manoa_101_S19	manoa	S19	19-06-07	LOUD	LOUD	0	0	NA	0
manoa_101_S19	manoa	S19	19-06-07	WN	WN	0	20	NA	0
manoa_101_S19	manoa	S19	19-06-07	Typical	Typical	1	100	NA	0
manoa_101_S19	manoa	S19	19-06-07	Silence	Silence	0	0	NA	0
manoa_102_S19	manoa	S19	19-06-07	E1	Purr	1	100	NA	0
manoa_102_S19	manoa	S19	19-06-07	E2	Purr	0	100	NA	0
manoa_102_S19	manoa	S19	19-06-07	E3	Purr	0	100	NA	0
manoa_102_S19	manoa	S19	19-06-07	E4	Purr	0	35	NA	0
manoa_102_S19	manoa	S19	19-06-07	E5	Purr	0	100	NA	0
manoa_102_S19	manoa	S19	19-06-07	E6	Purr	0	100	NA	0
manoa_102_S19	manoa	S19	19-06-07	E7	Purr	0	25	NA	0
manoa_102_S19	manoa	S19	19-06-07	E8	Purr	0	100	NA	0
manoa_102_S19	manoa	S19	19-06-07	LOUD	LOUD	1	100	44	1
manoa_102_S19	manoa	S19	19-06-07	WN	WN	1	100	NA	0
manoa_102_S19	manoa	S19	19-06-07	Typical	Typical	1	100	21	1
manoa_102_S19	manoa	S19	19-06-07	Silence	Silence	0	30	NA	0
manoa_104_S19	manoa	S19	19-06-07	E1	Purr	0	0	NA	0
manoa_104_S19	manoa	S19	19-06-07	E2	Purr	0	100	NA	0
manoa_104_S19	manoa	S19	19-06-07	E3	Purr	0	100	NA	0
manoa_104_S19	manoa	S19	19-06-07	E4	Purr	0	0	NA	0
manoa_104_S19	manoa	S19	19-06-07	E5	Purr	0	100	NA	0
manoa_104_S19	manoa	S19	19-06-07	E6	Purr	0	0	NA	0
manoa_104_S19	manoa	S19	19-06-07	E7	Purr	0	60	NA	0
manoa_104_S19	manoa	S19	19-06-07	E8	Purr	0	5	NA	0
manoa_104_S19	manoa	S19	19-06-07	LOUD	LOUD	0	0	NA	0
manoa_104_S19	manoa	S19	19-06-07	WN	WN	0	0	NA	0
manoa_104_S19	manoa	S19	19-06-07	Typical	Typical	1	100	45	1
manoa_104_S19	manoa	S19	19-06-07	Silence	Silence	0	100	NA	0
manoa_105_S19	manoa	S19	19-06-07	E1	Purr	1	100	NA	0
manoa_105_S19	manoa	S19	19-06-07	E2	Purr	0	10	NA	0
manoa_105_S19	manoa	S19	19-06-07	E3	Purr	0	100	NA	0
manoa_105_S19	manoa	S19	19-06-07	E4	Purr	0	60	NA	0
manoa_105_S19	manoa	S19	19-06-07	E5	Purr	0	0	NA	0
manoa_105_S19	manoa	S19	19-06-07	E6	Purr	0	0	NA	0
manoa_105_S19	manoa	S19	19-06-07	E7	Purr	0	0	NA	0
manoa_105_S19	manoa	S19	19-06-07	E8	Purr	0	100	NA	0
manoa_105_S19	manoa	S19	19-06-07	LOUD	LOUD	0	0	NA	0
manoa_105_S19	manoa	S19	19-06-07	WN	WN	0	100	NA	0
manoa_105_S19	manoa	S19	19-06-07	Typical	Typical	0	15	NA	0
manoa_105_S19	manoa	S19	19-06-07	Silence	Silence	0	0	NA	0
manoa_106_S19	manoa	S19	19-06-07	E1	Purr	0	60	NA	0
manoa_106_S19	manoa	S19	19-06-07	E2	Purr	0	100	NA	0
manoa_106_S19	manoa	S19	19-06-07	E3	Purr	0	100	NA	0
manoa_106_S19	manoa	S19	19-06-07	E4	Purr	0	0	NA	0
manoa_106_S19	manoa	S19	19-06-07	E5	Purr	0	0	NA	0
manoa_106_S19	manoa	S19	19-06-07	E6	Purr	1	100	NA	0
manoa_106_S19	manoa	S19	19-06-07	E7	Purr	0	100	NA	0
manoa_106_S19	manoa	S19	19-06-07	E8	Purr	0	10	NA	0
manoa_106_S19	manoa	S19	19-06-07	LOUD	LOUD	0	30	NA	0
manoa_106_S19	manoa	S19	19-06-07	WN	WN	1	100	NA	0
manoa_106_S19	manoa	S19	19-06-07	Typical	Typical	0	30	NA	0
manoa_106_S19	manoa	S19	19-06-07	Silence	Silence	0	5	NA	0
manoa_107_S19	manoa	S19	19-06-07	E1	Purr	0	0	NA	0
manoa_107_S19	manoa	S19	19-06-07	E2	Purr	0	0	NA	0
manoa_107_S19	manoa	S19	19-06-07	E3	Purr	0	20	NA	0
manoa_107_S19	manoa	S19	19-06-07	E4	Purr	0	0	NA	0
manoa_107_S19	manoa	S19	19-06-07	E5	Purr	0	0	NA	0
manoa_107_S19	manoa	S19	19-06-07	E6	Purr	0	0	NA	0
manoa_107_S19	manoa	S19	19-06-07	E7	Purr	0	0	NA	0
manoa_107_S19	manoa	S19	19-06-07	E8	Purr	0	0	NA	0
manoa_107_S19	manoa	S19	19-06-07	LOUD	LOUD	0	0	NA	0
manoa_107_S19	manoa	S19	19-06-07	WN	WN	0	0	NA	0
manoa_107_S19	manoa	S19	19-06-07	Typical	Typical	1	100	30	1
manoa_107_S19	manoa	S19	19-06-07	Silence	Silence	0	0	NA	0
manoa_108_S19	manoa	S19	19-06-07	E1	Purr	0	0	NA	0
manoa_108_S19	manoa	S19	19-06-07	E2	Purr	0	0	NA	0
manoa_108_S19	manoa	S19	19-06-07	E3	Purr	0	0	NA	0
manoa_108_S19	manoa	S19	19-06-07	E4	Purr	0	0	NA	0
manoa_108_S19	manoa	S19	19-06-07	E5	Purr	0	0	NA	0
manoa_108_S19	manoa	S19	19-06-07	E6	Purr	0	0	NA	0
manoa_108_S19	manoa	S19	19-06-07	E7	Purr	1	100	88	1
manoa_108_S19	manoa	S19	19-06-07	E8	Purr	1	100	NA	0
manoa_108_S19	manoa	S19	19-06-07	LOUD	LOUD	0	15	NA	0
manoa_108_S19	manoa	S19	19-06-07	WN	WN	0	5	NA	0
manoa_108_S19	manoa	S19	19-06-07	Typical	Typical	1	100	37	1
manoa_108_S19	manoa	S19	19-06-07	Silence	Silence	0	10	NA	0
laie_5_S19	laie	S19	19-06-08	E1	Purr	0	5	NA	0
laie_5_S19	laie	S19	19-06-08	E2	Purr	1	95	NA	0
laie_5_S19	laie	S19	19-06-08	E3	Purr	0	0	NA	0
laie_5_S19	laie	S19	19-06-08	E4	Purr	0	80	NA	0
laie_5_S19	laie	S19	19-06-08	E5	Purr	1	65	NA	0
laie_5_S19	laie	S19	19-06-08	E6	Purr	1	95	NA	0
laie_5_S19	laie	S19	19-06-08	E7	Purr	1	100	83	1
laie_5_S19	laie	S19	19-06-08	E8	Purr	1	95	NA	0
laie_5_S19	laie	S19	19-06-08	LOUD	LOUD	1	100	NA	0
laie_5_S19	laie	S19	19-06-08	WN	WN	1	100	43	1
laie_5_S19	laie	S19	19-06-08	Typical	Typical	1	100	33	1
laie_5_S19	laie	S19	19-06-08	Silence	Silence	0	20	NA	0
laie_6_S19	laie	S19	19-06-08	E1	Purr	1	100	NA	0
laie_6_S19	laie	S19	19-06-08	E2	Purr	1	100	NA	0
laie_6_S19	laie	S19	19-06-08	E3	Purr	0	45	NA	0
laie_6_S19	laie	S19	19-06-08	E4	Purr	1	100	NA	0
laie_6_S19	laie	S19	19-06-08	E5	Purr	1	75	NA	0
laie_6_S19	laie	S19	19-06-08	E6	Purr	1	100	75	1
laie_6_S19	laie	S19	19-06-08	E7	Purr	1	100	NA	0
laie_6_S19	laie	S19	19-06-08	E8	Purr	0	100	NA	0
laie_6_S19	laie	S19	19-06-08	LOUD	LOUD	1	100	33	1
laie_6_S19	laie	S19	19-06-08	WN	WN	1	100	17	1
laie_6_S19	laie	S19	19-06-08	Typical	Typical	1	100	25	1
laie_6_S19	laie	S19	19-06-08	Silence	Silence	0	100	NA	0
laie_7_S19	laie	S19	19-06-08	E1	Purr	0	45	NA	0
laie_7_S19	laie	S19	19-06-08	E2	Purr	1	100	100	1
laie_7_S19	laie	S19	19-06-08	E3	Purr	0	0	NA	0
laie_7_S19	laie	S19	19-06-08	E4	Purr	0	100	NA	0
laie_7_S19	laie	S19	19-06-08	E5	Purr	0	0	NA	0
laie_7_S19	laie	S19	19-06-08	E6	Purr	1	100	NA	0
laie_7_S19	laie	S19	19-06-08	E7	Purr	1	100	27	1
laie_7_S19	laie	S19	19-06-08	E8	Purr	0	40	NA	0
laie_7_S19	laie	S19	19-06-08	LOUD	LOUD	0	100	NA	0
laie_7_S19	laie	S19	19-06-08	WN	WN	1	100	NA	0
laie_7_S19	laie	S19	19-06-08	Typical	Typical	1	100	33	1
laie_7_S19	laie	S19	19-06-08	Silence	Silence	0	40	NA	0
laie_8_S19	laie	S19	19-06-08	E1	Purr	1	100	NA	0
laie_8_S19	laie	S19	19-06-08	E2	Purr	1	100	NA	0
laie_8_S19	laie	S19	19-06-08	E3	Purr	0	85	NA	0
laie_8_S19	laie	S19	19-06-08	E4	Purr	0	100	NA	0
laie_8_S19	laie	S19	19-06-08	E5	Purr	0	100	NA	0
laie_8_S19	laie	S19	19-06-08	E6	Purr	1	100	15	1
laie_8_S19	laie	S19	19-06-08	E7	Purr	0	70	NA	0
laie_8_S19	laie	S19	19-06-08	E8	Purr	0	60	NA	0
laie_8_S19	laie	S19	19-06-08	LOUD	LOUD	0	0	NA	0
laie_8_S19	laie	S19	19-06-08	WN	WN	0	10	NA	0
laie_8_S19	laie	S19	19-06-08	Typical	Typical	1	100	20	1
laie_8_S19	laie	S19	19-06-08	Silence	Silence	0	100	NA	0
laie_9_S19	laie	S19	19-06-09	E1	Purr	0	5	NA	0
laie_9_S19	laie	S19	19-06-09	E2	Purr	0	0	NA	0
laie_9_S19	laie	S19	19-06-09	E3	Purr	0	100	NA	0
laie_9_S19	laie	S19	19-06-09	E4	Purr	0	5	NA	0
laie_9_S19	laie	S19	19-06-09	E5	Purr	0	0	NA	0
laie_9_S19	laie	S19	19-06-09	E6	Purr	0	15	NA	0
laie_9_S19	laie	S19	19-06-09	E7	Purr	0	0	NA	0
laie_9_S19	laie	S19	19-06-09	E8	Purr	0	0	NA	0
laie_9_S19	laie	S19	19-06-09	LOUD	LOUD	0	30	NA	0
laie_9_S19	laie	S19	19-06-09	WN	WN	0	0	NA	0
laie_9_S19	laie	S19	19-06-09	Typical	Typical	1	100	51	1
laie_9_S19	laie	S19	19-06-09	Silence	Silence	0	0	NA	0
laie_10_S19	laie	S19	19-06-09	E1	Purr	0	10	NA	0
laie_10_S19	laie	S19	19-06-09	E2	Purr	0	40	NA	0
laie_10_S19	laie	S19	19-06-09	E3	Purr	1	100	42	1
laie_10_S19	laie	S19	19-06-09	E4	Purr	0	40	NA	0
laie_10_S19	laie	S19	19-06-09	E5	Purr	0	0	NA	0
laie_10_S19	laie	S19	19-06-09	E6	Purr	0	5	NA	0
laie_10_S19	laie	S19	19-06-09	E7	Purr	0	15	NA	0
laie_10_S19	laie	S19	19-06-09	E8	Purr	0	0	NA	0
laie_10_S19	laie	S19	19-06-09	LOUD	LOUD	0	15	NA	0
laie_10_S19	laie	S19	19-06-09	WN	WN	0	20	NA	0
laie_10_S19	laie	S19	19-06-09	Typical	Typical	1	100	27	1
laie_10_S19	laie	S19	19-06-09	Silence	Silence	0	10	NA	0
laie_11_S19	laie	S19	19-06-09	E1	Purr	0	0	NA	0
laie_11_S19	laie	S19	19-06-09	E2	Purr	0	100	NA	0
laie_11_S19	laie	S19	19-06-09	E3	Purr	0	10	NA	0
laie_11_S19	laie	S19	19-06-09	E4	Purr	0	0	NA	0
laie_11_S19	laie	S19	19-06-09	E5	Purr	0	0	NA	0
laie_11_S19	laie	S19	19-06-09	E6	Purr	0	10	NA	0
laie_11_S19	laie	S19	19-06-09	E7	Purr	1	100	45	1
laie_11_S19	laie	S19	19-06-09	E8	Purr	0	5	NA	0
laie_11_S19	laie	S19	19-06-09	LOUD	LOUD	0	5	NA	0
laie_11_S19	laie	S19	19-06-09	WN	WN	0	0	NA	0
laie_11_S19	laie	S19	19-06-09	Typical	Typical	1	100	NA	0
laie_11_S19	laie	S19	19-06-09	Silence	Silence	0	50	NA	0
laie_12_S19	laie	S19	19-06-09	E1	Purr	0	0	NA	0
laie_12_S19	laie	S19	19-06-09	E2	Purr	0	25	NA	0
laie_12_S19	laie	S19	19-06-09	E3	Purr	0	0	NA	0
laie_12_S19	laie	S19	19-06-09	E4	Purr	0	15	NA	0
laie_12_S19	laie	S19	19-06-09	E5	Purr	0	15	NA	0
laie_12_S19	laie	S19	19-06-09	E6	Purr	0	5	NA	0
laie_12_S19	laie	S19	19-06-09	E7	Purr	0	25	NA	0
laie_12_S19	laie	S19	19-06-09	E8	Purr	0	0	NA	0
laie_12_S19	laie	S19	19-06-09	LOUD	LOUD	1	100	68	1
laie_12_S19	laie	S19	19-06-09	WN	WN	0	10	NA	0
laie_12_S19	laie	S19	19-06-09	Typical	Typical	1	50	NA	0
laie_12_S19	laie	S19	19-06-09	Silence	Silence	0	95	NA	0
laie_13_S19	laie	S19	19-06-09	E1	Purr	1	85	70	1
laie_13_S19	laie	S19	19-06-09	E2	Purr	0	0	NA	0
laie_13_S19	laie	S19	19-06-09	E3	Purr	0	10	NA	0
laie_13_S19	laie	S19	19-06-09	E4	Purr	1	100	28	1
laie_13_S19	laie	S19	19-06-09	E5	Purr	0	0	NA	0
laie_13_S19	laie	S19	19-06-09	E6	Purr	0	0	NA	0
laie_13_S19	laie	S19	19-06-09	E7	Purr	0	45	NA	0
laie_13_S19	laie	S19	19-06-09	E8	Purr	0	0	NA	0
laie_13_S19	laie	S19	19-06-09	LOUD	LOUD	0	0	NA	0
laie_13_S19	laie	S19	19-06-09	WN	WN	0	0	NA	0
laie_13_S19	laie	S19	19-06-09	Typical	Typical	1	100	41	1
laie_13_S19	laie	S19	19-06-09	Silence	Silence	0	50	NA	0
laie_15_S19	laie	S19	19-06-09	E1	Purr	0	0	NA	0
laie_15_S19	laie	S19	19-06-09	E2	Purr	1	50	NA	0
laie_15_S19	laie	S19	19-06-09	E3	Purr	0	70	NA	0
laie_15_S19	laie	S19	19-06-09	E4	Purr	0	0	NA	0
laie_15_S19	laie	S19	19-06-09	E5	Purr	0	40	NA	0
laie_15_S19	laie	S19	19-06-09	E6	Purr	1	100	NA	0
laie_15_S19	laie	S19	19-06-09	E7	Purr	0	10	NA	0
laie_15_S19	laie	S19	19-06-09	E8	Purr	0	55	NA	0
laie_15_S19	laie	S19	19-06-09	LOUD	LOUD	1	100	NA	0
laie_15_S19	laie	S19	19-06-09	WN	WN	1	100	37	1
laie_15_S19	laie	S19	19-06-09	Typical	Typical	0	5	NA	0
laie_15_S19	laie	S19	19-06-09	Silence	Silence	0	55	NA	0
laie_16_S19	laie	S19	19-06-09	E1	Purr	0	0	NA	0
laie_16_S19	laie	S19	19-06-09	E2	Purr	0	0	NA	0
laie_16_S19	laie	S19	19-06-09	E3	Purr	0	5	NA	0
laie_16_S19	laie	S19	19-06-09	E4	Purr	0	65	NA	0
laie_16_S19	laie	S19	19-06-09	E5	Purr	1	60	NA	0
laie_16_S19	laie	S19	19-06-09	E6	Purr	0	50	NA	0
laie_16_S19	laie	S19	19-06-09	E7	Purr	0	30	NA	0
laie_16_S19	laie	S19	19-06-09	E8	Purr	1	100	NA	0
laie_16_S19	laie	S19	19-06-09	LOUD	LOUD	0	65	NA	0
laie_16_S19	laie	S19	19-06-09	WN	WN	0	0	NA	0
laie_16_S19	laie	S19	19-06-09	Typical	Typical	1	100	38	1
laie_16_S19	laie	S19	19-06-09	Silence	Silence	0	70	NA	0
laie_17_S19	laie	S19	19-06-09	E1	Purr	0	0	NA	0
laie_17_S19	laie	S19	19-06-09	E2	Purr	0	0	NA	0
laie_17_S19	laie	S19	19-06-09	E3	Purr	0	15	NA	0
laie_17_S19	laie	S19	19-06-09	E4	Purr	0	100	NA	0
laie_17_S19	laie	S19	19-06-09	E5	Purr	0	0	NA	0
laie_17_S19	laie	S19	19-06-09	E6	Purr	0	0	NA	0
laie_17_S19	laie	S19	19-06-09	E7	Purr	0	0	NA	0
laie_17_S19	laie	S19	19-06-09	E8	Purr	0	10	NA	0
laie_17_S19	laie	S19	19-06-09	LOUD	LOUD	1	80	NA	0
laie_17_S19	laie	S19	19-06-09	WN	WN	0	0	NA	0
laie_17_S19	laie	S19	19-06-09	Typical	Typical	1	100	59	1
laie_17_S19	laie	S19	19-06-09	Silence	Silence	0	100	NA	0
laie_18_S19	laie	S19	19-06-09	E1	Purr	0	100	NA	0
laie_18_S19	laie	S19	19-06-09	E2	Purr	1	100	NA	0
laie_18_S19	laie	S19	19-06-09	E3	Purr	1	100	NA	0
laie_18_S19	laie	S19	19-06-09	E4	Purr	0	100	NA	0
laie_18_S19	laie	S19	19-06-09	E5	Purr	1	100	46	1
laie_18_S19	laie	S19	19-06-09	E6	Purr	0	100	NA	0
laie_18_S19	laie	S19	19-06-09	E7	Purr	1	100	15	1
laie_18_S19	laie	S19	19-06-09	E8	Purr	0	15	NA	0
laie_18_S19	laie	S19	19-06-09	LOUD	LOUD	0	15	NA	0
laie_18_S19	laie	S19	19-06-09	WN	WN	1	100	19	1
laie_18_S19	laie	S19	19-06-09	Typical	Typical	1	100	35	1
laie_18_S19	laie	S19	19-06-09	Silence	Silence	0	45	NA	0
laie_19_S19	laie	S19	19-06-10	E1	Purr	1	100	NA	0
laie_19_S19	laie	S19	19-06-10	E2	Purr	0	100	NA	0
laie_19_S19	laie	S19	19-06-10	E3	Purr	0	0	NA	0
laie_19_S19	laie	S19	19-06-10	E4	Purr	1	100	NA	0
laie_19_S19	laie	S19	19-06-10	E5	Purr	0	20	NA	0
laie_19_S19	laie	S19	19-06-10	E6	Purr	0	40	NA	0
laie_19_S19	laie	S19	19-06-10	E7	Purr	0	20	NA	0
laie_19_S19	laie	S19	19-06-10	E8	Purr	0	35	NA	0
laie_19_S19	laie	S19	19-06-10	LOUD	LOUD	0	0	NA	0
laie_19_S19	laie	S19	19-06-10	WN	WN	0	100	NA	0
laie_19_S19	laie	S19	19-06-10	Typical	Typical	0	0	NA	0
laie_19_S19	laie	S19	19-06-10	Silence	Silence	0	70	NA	0
laie_20_S19	laie	S19	19-06-10	E1	Purr	0	0	NA	0
laie_20_S19	laie	S19	19-06-10	E2	Purr	0	0	NA	0
laie_20_S19	laie	S19	19-06-10	E3	Purr	0	40	NA	0
laie_20_S19	laie	S19	19-06-10	E4	Purr	0	0	NA	0
laie_20_S19	laie	S19	19-06-10	E5	Purr	0	45	NA	0
laie_20_S19	laie	S19	19-06-10	E6	Purr	0	0	NA	0
laie_20_S19	laie	S19	19-06-10	E7	Purr	1	75	NA	0
laie_20_S19	laie	S19	19-06-10	E8	Purr	0	0	NA	0
laie_20_S19	laie	S19	19-06-10	LOUD	LOUD	0	0	NA	0
laie_20_S19	laie	S19	19-06-10	WN	WN	0	0	NA	0
laie_20_S19	laie	S19	19-06-10	Typical	Typical	1	100	32	1
laie_20_S19	laie	S19	19-06-10	Silence	Silence	0	50	NA	0
laie_21_S19	laie	S19	19-06-10	E1	Purr	0	10	NA	0
laie_21_S19	laie	S19	19-06-10	E2	Purr	0	0	NA	0
laie_21_S19	laie	S19	19-06-10	E3	Purr	0	0	NA	0
laie_21_S19	laie	S19	19-06-10	E4	Purr	0	15	NA	0
laie_21_S19	laie	S19	19-06-10	E5	Purr	0	20	NA	0
laie_21_S19	laie	S19	19-06-10	E6	Purr	1	25	90	1
laie_21_S19	laie	S19	19-06-10	E7	Purr	0	0	NA	0
laie_21_S19	laie	S19	19-06-10	E8	Purr	0	0	NA	0
laie_21_S19	laie	S19	19-06-10	LOUD	LOUD	0	0	NA	0
laie_21_S19	laie	S19	19-06-10	WN	WN	0	0	NA	0
laie_21_S19	laie	S19	19-06-10	Typical	Typical	1	100	15	1
laie_21_S19	laie	S19	19-06-10	Silence	Silence	0	100	NA	0
laie_22_S19	laie	S19	19-06-10	E1	Purr	1	35	97	1
laie_22_S19	laie	S19	19-06-10	E2	Purr	1	60	NA	0
laie_22_S19	laie	S19	19-06-10	E3	Purr	1	100	34	1
laie_22_S19	laie	S19	19-06-10	E4	Purr	0	0	NA	0
laie_22_S19	laie	S19	19-06-10	E5	Purr	0	0	NA	0
laie_22_S19	laie	S19	19-06-10	E6	Purr	0	50	NA	0
laie_22_S19	laie	S19	19-06-10	E7	Purr	0	10	NA	0
laie_22_S19	laie	S19	19-06-10	E8	Purr	0	40	NA	0
laie_22_S19	laie	S19	19-06-10	LOUD	LOUD	0	0	NA	0
laie_22_S19	laie	S19	19-06-10	WN	WN	1	55	NA	0
laie_22_S19	laie	S19	19-06-10	Typical	Typical	1	30	98	1
laie_22_S19	laie	S19	19-06-10	Silence	Silence	0	5	NA	0
laie_23_S19	laie	S19	19-06-10	E1	Purr	0	0	NA	0
laie_23_S19	laie	S19	19-06-10	E2	Purr	0	5	NA	0
laie_23_S19	laie	S19	19-06-10	E3	Purr	1	80	NA	0
laie_23_S19	laie	S19	19-06-10	E4	Purr	0	0	NA	0
laie_23_S19	laie	S19	19-06-10	E5	Purr	1	100	NA	0
laie_23_S19	laie	S19	19-06-10	E6	Purr	0	0	NA	0
laie_23_S19	laie	S19	19-06-10	E7	Purr	1	30	NA	0
laie_23_S19	laie	S19	19-06-10	E8	Purr	0	0	NA	0
laie_23_S19	laie	S19	19-06-10	LOUD	LOUD	0	0	NA	0
laie_23_S19	laie	S19	19-06-10	WN	WN	0	0	NA	0
laie_23_S19	laie	S19	19-06-10	Typical	Typical	1	100	42	1
laie_23_S19	laie	S19	19-06-10	Silence	Silence	0	0	NA	0
laie_24_S19	laie	S19	19-06-10	E1	Purr	0	20	NA	0
laie_24_S19	laie	S19	19-06-10	E2	Purr	0	0	NA	0
laie_24_S19	laie	S19	19-06-10	E3	Purr	0	10	NA	0
laie_24_S19	laie	S19	19-06-10	E4	Purr	0	15	NA	0
laie_24_S19	laie	S19	19-06-10	E5	Purr	1	75	NA	0
laie_24_S19	laie	S19	19-06-10	E6	Purr	0	0	NA	0
laie_24_S19	laie	S19	19-06-10	E7	Purr	0	0	NA	0
laie_24_S19	laie	S19	19-06-10	E8	Purr	1	25	NA	0
laie_24_S19	laie	S19	19-06-10	LOUD	LOUD	0	35	NA	0
laie_24_S19	laie	S19	19-06-10	WN	WN	0	0	NA	0
laie_24_S19	laie	S19	19-06-10	Typical	Typical	1	20	NA	0
laie_24_S19	laie	S19	19-06-10	Silence	Silence	0	0	NA	0
laie_25_S19	laie	S19	19-06-10	E1	Purr	0	10	NA	0
laie_25_S19	laie	S19	19-06-10	E2	Purr	1	85	NA	0
laie_25_S19	laie	S19	19-06-10	E3	Purr	1	100	NA	0
laie_25_S19	laie	S19	19-06-10	E4	Purr	1	100	41	1
laie_25_S19	laie	S19	19-06-10	E5	Purr	1	100	NA	0
laie_25_S19	laie	S19	19-06-10	E6	Purr	0	100	NA	0
laie_25_S19	laie	S19	19-06-10	E7	Purr	1	100	40	1
laie_25_S19	laie	S19	19-06-10	E8	Purr	0	100	NA	0
laie_25_S19	laie	S19	19-06-10	LOUD	LOUD	1	100	NA	0
laie_25_S19	laie	S19	19-06-10	WN	WN	1	100	37	1
laie_25_S19	laie	S19	19-06-10	Typical	Typical	1	100	15	1
laie_25_S19	laie	S19	19-06-10	Silence	Silence	0	20	NA	0
laie_27_S19	laie	S19	19-06-10	E1	Purr	1	100	70	1
laie_27_S19	laie	S19	19-06-10	E2	Purr	0	0	NA	0
laie_27_S19	laie	S19	19-06-10	E3	Purr	0	10	NA	0
laie_27_S19	laie	S19	19-06-10	E4	Purr	0	0	NA	0
laie_27_S19	laie	S19	19-06-10	E5	Purr	0	0	NA	0
laie_27_S19	laie	S19	19-06-10	E6	Purr	0	0	NA	0
laie_27_S19	laie	S19	19-06-10	E7	Purr	0	40	NA	0
laie_27_S19	laie	S19	19-06-10	E8	Purr	1	25	105	1
laie_27_S19	laie	S19	19-06-10	LOUD	LOUD	0	5	NA	0
laie_27_S19	laie	S19	19-06-10	WN	WN	0	0	NA	0
laie_27_S19	laie	S19	19-06-10	Typical	Typical	1	100	30	1
laie_27_S19	laie	S19	19-06-10	Silence	Silence	0	100	33	1
laie_28_S19	laie	S19	19-06-10	E1	Purr	0	0	NA	0
laie_28_S19	laie	S19	19-06-10	E2	Purr	1	50	75	1
laie_28_S19	laie	S19	19-06-10	E3	Purr	0	0	NA	0
laie_28_S19	laie	S19	19-06-10	E4	Purr	1	15	NA	0
laie_28_S19	laie	S19	19-06-10	E5	Purr	0	0	NA	0
laie_28_S19	laie	S19	19-06-10	E6	Purr	0	0	NA	0
laie_28_S19	laie	S19	19-06-10	E7	Purr	1	100	51	1
laie_28_S19	laie	S19	19-06-10	E8	Purr	0	0	NA	0
laie_28_S19	laie	S19	19-06-10	LOUD	LOUD	1	100	45	1
laie_28_S19	laie	S19	19-06-10	WN	WN	0	0	NA	0
laie_28_S19	laie	S19	19-06-10	Typical	Typical	1	100	34	1
laie_28_S19	laie	S19	19-06-10	Silence	Silence	0	0	NA	0
laie_29_S19	laie	S19	19-06-10	E1	Purr	0	0	NA	0
laie_29_S19	laie	S19	19-06-10	E2	Purr	0	0	NA	0
laie_29_S19	laie	S19	19-06-10	E3	Purr	1	55	NA	0
laie_29_S19	laie	S19	19-06-10	E4	Purr	1	30	93	1
laie_29_S19	laie	S19	19-06-10	E5	Purr	0	50	NA	0
laie_29_S19	laie	S19	19-06-10	E6	Purr	0	0	NA	0
laie_29_S19	laie	S19	19-06-10	E7	Purr	0	0	NA	0
laie_29_S19	laie	S19	19-06-10	E8	Purr	0	0	NA	0
laie_29_S19	laie	S19	19-06-10	LOUD	LOUD	0	0	NA	0
laie_29_S19	laie	S19	19-06-10	WN	WN	0	0	NA	0
laie_29_S19	laie	S19	19-06-10	Typical	Typical	1	100	63	1
laie_29_S19	laie	S19	19-06-10	Silence	Silence	0	20	NA	0
laie_30_S19	laie	S19	19-06-10	E1	Purr	1	100	NA	0
laie_30_S19	laie	S19	19-06-10	E2	Purr	1	35	NA	0
laie_30_S19	laie	S19	19-06-10	E3	Purr	0	0	NA	0
laie_30_S19	laie	S19	19-06-10	E4	Purr	1	15	NA	0
laie_30_S19	laie	S19	19-06-10	E5	Purr	0	0	NA	0
laie_30_S19	laie	S19	19-06-10	E6	Purr	0	0	NA	0
laie_30_S19	laie	S19	19-06-10	E7	Purr	0	35	NA	0
laie_30_S19	laie	S19	19-06-10	E8	Purr	1	95	NA	0
laie_30_S19	laie	S19	19-06-10	LOUD	LOUD	1	100	17	1
laie_30_S19	laie	S19	19-06-10	WN	WN	0	100	NA	0
laie_30_S19	laie	S19	19-06-10	Typical	Typical	1	100	39	1
laie_30_S19	laie	S19	19-06-10	Silence	Silence	0	0	NA	0
hilo_1_S19	hilo	S19	19-06-02	E1	Purr	0	100	NA	0
hilo_1_S19	hilo	S19	19-06-02	E2	Purr	0	100	NA	0
hilo_1_S19	hilo	S19	19-06-02	E3	Purr	0	100	NA	0
hilo_1_S19	hilo	S19	19-06-02	E4	Purr	0	100	NA	0
hilo_1_S19	hilo	S19	19-06-02	E5	Purr	0	100	NA	0
hilo_1_S19	hilo	S19	19-06-02	E6	Purr	0	100	NA	0
hilo_1_S19	hilo	S19	19-06-02	E7	Purr	1	100	23	1
hilo_1_S19	hilo	S19	19-06-02	E8	Purr	0	100	NA	0
hilo_1_S19	hilo	S19	19-06-02	LOUD	LOUD	0	100	NA	0
hilo_1_S19	hilo	S19	19-06-02	WN	WN	0	100	NA	0
hilo_1_S19	hilo	S19	19-06-02	Typical	Typical	1	100	15	1
hilo_1_S19	hilo	S19	19-06-02	Silence	Silence	0	100	NA	0
hilo_2_S19	hilo	S19	19-06-02	E1	Purr	1	100	14	1
hilo_2_S19	hilo	S19	19-06-02	E2	Purr	0	0	NA	0
hilo_2_S19	hilo	S19	19-06-02	E3	Purr	0	100	NA	0
hilo_2_S19	hilo	S19	19-06-02	E4	Purr	0	100	NA	0
hilo_2_S19	hilo	S19	19-06-02	E5	Purr	0	100	NA	0
hilo_2_S19	hilo	S19	19-06-02	E6	Purr	0	100	NA	0
hilo_2_S19	hilo	S19	19-06-02	E7	Purr	0	100	NA	0
hilo_2_S19	hilo	S19	19-06-02	E8	Purr	0	20	NA	0
hilo_2_S19	hilo	S19	19-06-02	LOUD	LOUD	0	0	NA	0
hilo_2_S19	hilo	S19	19-06-02	WN	WN	0	85	NA	0
hilo_2_S19	hilo	S19	19-06-02	Typical	Typical	1	100	51	1
hilo_2_S19	hilo	S19	19-06-02	Silence	Silence	0	0	NA	0
hilo_3_S19	hilo	S19	19-06-02	E1	Purr	0	100	NA	0
hilo_3_S19	hilo	S19	19-06-02	E2	Purr	0	35	NA	0
hilo_3_S19	hilo	S19	19-06-02	E3	Purr	0	80	NA	0
hilo_3_S19	hilo	S19	19-06-02	E4	Purr	0	0	NA	0
hilo_3_S19	hilo	S19	19-06-02	E5	Purr	1	100	19	1
hilo_3_S19	hilo	S19	19-06-02	E6	Purr	0	85	NA	0
hilo_3_S19	hilo	S19	19-06-02	E7	Purr	1	100	15	1
hilo_3_S19	hilo	S19	19-06-02	E8	Purr	0	100	NA	0
hilo_3_S19	hilo	S19	19-06-02	LOUD	LOUD	0	100	NA	0
hilo_3_S19	hilo	S19	19-06-02	WN	WN	0	100	NA	0
hilo_3_S19	hilo	S19	19-06-02	Typical	Typical	0	100	NA	0
hilo_3_S19	hilo	S19	19-06-02	Silence	Silence	0	0	NA	0
hilo_4_S19	hilo	S19	19-06-02	E1	Purr	1	100	49	1
hilo_4_S19	hilo	S19	19-06-02	E2	Purr	0	85	NA	0
hilo_4_S19	hilo	S19	19-06-02	E3	Purr	0	100	NA	0
hilo_4_S19	hilo	S19	19-06-02	E4	Purr	0	100	NA	0
hilo_4_S19	hilo	S19	19-06-02	E5	Purr	0	90	NA	0
hilo_4_S19	hilo	S19	19-06-02	E6	Purr	0	0	NA	0
hilo_4_S19	hilo	S19	19-06-02	E7	Purr	0	65	NA	0
hilo_4_S19	hilo	S19	19-06-02	E8	Purr	1	100	23	1
hilo_4_S19	hilo	S19	19-06-02	LOUD	LOUD	0	20	NA	0
hilo_4_S19	hilo	S19	19-06-02	WN	WN	0	100	NA	0
hilo_4_S19	hilo	S19	19-06-02	Typical	Typical	1	100	40	1
hilo_4_S19	hilo	S19	19-06-02	Silence	Silence	0	100	NA	0
hilo_5_S19	hilo	S19	19-06-02	E1	Purr	0	100	NA	0
hilo_5_S19	hilo	S19	19-06-02	E2	Purr	0	20	NA	0
hilo_5_S19	hilo	S19	19-06-02	E3	Purr	0	40	NA	0
hilo_5_S19	hilo	S19	19-06-02	E4	Purr	0	95	NA	0
hilo_5_S19	hilo	S19	19-06-02	E5	Purr	0	0	NA	0
hilo_5_S19	hilo	S19	19-06-02	E6	Purr	0	95	NA	0
hilo_5_S19	hilo	S19	19-06-02	E7	Purr	0	5	NA	0
hilo_5_S19	hilo	S19	19-06-02	E8	Purr	0	100	NA	0
hilo_5_S19	hilo	S19	19-06-02	LOUD	LOUD	0	10	NA	0
hilo_5_S19	hilo	S19	19-06-02	WN	WN	0	100	NA	0
hilo_5_S19	hilo	S19	19-06-02	Typical	Typical	1	100	32	1
hilo_5_S19	hilo	S19	19-06-02	Silence	Silence	0	100	NA	0
hilo_6_S19	hilo	S19	19-06-02	E1	Purr	0	25	NA	0
hilo_6_S19	hilo	S19	19-06-02	E2	Purr	0	5	NA	0
hilo_6_S19	hilo	S19	19-06-02	E3	Purr	1	75	72	1
hilo_6_S19	hilo	S19	19-06-02	E4	Purr	0	45	NA	0
hilo_6_S19	hilo	S19	19-06-02	E5	Purr	0	15	NA	0
hilo_6_S19	hilo	S19	19-06-02	E6	Purr	0	0	NA	0
hilo_6_S19	hilo	S19	19-06-02	E7	Purr	0	45	NA	0
hilo_6_S19	hilo	S19	19-06-02	E8	Purr	1	100	61	1
hilo_6_S19	hilo	S19	19-06-02	LOUD	LOUD	0	0	NA	0
hilo_6_S19	hilo	S19	19-06-02	WN	WN	0	100	NA	0
hilo_6_S19	hilo	S19	19-06-02	Typical	Typical	0	0	NA	0
hilo_6_S19	hilo	S19	19-06-02	Silence	Silence	0	0	NA	0
hilo_7_S19	hilo	S19	19-06-02	E1	Purr	0	100	NA	0
hilo_7_S19	hilo	S19	19-06-02	E2	Purr	0	30	NA	0
hilo_7_S19	hilo	S19	19-06-02	E3	Purr	1	100	20	1
hilo_7_S19	hilo	S19	19-06-02	E4	Purr	0	100	NA	0
hilo_7_S19	hilo	S19	19-06-02	E5	Purr	0	100	NA	0
hilo_7_S19	hilo	S19	19-06-02	E6	Purr	0	100	NA	0
hilo_7_S19	hilo	S19	19-06-02	E7	Purr	0	0	NA	0
hilo_7_S19	hilo	S19	19-06-02	E8	Purr	0	100	NA	0
hilo_7_S19	hilo	S19	19-06-02	LOUD	LOUD	0	5	NA	0
hilo_7_S19	hilo	S19	19-06-02	WN	WN	0	100	NA	0
hilo_7_S19	hilo	S19	19-06-02	Typical	Typical	1	100	52	1
hilo_7_S19	hilo	S19	19-06-02	Silence	Silence	0	0	NA	0
hilo_8_S19	hilo	S19	19-06-02	E1	Purr	0	100	NA	0
hilo_8_S19	hilo	S19	19-06-02	E2	Purr	0	40	NA	0
hilo_8_S19	hilo	S19	19-06-02	E3	Purr	0	85	NA	0
hilo_8_S19	hilo	S19	19-06-02	E4	Purr	0	100	NA	0
hilo_8_S19	hilo	S19	19-06-02	E5	Purr	1	100	14	1
hilo_8_S19	hilo	S19	19-06-02	E6	Purr	0	100	NA	0
hilo_8_S19	hilo	S19	19-06-02	E7	Purr	0	100	NA	0
hilo_8_S19	hilo	S19	19-06-02	E8	Purr	0	100	NA	0
hilo_8_S19	hilo	S19	19-06-02	LOUD	LOUD	1	100	81	1
hilo_8_S19	hilo	S19	19-06-02	WN	WN	0	100	NA	0
hilo_8_S19	hilo	S19	19-06-02	Typical	Typical	0	25	NA	0
hilo_8_S19	hilo	S19	19-06-02	Silence	Silence	0	100	NA	0
hilo_9_S19	hilo	S19	19-06-02	E1	Purr	0	100	NA	0
hilo_9_S19	hilo	S19	19-06-02	E2	Purr	1	100	46	1
hilo_9_S19	hilo	S19	19-06-02	E3	Purr	0	100	NA	0
hilo_9_S19	hilo	S19	19-06-02	E4	Purr	0	10	NA	0
hilo_9_S19	hilo	S19	19-06-02	E5	Purr	0	0	NA	0
hilo_9_S19	hilo	S19	19-06-02	E6	Purr	0	0	NA	0
hilo_9_S19	hilo	S19	19-06-02	E7	Purr	0	100	NA	0
hilo_9_S19	hilo	S19	19-06-02	E8	Purr	0	60	NA	0
hilo_9_S19	hilo	S19	19-06-02	LOUD	LOUD	0	0	NA	0
hilo_9_S19	hilo	S19	19-06-02	WN	WN	0	5	NA	0
hilo_9_S19	hilo	S19	19-06-02	Typical	Typical	1	100	34	1
hilo_9_S19	hilo	S19	19-06-02	Silence	Silence	0	30	NA	0
hilo_10_S19	hilo	S19	19-06-02	E1	Purr	0	100	NA	0
hilo_10_S19	hilo	S19	19-06-02	E2	Purr	0	100	NA	0
hilo_10_S19	hilo	S19	19-06-02	E3	Purr	1	70	79	1
hilo_10_S19	hilo	S19	19-06-02	E4	Purr	0	85	NA	0
hilo_10_S19	hilo	S19	19-06-02	E5	Purr	1	90	66	1
hilo_10_S19	hilo	S19	19-06-02	E6	Purr	1	100	26	1
hilo_10_S19	hilo	S19	19-06-02	E7	Purr	0	20	NA	0
hilo_10_S19	hilo	S19	19-06-02	E8	Purr	0	65	NA	0
hilo_10_S19	hilo	S19	19-06-02	LOUD	LOUD	0	100	NA	0
hilo_10_S19	hilo	S19	19-06-02	WN	WN	0	100	NA	0
hilo_10_S19	hilo	S19	19-06-02	Typical	Typical	0	100	NA	0
hilo_10_S19	hilo	S19	19-06-02	Silence	Silence	0	100	NA	0
hilo_11_S19	hilo	S19	19-06-02	E1	Purr	0	100	NA	0
hilo_11_S19	hilo	S19	19-06-02	E2	Purr	0	100	NA	0
hilo_11_S19	hilo	S19	19-06-02	E3	Purr	1	100	51	1
hilo_11_S19	hilo	S19	19-06-02	E4	Purr	0	100	NA	0
hilo_11_S19	hilo	S19	19-06-02	E5	Purr	0	75	NA	0
hilo_11_S19	hilo	S19	19-06-02	E6	Purr	0	0	NA	0
hilo_11_S19	hilo	S19	19-06-02	E7	Purr	0	100	NA	0
hilo_11_S19	hilo	S19	19-06-02	E8	Purr	0	100	NA	0
hilo_11_S19	hilo	S19	19-06-02	LOUD	LOUD	0	30	NA	0
hilo_11_S19	hilo	S19	19-06-02	WN	WN	0	0	NA	0
hilo_11_S19	hilo	S19	19-06-02	Typical	Typical	0	100	NA	0
hilo_11_S19	hilo	S19	19-06-02	Silence	Silence	0	60	NA	0
hilo_12_S19	hilo	S19	19-06-02	E1	Purr	0	100	NA	0
hilo_12_S19	hilo	S19	19-06-02	E2	Purr	0	75	NA	0
hilo_12_S19	hilo	S19	19-06-02	E3	Purr	1	55	80	1
hilo_12_S19	hilo	S19	19-06-02	E4	Purr	0	30	NA	0
hilo_12_S19	hilo	S19	19-06-02	E5	Purr	0	25	NA	0
hilo_12_S19	hilo	S19	19-06-02	E6	Purr	0	100	NA	0
hilo_12_S19	hilo	S19	19-06-02	E7	Purr	0	100	NA	0
hilo_12_S19	hilo	S19	19-06-02	E8	Purr	0	40	NA	0
hilo_12_S19	hilo	S19	19-06-02	LOUD	LOUD	1	100	25	1
hilo_12_S19	hilo	S19	19-06-02	WN	WN	0	65	NA	0
hilo_12_S19	hilo	S19	19-06-02	Typical	Typical	1	100	19	1
hilo_12_S19	hilo	S19	19-06-02	Silence	Silence	0	100	NA	0
hilo_13_S19	hilo	S19	19-06-02	E1	Purr	0	0	NA	0
hilo_13_S19	hilo	S19	19-06-02	E2	Purr	0	35	NA	0
hilo_13_S19	hilo	S19	19-06-02	E3	Purr	1	100	35	1
hilo_13_S19	hilo	S19	19-06-02	E4	Purr	0	100	NA	0
hilo_13_S19	hilo	S19	19-06-02	E5	Purr	0	100	NA	0
hilo_13_S19	hilo	S19	19-06-02	E6	Purr	0	90	NA	0
hilo_13_S19	hilo	S19	19-06-02	E7	Purr	0	25	NA	0
hilo_13_S19	hilo	S19	19-06-02	E8	Purr	0	100	NA	0
hilo_13_S19	hilo	S19	19-06-02	LOUD	LOUD	0	100	NA	0
hilo_13_S19	hilo	S19	19-06-02	WN	WN	0	0	NA	0
hilo_13_S19	hilo	S19	19-06-02	Typical	Typical	1	100	30	1
hilo_13_S19	hilo	S19	19-06-02	Silence	Silence	0	95	NA	0
hilo_14_S19	hilo	S19	19-06-02	E1	Purr	0	25	NA	0
hilo_14_S19	hilo	S19	19-06-02	E2	Purr	0	0	NA	0
hilo_14_S19	hilo	S19	19-06-02	E3	Purr	0	70	NA	0
hilo_14_S19	hilo	S19	19-06-02	E4	Purr	1	100	49	1
hilo_14_S19	hilo	S19	19-06-02	E5	Purr	0	40	NA	0
hilo_14_S19	hilo	S19	19-06-02	E6	Purr	0	100	NA	0
hilo_14_S19	hilo	S19	19-06-02	E7	Purr	0	65	NA	0
hilo_14_S19	hilo	S19	19-06-02	E8	Purr	1	30	75	1
hilo_14_S19	hilo	S19	19-06-02	LOUD	LOUD	0	100	NA	0
hilo_14_S19	hilo	S19	19-06-02	WN	WN	0	10	NA	0
hilo_14_S19	hilo	S19	19-06-02	Typical	Typical	1	100	36	1
hilo_14_S19	hilo	S19	19-06-02	Silence	Silence	0	0	NA	0
hilo_15_S19	hilo	S19	19-06-02	E1	Purr	1	100	18	1
hilo_15_S19	hilo	S19	19-06-02	E2	Purr	1	100	33	1
hilo_15_S19	hilo	S19	19-06-02	E3	Purr	0	100	NA	0
hilo_15_S19	hilo	S19	19-06-02	E4	Purr	0	100	NA	0
hilo_15_S19	hilo	S19	19-06-02	E5	Purr	0	90	NA	0
hilo_15_S19	hilo	S19	19-06-02	E6	Purr	0	100	NA	0
hilo_15_S19	hilo	S19	19-06-02	E7	Purr	0	100	NA	0
hilo_15_S19	hilo	S19	19-06-02	E8	Purr	0	0	NA	0
hilo_15_S19	hilo	S19	19-06-02	LOUD	LOUD	0	100	NA	0
hilo_15_S19	hilo	S19	19-06-02	WN	WN	0	45	NA	0
hilo_15_S19	hilo	S19	19-06-02	Typical	Typical	1	100	34	1
hilo_15_S19	hilo	S19	19-06-02	Silence	Silence	0	10	NA	0
hilo_16_S19	hilo	S19	19-06-03	E1	Purr	0	0	NA	0
hilo_16_S19	hilo	S19	19-06-03	E2	Purr	0	0	NA	0
hilo_16_S19	hilo	S19	19-06-03	E3	Purr	0	0	NA	0
hilo_16_S19	hilo	S19	19-06-03	E4	Purr	0	0	NA	0
hilo_16_S19	hilo	S19	19-06-03	E5	Purr	0	0	NA	0
hilo_16_S19	hilo	S19	19-06-03	E6	Purr	1	100	56	1
hilo_16_S19	hilo	S19	19-06-03	E7	Purr	0	0	NA	0
hilo_16_S19	hilo	S19	19-06-03	E8	Purr	0	0	NA	0
hilo_16_S19	hilo	S19	19-06-03	LOUD	LOUD	0	0	NA	0
hilo_16_S19	hilo	S19	19-06-03	WN	WN	0	0	NA	0
hilo_16_S19	hilo	S19	19-06-03	Typical	Typical	0	5	NA	0
hilo_16_S19	hilo	S19	19-06-03	Silence	Silence	0	0	NA	0
hilo_17_S19	hilo	S19	19-06-03	E1	Purr	0	0	NA	0
hilo_17_S19	hilo	S19	19-06-03	E2	Purr	0	45	NA	0
hilo_17_S19	hilo	S19	19-06-03	E3	Purr	0	10	NA	0
hilo_17_S19	hilo	S19	19-06-03	E4	Purr	1	100	16	1
hilo_17_S19	hilo	S19	19-06-03	E5	Purr	1	100	34	1
hilo_17_S19	hilo	S19	19-06-03	E6	Purr	0	0	NA	0
hilo_17_S19	hilo	S19	19-06-03	E7	Purr	0	0	NA	0
hilo_17_S19	hilo	S19	19-06-03	E8	Purr	0	0	NA	0
hilo_17_S19	hilo	S19	19-06-03	LOUD	LOUD	0	0	NA	0
hilo_17_S19	hilo	S19	19-06-03	WN	WN	0	0	NA	0
hilo_17_S19	hilo	S19	19-06-03	Typical	Typical	1	100	30	1
hilo_17_S19	hilo	S19	19-06-03	Silence	Silence	0	0	NA	0
hilo_18_S19	hilo	S19	19-06-03	E1	Purr	0	40	NA	0
hilo_18_S19	hilo	S19	19-06-03	E2	Purr	0	100	NA	0
hilo_18_S19	hilo	S19	19-06-03	E3	Purr	0	10	NA	0
hilo_18_S19	hilo	S19	19-06-03	E4	Purr	0	100	NA	0
hilo_18_S19	hilo	S19	19-06-03	E5	Purr	0	70	NA	0
hilo_18_S19	hilo	S19	19-06-03	E6	Purr	0	50	NA	0
hilo_18_S19	hilo	S19	19-06-03	E7	Purr	1	100	22	1
hilo_18_S19	hilo	S19	19-06-03	E8	Purr	0	80	NA	0
hilo_18_S19	hilo	S19	19-06-03	LOUD	LOUD	1	100	16	1
hilo_18_S19	hilo	S19	19-06-03	WN	WN	0	5	NA	0
hilo_18_S19	hilo	S19	19-06-03	Typical	Typical	0	100	NA	0
hilo_18_S19	hilo	S19	19-06-03	Silence	Silence	0	60	NA	0
hilo_19_S19	hilo	S19	19-06-03	E1	Purr	0	30	NA	0
hilo_19_S19	hilo	S19	19-06-03	E2	Purr	0	100	NA	0
hilo_19_S19	hilo	S19	19-06-03	E3	Purr	0	100	NA	0
hilo_19_S19	hilo	S19	19-06-03	E4	Purr	0	35	NA	0
hilo_19_S19	hilo	S19	19-06-03	E5	Purr	0	100	NA	0
hilo_19_S19	hilo	S19	19-06-03	E6	Purr	0	100	NA	0
hilo_19_S19	hilo	S19	19-06-03	E7	Purr	1	100	60	1
hilo_19_S19	hilo	S19	19-06-03	E8	Purr	0	100	NA	0
hilo_19_S19	hilo	S19	19-06-03	LOUD	LOUD	0	60	NA	0
hilo_19_S19	hilo	S19	19-06-03	WN	WN	0	15	NA	0
hilo_19_S19	hilo	S19	19-06-03	Typical	Typical	1	100	21	1
hilo_19_S19	hilo	S19	19-06-03	Silence	Silence	1	100	24	1
hilo_20_S19	hilo	S19	19-06-03	E1	Purr	0	100	NA	0
hilo_20_S19	hilo	S19	19-06-03	E2	Purr	0	15	NA	0
hilo_20_S19	hilo	S19	19-06-03	E3	Purr	0	100	NA	0
hilo_20_S19	hilo	S19	19-06-03	E4	Purr	0	100	NA	0
hilo_20_S19	hilo	S19	19-06-03	E5	Purr	0	45	NA	0
hilo_20_S19	hilo	S19	19-06-03	E6	Purr	0	100	NA	0
hilo_20_S19	hilo	S19	19-06-03	E7	Purr	0	0	NA	0
hilo_20_S19	hilo	S19	19-06-03	E8	Purr	0	5	NA	0
hilo_20_S19	hilo	S19	19-06-03	LOUD	LOUD	0	100	NA	0
hilo_20_S19	hilo	S19	19-06-03	WN	WN	1	100	20	1
hilo_20_S19	hilo	S19	19-06-03	Typical	Typical	1	100	29	1
hilo_20_S19	hilo	S19	19-06-03	Silence	Silence	1	100	NA	0
hilo_21_S19	hilo	S19	19-06-03	E1	Purr	0	100	NA	0
hilo_21_S19	hilo	S19	19-06-03	E2	Purr	0	100	NA	0
hilo_21_S19	hilo	S19	19-06-03	E3	Purr	0	100	NA	0
hilo_21_S19	hilo	S19	19-06-03	E4	Purr	0	20	NA	0
hilo_21_S19	hilo	S19	19-06-03	E5	Purr	0	85	NA	0
hilo_21_S19	hilo	S19	19-06-03	E6	Purr	0	45	NA	0
hilo_21_S19	hilo	S19	19-06-03	E7	Purr	1	100	45	1
hilo_21_S19	hilo	S19	19-06-03	E8	Purr	0	85	NA	0
hilo_21_S19	hilo	S19	19-06-03	LOUD	LOUD	0	45	NA	0
hilo_21_S19	hilo	S19	19-06-03	WN	WN	0	100	NA	0
hilo_21_S19	hilo	S19	19-06-03	Typical	Typical	0	30	NA	0
hilo_21_S19	hilo	S19	19-06-03	Silence	Silence	0	100	NA	0
hilo_22_S19	hilo	S19	19-06-03	E1	Purr	1	100	25	1
hilo_22_S19	hilo	S19	19-06-03	E2	Purr	0	55	NA	0
hilo_22_S19	hilo	S19	19-06-03	E3	Purr	1	100	40	1
hilo_22_S19	hilo	S19	19-06-03	E4	Purr	0	100	NA	0
hilo_22_S19	hilo	S19	19-06-03	E5	Purr	0	100	NA	0
hilo_22_S19	hilo	S19	19-06-03	E6	Purr	1	100	42	1
hilo_22_S19	hilo	S19	19-06-03	E7	Purr	0	20	NA	0
hilo_22_S19	hilo	S19	19-06-03	E8	Purr	0	30	NA	0
hilo_22_S19	hilo	S19	19-06-03	LOUD	LOUD	0	50	NA	0
hilo_22_S19	hilo	S19	19-06-03	WN	WN	0	55	NA	0
hilo_22_S19	hilo	S19	19-06-03	Typical	Typical	0	95	NA	0
hilo_22_S19	hilo	S19	19-06-03	Silence	Silence	1	100	50	1
hilo_23_S19	hilo	S19	19-06-03	E1	Purr	0	10	NA	0
hilo_23_S19	hilo	S19	19-06-03	E2	Purr	0	100	NA	0
hilo_23_S19	hilo	S19	19-06-03	E3	Purr	0	100	NA	0
hilo_23_S19	hilo	S19	19-06-03	E4	Purr	0	100	NA	0
hilo_23_S19	hilo	S19	19-06-03	E5	Purr	0	100	NA	0
hilo_23_S19	hilo	S19	19-06-03	E6	Purr	0	100	NA	0
hilo_23_S19	hilo	S19	19-06-03	E7	Purr	0	100	NA	0
hilo_23_S19	hilo	S19	19-06-03	E8	Purr	0	100	NA	0
hilo_23_S19	hilo	S19	19-06-03	LOUD	LOUD	0	5	NA	0
hilo_23_S19	hilo	S19	19-06-03	WN	WN	0	100	NA	0
hilo_23_S19	hilo	S19	19-06-03	Typical	Typical	1	100	13	1
hilo_23_S19	hilo	S19	19-06-03	Silence	Silence	0	100	NA	0
hilo_24_S19	hilo	S19	19-06-03	E1	Purr	0	100	NA	0
hilo_24_S19	hilo	S19	19-06-03	E2	Purr	0	0	NA	0
hilo_24_S19	hilo	S19	19-06-03	E3	Purr	0	100	NA	0
hilo_24_S19	hilo	S19	19-06-03	E4	Purr	0	55	NA	0
hilo_24_S19	hilo	S19	19-06-03	E5	Purr	0	95	NA	0
hilo_24_S19	hilo	S19	19-06-03	E6	Purr	0	5	NA	0
hilo_24_S19	hilo	S19	19-06-03	E7	Purr	0	0	NA	0
hilo_24_S19	hilo	S19	19-06-03	E8	Purr	1	75	73	1
hilo_24_S19	hilo	S19	19-06-03	LOUD	LOUD	0	0	NA	0
hilo_24_S19	hilo	S19	19-06-03	WN	WN	0	45	NA	0
hilo_24_S19	hilo	S19	19-06-03	Typical	Typical	1	100	43	1
hilo_24_S19	hilo	S19	19-06-03	Silence	Silence	0	5	NA	0
hilo_25_S19	hilo	S19	19-06-03	E1	Purr	0	60	NA	0
hilo_25_S19	hilo	S19	19-06-03	E2	Purr	0	100	30	1
hilo_25_S19	hilo	S19	19-06-03	E3	Purr	0	0	NA	0
hilo_25_S19	hilo	S19	19-06-03	E4	Purr	0	55	NA	0
hilo_25_S19	hilo	S19	19-06-03	E5	Purr	0	100	NA	0
hilo_25_S19	hilo	S19	19-06-03	E6	Purr	0	100	NA	0
hilo_25_S19	hilo	S19	19-06-03	E7	Purr	1	100	15	1
hilo_25_S19	hilo	S19	19-06-03	E8	Purr	1	100	40	1
hilo_25_S19	hilo	S19	19-06-03	LOUD	LOUD	0	70	NA	0
hilo_25_S19	hilo	S19	19-06-03	WN	WN	0	100	NA	0
hilo_25_S19	hilo	S19	19-06-03	Typical	Typical	0	100	NA	0
hilo_25_S19	hilo	S19	19-06-03	Silence	Silence	0	100	NA	0
hilo_26_S19	hilo	S19	19-06-03	E1	Purr	1	100	12	1
hilo_26_S19	hilo	S19	19-06-03	E2	Purr	0	100	NA	0
hilo_26_S19	hilo	S19	19-06-03	E3	Purr	1	100	39	1
hilo_26_S19	hilo	S19	19-06-03	E4	Purr	0	100	NA	0
hilo_26_S19	hilo	S19	19-06-03	E5	Purr	0	100	NA	0
hilo_26_S19	hilo	S19	19-06-03	E6	Purr	0	100	NA	0
hilo_26_S19	hilo	S19	19-06-03	E7	Purr	1	60	74	1
hilo_26_S19	hilo	S19	19-06-03	E8	Purr	1	100	22	1
hilo_26_S19	hilo	S19	19-06-03	LOUD	LOUD	0	0	NA	0
hilo_26_S19	hilo	S19	19-06-03	WN	WN	0	100	NA	0
hilo_26_S19	hilo	S19	19-06-03	Typical	Typical	1	100	71	1
hilo_26_S19	hilo	S19	19-06-03	Silence	Silence	0	100	NA	0
hilo_27_S19	hilo	S19	19-06-03	E1	Purr	1	100	40	1
hilo_27_S19	hilo	S19	19-06-03	E2	Purr	1	100	19	1
hilo_27_S19	hilo	S19	19-06-03	E3	Purr	1	100	13	1
hilo_27_S19	hilo	S19	19-06-03	E4	Purr	0	100	NA	0
hilo_27_S19	hilo	S19	19-06-03	E5	Purr	1	100	37	1
hilo_27_S19	hilo	S19	19-06-03	E6	Purr	0	100	NA	0
hilo_27_S19	hilo	S19	19-06-03	E7	Purr	0	100	NA	0
hilo_27_S19	hilo	S19	19-06-03	E8	Purr	0	100	NA	0
hilo_27_S19	hilo	S19	19-06-03	LOUD	LOUD	0	100	NA	0
hilo_27_S19	hilo	S19	19-06-03	WN	WN	0	100	NA	0
hilo_27_S19	hilo	S19	19-06-03	Typical	Typical	1	100	21	1
hilo_27_S19	hilo	S19	19-06-03	Silence	Silence	1	100	11	1
hilo_28_S19	hilo	S19	19-06-03	E1	Purr	0	45	NA	0
hilo_28_S19	hilo	S19	19-06-03	E2	Purr	0	55	NA	0
hilo_28_S19	hilo	S19	19-06-03	E3	Purr	0	70	NA	0
hilo_28_S19	hilo	S19	19-06-03	E4	Purr	1	100	50	1
hilo_28_S19	hilo	S19	19-06-03	E5	Purr	0	100	NA	0
hilo_28_S19	hilo	S19	19-06-03	E6	Purr	0	100	NA	0
hilo_28_S19	hilo	S19	19-06-03	E7	Purr	0	100	NA	0
hilo_28_S19	hilo	S19	19-06-03	E8	Purr	0	40	NA	0
hilo_28_S19	hilo	S19	19-06-03	LOUD	LOUD	0	75	NA	0
hilo_28_S19	hilo	S19	19-06-03	WN	WN	0	5	NA	0
hilo_28_S19	hilo	S19	19-06-03	Typical	Typical	0	100	NA	0
hilo_28_S19	hilo	S19	19-06-03	Silence	Silence	0	100	NA	0
hilo_29_S19	hilo	S19	19-06-03	E1	Purr	1	100	23	1
hilo_29_S19	hilo	S19	19-06-03	E2	Purr	0	0	NA	0
hilo_29_S19	hilo	S19	19-06-03	E3	Purr	0	35	NA	0
hilo_29_S19	hilo	S19	19-06-03	E4	Purr	1	70	83	1
hilo_29_S19	hilo	S19	19-06-03	E5	Purr	1	100	44	1
hilo_29_S19	hilo	S19	19-06-03	E6	Purr	1	100	51	1
hilo_29_S19	hilo	S19	19-06-03	E7	Purr	1	100	54	1
hilo_29_S19	hilo	S19	19-06-03	E8	Purr	0	50	NA	0
hilo_29_S19	hilo	S19	19-06-03	LOUD	LOUD	0	100	NA	0
hilo_29_S19	hilo	S19	19-06-03	WN	WN	0	100	NA	0
hilo_29_S19	hilo	S19	19-06-03	Typical	Typical	0	100	NA	0
hilo_29_S19	hilo	S19	19-06-03	Silence	Silence	0	100	NA	0
hilo_30_S19	hilo	S19	19-06-04	E1	Purr	0	40	NA	0
hilo_30_S19	hilo	S19	19-06-04	E2	Purr	1	100	24	1
hilo_30_S19	hilo	S19	19-06-04	E3	Purr	0	100	NA	0
hilo_30_S19	hilo	S19	19-06-04	E4	Purr	0	60	NA	0
hilo_30_S19	hilo	S19	19-06-04	E5	Purr	0	100	NA	0
hilo_30_S19	hilo	S19	19-06-04	E6	Purr	0	50	NA	0
hilo_30_S19	hilo	S19	19-06-04	E7	Purr	0	0	NA	0
hilo_30_S19	hilo	S19	19-06-04	E8	Purr	1	100	40	1
hilo_30_S19	hilo	S19	19-06-04	LOUD	LOUD	1	100	21	1
hilo_30_S19	hilo	S19	19-06-04	WN	WN	0	0	NA	0
hilo_30_S19	hilo	S19	19-06-04	Typical	Typical	1	100	NA	0
hilo_30_S19	hilo	S19	19-06-04	Silence	Silence	1	100	42	1
kalaupapa_1_S19	kalaupapa	S19	19-06-08	E1	Purr	0	75	NA	0
kalaupapa_1_S19	kalaupapa	S19	19-06-08	E2	Purr	0	100	NA	0
kalaupapa_1_S19	kalaupapa	S19	19-06-08	E3	Purr	0	100	NA	0
kalaupapa_1_S19	kalaupapa	S19	19-06-08	E4	Purr	0	100	NA	0
kalaupapa_1_S19	kalaupapa	S19	19-06-08	E5	Purr	0	20	NA	0
kalaupapa_1_S19	kalaupapa	S19	19-06-08	E6	Purr	0	100	NA	0
kalaupapa_1_S19	kalaupapa	S19	19-06-08	E7	Purr	0	100	NA	0
kalaupapa_1_S19	kalaupapa	S19	19-06-08	E8	Purr	0	5	NA	0
kalaupapa_1_S19	kalaupapa	S19	19-06-08	LOUD	LOUD	1	100	39	1
kalaupapa_1_S19	kalaupapa	S19	19-06-08	WN	WN	0	100	NA	0
kalaupapa_1_S19	kalaupapa	S19	19-06-08	Typical	Typical	1	95	61	1
kalaupapa_1_S19	kalaupapa	S19	19-06-08	Silence	Silence	0	5	NA	0
kalaupapa_2_S19	kalaupapa	S19	19-06-08	E1	Purr	0	100	NA	0
kalaupapa_2_S19	kalaupapa	S19	19-06-08	E2	Purr	0	40	NA	0
kalaupapa_2_S19	kalaupapa	S19	19-06-08	E3	Purr	0	100	NA	0
kalaupapa_2_S19	kalaupapa	S19	19-06-08	E4	Purr	0	50	NA	0
kalaupapa_2_S19	kalaupapa	S19	19-06-08	E5	Purr	1	100	39	1
kalaupapa_2_S19	kalaupapa	S19	19-06-08	E6	Purr	0	100	NA	0
kalaupapa_2_S19	kalaupapa	S19	19-06-08	E7	Purr	0	100	NA	0
kalaupapa_2_S19	kalaupapa	S19	19-06-08	E8	Purr	1	100	25	1
kalaupapa_2_S19	kalaupapa	S19	19-06-08	LOUD	LOUD	0	70	NA	0
kalaupapa_2_S19	kalaupapa	S19	19-06-08	WN	WN	0	100	NA	0
kalaupapa_2_S19	kalaupapa	S19	19-06-08	Typical	Typical	1	100	19	1
kalaupapa_2_S19	kalaupapa	S19	19-06-08	Silence	Silence	0	100	NA	0
kalaupapa_3_S19	kalaupapa	S19	19-06-08	E1	Purr	0	100	NA	0
kalaupapa_3_S19	kalaupapa	S19	19-06-08	E2	Purr	0	100	NA	0
kalaupapa_3_S19	kalaupapa	S19	19-06-08	E3	Purr	0	100	NA	0
kalaupapa_3_S19	kalaupapa	S19	19-06-08	E4	Purr	0	100	NA	0
kalaupapa_3_S19	kalaupapa	S19	19-06-08	E5	Purr	0	100	NA	0
kalaupapa_3_S19	kalaupapa	S19	19-06-08	E6	Purr	1	100	22	1
kalaupapa_3_S19	kalaupapa	S19	19-06-08	E7	Purr	0	95	NA	0
kalaupapa_3_S19	kalaupapa	S19	19-06-08	E8	Purr	1	100	26	1
kalaupapa_3_S19	kalaupapa	S19	19-06-08	LOUD	LOUD	0	100	NA	0
kalaupapa_3_S19	kalaupapa	S19	19-06-08	WN	WN	1	100	12	1
kalaupapa_3_S19	kalaupapa	S19	19-06-08	Typical	Typical	1	100	35	1
kalaupapa_3_S19	kalaupapa	S19	19-06-08	Silence	Silence	0	100	NA	0
kalaupapa_4_S19	kalaupapa	S19	19-06-08	E1	Purr	1	100	33	1
kalaupapa_4_S19	kalaupapa	S19	19-06-08	E2	Purr	1	100	14	1
kalaupapa_4_S19	kalaupapa	S19	19-06-08	E3	Purr	0	5	NA	0
kalaupapa_4_S19	kalaupapa	S19	19-06-08	E4	Purr	0	70	NA	0
kalaupapa_4_S19	kalaupapa	S19	19-06-08	E5	Purr	0	0	NA	0
kalaupapa_4_S19	kalaupapa	S19	19-06-08	E6	Purr	0	5	NA	0
kalaupapa_4_S19	kalaupapa	S19	19-06-08	E7	Purr	0	100	NA	0
kalaupapa_4_S19	kalaupapa	S19	19-06-08	E8	Purr	0	20	NA	0
kalaupapa_4_S19	kalaupapa	S19	19-06-08	LOUD	LOUD	0	0	NA	0
kalaupapa_4_S19	kalaupapa	S19	19-06-08	WN	WN	0	5	NA	0
kalaupapa_4_S19	kalaupapa	S19	19-06-08	Typical	Typical	1	100	35	1
kalaupapa_4_S19	kalaupapa	S19	19-06-08	Silence	Silence	0	100	NA	0
kalaupapa_5_S19	kalaupapa	S19	19-06-08	E1	Purr	0	0	NA	0
kalaupapa_5_S19	kalaupapa	S19	19-06-08	E2	Purr	0	100	NA	0
kalaupapa_5_S19	kalaupapa	S19	19-06-08	E3	Purr	0	0	NA	0
kalaupapa_5_S19	kalaupapa	S19	19-06-08	E4	Purr	0	20	NA	0
kalaupapa_5_S19	kalaupapa	S19	19-06-08	E5	Purr	0	100	NA	0
kalaupapa_5_S19	kalaupapa	S19	19-06-08	E6	Purr	0	100	NA	0
kalaupapa_5_S19	kalaupapa	S19	19-06-08	E7	Purr	0	0	NA	0
kalaupapa_5_S19	kalaupapa	S19	19-06-08	E8	Purr	0	5	NA	0
kalaupapa_5_S19	kalaupapa	S19	19-06-08	LOUD	LOUD	0	0	NA	0
kalaupapa_5_S19	kalaupapa	S19	19-06-08	WN	WN	0	0	NA	0
kalaupapa_5_S19	kalaupapa	S19	19-06-08	Typical	Typical	1	100	45	1
kalaupapa_5_S19	kalaupapa	S19	19-06-08	Silence	Silence	0	15	NA	0
kalaupapa_6_S19	kalaupapa	S19	19-06-08	E1	Purr	0	0	NA	0
kalaupapa_6_S19	kalaupapa	S19	19-06-08	E2	Purr	0	0	NA	0
kalaupapa_6_S19	kalaupapa	S19	19-06-08	E3	Purr	1	100	53	1
kalaupapa_6_S19	kalaupapa	S19	19-06-08	E4	Purr	0	100	NA	0
kalaupapa_6_S19	kalaupapa	S19	19-06-08	E5	Purr	0	100	NA	0
kalaupapa_6_S19	kalaupapa	S19	19-06-08	E6	Purr	1	100	20	1
kalaupapa_6_S19	kalaupapa	S19	19-06-08	E7	Purr	0	0	NA	0
kalaupapa_6_S19	kalaupapa	S19	19-06-08	E8	Purr	0	0	NA	0
kalaupapa_6_S19	kalaupapa	S19	19-06-08	LOUD	LOUD	1	100	41	1
kalaupapa_6_S19	kalaupapa	S19	19-06-08	WN	WN	0	0	NA	0
kalaupapa_6_S19	kalaupapa	S19	19-06-08	Typical	Typical	0	100	NA	0
kalaupapa_6_S19	kalaupapa	S19	19-06-08	Silence	Silence	0	100	NA	0
kalaupapa_7_S19	kalaupapa	S19	19-06-08	E1	Purr	1	100	18	1
kalaupapa_7_S19	kalaupapa	S19	19-06-08	E2	Purr	1	100	13	1
kalaupapa_7_S19	kalaupapa	S19	19-06-08	E3	Purr	0	100	NA	0
kalaupapa_7_S19	kalaupapa	S19	19-06-08	E4	Purr	0	100	NA	0
kalaupapa_7_S19	kalaupapa	S19	19-06-08	E5	Purr	0	100	NA	0
kalaupapa_7_S19	kalaupapa	S19	19-06-08	E6	Purr	0	25	NA	0
kalaupapa_7_S19	kalaupapa	S19	19-06-08	E7	Purr	1	100	14	1
kalaupapa_7_S19	kalaupapa	S19	19-06-08	E8	Purr	0	100	NA	0
kalaupapa_7_S19	kalaupapa	S19	19-06-08	LOUD	LOUD	0	5	NA	0
kalaupapa_7_S19	kalaupapa	S19	19-06-08	WN	WN	0	0	NA	0
kalaupapa_7_S19	kalaupapa	S19	19-06-08	Typical	Typical	1	100	48	1
kalaupapa_7_S19	kalaupapa	S19	19-06-08	Silence	Silence	0	100	NA	0
kalaupapa_8_S19	kalaupapa	S19	19-06-08	E1	Purr	0	5	NA	0
kalaupapa_8_S19	kalaupapa	S19	19-06-08	E2	Purr	0	100	NA	0
kalaupapa_8_S19	kalaupapa	S19	19-06-08	E3	Purr	1	45	83	1
kalaupapa_8_S19	kalaupapa	S19	19-06-08	E4	Purr	0	100	NA	0
kalaupapa_8_S19	kalaupapa	S19	19-06-08	E5	Purr	0	100	NA	0
kalaupapa_8_S19	kalaupapa	S19	19-06-08	E6	Purr	0	100	NA	0
kalaupapa_8_S19	kalaupapa	S19	19-06-08	E7	Purr	0	0	NA	0
kalaupapa_8_S19	kalaupapa	S19	19-06-08	E8	Purr	0	100	NA	0
kalaupapa_8_S19	kalaupapa	S19	19-06-08	LOUD	LOUD	0	100	NA	0
kalaupapa_8_S19	kalaupapa	S19	19-06-08	WN	WN	0	100	NA	0
kalaupapa_8_S19	kalaupapa	S19	19-06-08	Typical	Typical	1	100	19	1
kalaupapa_8_S19	kalaupapa	S19	19-06-08	Silence	Silence	0	100	NA	0
kalaupapa_9_S19	kalaupapa	S19	19-06-08	E1	Purr	0	100	NA	0
kalaupapa_9_S19	kalaupapa	S19	19-06-08	E2	Purr	0	100	NA	0
kalaupapa_9_S19	kalaupapa	S19	19-06-08	E3	Purr	0	5	NA	0
kalaupapa_9_S19	kalaupapa	S19	19-06-08	E4	Purr	1	100	18	1
kalaupapa_9_S19	kalaupapa	S19	19-06-08	E5	Purr	0	100	NA	0
kalaupapa_9_S19	kalaupapa	S19	19-06-08	E6	Purr	1	100	39	1
kalaupapa_9_S19	kalaupapa	S19	19-06-08	E7	Purr	0	100	NA	0
kalaupapa_9_S19	kalaupapa	S19	19-06-08	E8	Purr	1	100	17	1
kalaupapa_9_S19	kalaupapa	S19	19-06-08	LOUD	LOUD	0	100	NA	0
kalaupapa_9_S19	kalaupapa	S19	19-06-08	WN	WN	0	100	NA	0
kalaupapa_9_S19	kalaupapa	S19	19-06-08	Typical	Typical	0	0	NA	0
kalaupapa_9_S19	kalaupapa	S19	19-06-08	Silence	Silence	0	100	NA	0
kalaupapa_10_S19	kalaupapa	S19	19-06-08	E1	Purr	0	0	NA	0
kalaupapa_10_S19	kalaupapa	S19	19-06-08	E2	Purr	0	0	NA	0
kalaupapa_10_S19	kalaupapa	S19	19-06-08	E3	Purr	0	0	NA	0
kalaupapa_10_S19	kalaupapa	S19	19-06-08	E4	Purr	0	5	NA	0
kalaupapa_10_S19	kalaupapa	S19	19-06-08	E5	Purr	0	5	NA	0
kalaupapa_10_S19	kalaupapa	S19	19-06-08	E6	Purr	0	0	NA	0
kalaupapa_10_S19	kalaupapa	S19	19-06-08	E7	Purr	0	5	NA	0
kalaupapa_10_S19	kalaupapa	S19	19-06-08	E8	Purr	0	5	NA	0
kalaupapa_10_S19	kalaupapa	S19	19-06-08	LOUD	LOUD	0	0	NA	0
kalaupapa_10_S19	kalaupapa	S19	19-06-08	WN	WN	0	0	NA	0
kalaupapa_10_S19	kalaupapa	S19	19-06-08	Typical	Typical	1	100	33	1
kalaupapa_10_S19	kalaupapa	S19	19-06-08	Silence	Silence	0	0	NA	0
kalaupapa_11_S19	kalaupapa	S19	19-06-08	E1	Purr	0	60	NA	0
kalaupapa_11_S19	kalaupapa	S19	19-06-08	E2	Purr	0	100	NA	0
kalaupapa_11_S19	kalaupapa	S19	19-06-08	E3	Purr	0	0	NA	0
kalaupapa_11_S19	kalaupapa	S19	19-06-08	E4	Purr	0	5	NA	0
kalaupapa_11_S19	kalaupapa	S19	19-06-08	E5	Purr	0	5	NA	0
kalaupapa_11_S19	kalaupapa	S19	19-06-08	E6	Purr	0	0	NA	0
kalaupapa_11_S19	kalaupapa	S19	19-06-08	E7	Purr	0	5	NA	0
kalaupapa_11_S19	kalaupapa	S19	19-06-08	E8	Purr	0	5	NA	0
kalaupapa_11_S19	kalaupapa	S19	19-06-08	LOUD	LOUD	0	55	NA	0
kalaupapa_11_S19	kalaupapa	S19	19-06-08	WN	WN	0	0	NA	0
kalaupapa_11_S19	kalaupapa	S19	19-06-08	Typical	Typical	1	100	21	1
kalaupapa_11_S19	kalaupapa	S19	19-06-08	Silence	Silence	0	0	NA	0
kalaupapa_12_S19	kalaupapa	S19	19-06-08	E1	Purr	0	55	NA	0
kalaupapa_12_S19	kalaupapa	S19	19-06-08	E2	Purr	0	0	NA	0
kalaupapa_12_S19	kalaupapa	S19	19-06-08	E3	Purr	0	0	NA	0
kalaupapa_12_S19	kalaupapa	S19	19-06-08	E4	Purr	0	5	NA	0
kalaupapa_12_S19	kalaupapa	S19	19-06-08	E5	Purr	0	0	NA	0
kalaupapa_12_S19	kalaupapa	S19	19-06-08	E6	Purr	1	100	60	1
kalaupapa_12_S19	kalaupapa	S19	19-06-08	E7	Purr	0	100	NA	0
kalaupapa_12_S19	kalaupapa	S19	19-06-08	E8	Purr	0	0	NA	0
kalaupapa_12_S19	kalaupapa	S19	19-06-08	LOUD	LOUD	0	0	NA	0
kalaupapa_12_S19	kalaupapa	S19	19-06-08	WN	WN	0	15	NA	0
kalaupapa_12_S19	kalaupapa	S19	19-06-08	Typical	Typical	1	100	23	1
kalaupapa_12_S19	kalaupapa	S19	19-06-08	Silence	Silence	0	100	NA	0
kalaupapa_14_S19	kalaupapa	S19	19-06-09	E1	Purr	0	100	NA	0
kalaupapa_14_S19	kalaupapa	S19	19-06-09	E2	Purr	0	45	NA	0
kalaupapa_14_S19	kalaupapa	S19	19-06-09	E3	Purr	0	100	NA	0
kalaupapa_14_S19	kalaupapa	S19	19-06-09	E4	Purr	0	5	NA	0
kalaupapa_14_S19	kalaupapa	S19	19-06-09	E5	Purr	0	75	NA	0
kalaupapa_14_S19	kalaupapa	S19	19-06-09	E6	Purr	0	95	NA	0
kalaupapa_14_S19	kalaupapa	S19	19-06-09	E7	Purr	0	95	NA	0
kalaupapa_14_S19	kalaupapa	S19	19-06-09	E8	Purr	0	25	NA	0
kalaupapa_14_S19	kalaupapa	S19	19-06-09	LOUD	LOUD	0	100	12	1
kalaupapa_14_S19	kalaupapa	S19	19-06-09	WN	WN	0	100	NA	0
kalaupapa_14_S19	kalaupapa	S19	19-06-09	Typical	Typical	1	90	NA	0
kalaupapa_14_S19	kalaupapa	S19	19-06-09	Silence	Silence	0	100	NA	0
kalaupapa_15_S19	kalaupapa	S19	19-06-09	E1	Purr	0	45	NA	0
kalaupapa_15_S19	kalaupapa	S19	19-06-09	E2	Purr	1	100	31	1
kalaupapa_15_S19	kalaupapa	S19	19-06-09	E3	Purr	0	100	NA	0
kalaupapa_15_S19	kalaupapa	S19	19-06-09	E4	Purr	0	80	NA	0
kalaupapa_15_S19	kalaupapa	S19	19-06-09	E5	Purr	0	100	NA	0
kalaupapa_15_S19	kalaupapa	S19	19-06-09	E6	Purr	0	80	NA	0
kalaupapa_15_S19	kalaupapa	S19	19-06-09	E7	Purr	1	100	58	1
kalaupapa_15_S19	kalaupapa	S19	19-06-09	E8	Purr	0	85	NA	0
kalaupapa_15_S19	kalaupapa	S19	19-06-09	LOUD	LOUD	0	45	NA	0
kalaupapa_15_S19	kalaupapa	S19	19-06-09	WN	WN	0	100	NA	0
kalaupapa_15_S19	kalaupapa	S19	19-06-09	Typical	Typical	1	100	27	1
kalaupapa_15_S19	kalaupapa	S19	19-06-09	Silence	Silence	0	0	NA	0
kalaupapa_16_S19	kalaupapa	S19	19-06-09	E1	Purr	1	100	57	1
kalaupapa_16_S19	kalaupapa	S19	19-06-09	E2	Purr	0	0	NA	0
kalaupapa_16_S19	kalaupapa	S19	19-06-09	E3	Purr	0	0	NA	0
kalaupapa_16_S19	kalaupapa	S19	19-06-09	E4	Purr	0	60	NA	0
kalaupapa_16_S19	kalaupapa	S19	19-06-09	E5	Purr	0	100	NA	0
kalaupapa_16_S19	kalaupapa	S19	19-06-09	E6	Purr	0	85	NA	0
kalaupapa_16_S19	kalaupapa	S19	19-06-09	E7	Purr	0	10	NA	0
kalaupapa_16_S19	kalaupapa	S19	19-06-09	E8	Purr	0	100	NA	0
kalaupapa_16_S19	kalaupapa	S19	19-06-09	LOUD	LOUD	0	100	NA	0
kalaupapa_16_S19	kalaupapa	S19	19-06-09	WN	WN	0	15	NA	0
kalaupapa_16_S19	kalaupapa	S19	19-06-09	Typical	Typical	0	100	NA	0
kalaupapa_16_S19	kalaupapa	S19	19-06-09	Silence	Silence	0	0	NA	0
kalaupapa_17_S19	kalaupapa	S19	19-06-09	E1	Purr	0	100	NA	0
kalaupapa_17_S19	kalaupapa	S19	19-06-09	E2	Purr	0	0	NA	0
kalaupapa_17_S19	kalaupapa	S19	19-06-09	E3	Purr	0	100	NA	0
kalaupapa_17_S19	kalaupapa	S19	19-06-09	E4	Purr	0	100	NA	0
kalaupapa_17_S19	kalaupapa	S19	19-06-09	E5	Purr	1	100	25	1
kalaupapa_17_S19	kalaupapa	S19	19-06-09	E6	Purr	0	100	NA	0
kalaupapa_17_S19	kalaupapa	S19	19-06-09	E7	Purr	0	100	NA	0
kalaupapa_17_S19	kalaupapa	S19	19-06-09	E8	Purr	1	100	28	1
kalaupapa_17_S19	kalaupapa	S19	19-06-09	LOUD	LOUD	0	0	NA	0
kalaupapa_17_S19	kalaupapa	S19	19-06-09	WN	WN	0	0	NA	0
kalaupapa_17_S19	kalaupapa	S19	19-06-09	Typical	Typical	0	0	NA	0
kalaupapa_17_S19	kalaupapa	S19	19-06-09	Silence	Silence	0	100	NA	0
kalaupapa_18_S19	kalaupapa	S19	19-06-09	E1	Purr	0	15	NA	0
kalaupapa_18_S19	kalaupapa	S19	19-06-09	E2	Purr	1	100	21	1
kalaupapa_18_S19	kalaupapa	S19	19-06-09	E3	Purr	0	0	NA	0
kalaupapa_18_S19	kalaupapa	S19	19-06-09	E4	Purr	1	100	22	1
kalaupapa_18_S19	kalaupapa	S19	19-06-09	E5	Purr	0	70	NA	0
kalaupapa_18_S19	kalaupapa	S19	19-06-09	E6	Purr	0	70	NA	0
kalaupapa_18_S19	kalaupapa	S19	19-06-09	E7	Purr	0	100	NA	0
kalaupapa_18_S19	kalaupapa	S19	19-06-09	E8	Purr	0	85	NA	0
kalaupapa_18_S19	kalaupapa	S19	19-06-09	LOUD	LOUD	0	100	NA	0
kalaupapa_18_S19	kalaupapa	S19	19-06-09	WN	WN	0	45	NA	0
kalaupapa_18_S19	kalaupapa	S19	19-06-09	Typical	Typical	1	100	46	1
kalaupapa_18_S19	kalaupapa	S19	19-06-09	Silence	Silence	0	0	NA	0
kalaupapa_19_S19	kalaupapa	S19	19-06-09	E1	Purr	0	100	NA	0
kalaupapa_19_S19	kalaupapa	S19	19-06-09	E2	Purr	0	80	NA	0
kalaupapa_19_S19	kalaupapa	S19	19-06-09	E3	Purr	0	100	NA	0
kalaupapa_19_S19	kalaupapa	S19	19-06-09	E4	Purr	0	100	NA	0
kalaupapa_19_S19	kalaupapa	S19	19-06-09	E5	Purr	0	25	NA	0
kalaupapa_19_S19	kalaupapa	S19	19-06-09	E6	Purr	0	0	NA	0
kalaupapa_19_S19	kalaupapa	S19	19-06-09	E7	Purr	0	0	NA	0
kalaupapa_19_S19	kalaupapa	S19	19-06-09	E8	Purr	0	40	NA	0
kalaupapa_19_S19	kalaupapa	S19	19-06-09	LOUD	LOUD	0	100	NA	0
kalaupapa_19_S19	kalaupapa	S19	19-06-09	WN	WN	0	0	NA	0
kalaupapa_19_S19	kalaupapa	S19	19-06-09	Typical	Typical	1	100	32	1
kalaupapa_19_S19	kalaupapa	S19	19-06-09	Silence	Silence	0	100	NA	0
kalaupapa_20_S19	kalaupapa	S19	19-06-09	E1	Purr	0	100	NA	0
kalaupapa_20_S19	kalaupapa	S19	19-06-09	E2	Purr	0	100	NA	0
kalaupapa_20_S19	kalaupapa	S19	19-06-09	E3	Purr	0	100	NA	0
kalaupapa_20_S19	kalaupapa	S19	19-06-09	E4	Purr	0	100	NA	0
kalaupapa_20_S19	kalaupapa	S19	19-06-09	E5	Purr	0	15	NA	0
kalaupapa_20_S19	kalaupapa	S19	19-06-09	E6	Purr	0	100	NA	0
kalaupapa_20_S19	kalaupapa	S19	19-06-09	E7	Purr	0	100	NA	0
kalaupapa_20_S19	kalaupapa	S19	19-06-09	E8	Purr	0	100	NA	0
kalaupapa_20_S19	kalaupapa	S19	19-06-09	LOUD	LOUD	0	20	NA	0
kalaupapa_20_S19	kalaupapa	S19	19-06-09	WN	WN	1	100	49	1
kalaupapa_20_S19	kalaupapa	S19	19-06-09	Typical	Typical	1	100	37	1
kalaupapa_20_S19	kalaupapa	S19	19-06-09	Silence	Silence	0	70	NA	0
kalaupapa_21_S19	kalaupapa	S19	19-06-09	E1	Purr	0	100	NA	0
kalaupapa_21_S19	kalaupapa	S19	19-06-09	E2	Purr	0	0	NA	0
kalaupapa_21_S19	kalaupapa	S19	19-06-09	E3	Purr	0	100	NA	0
kalaupapa_21_S19	kalaupapa	S19	19-06-09	E4	Purr	1	100	32	1
kalaupapa_21_S19	kalaupapa	S19	19-06-09	E5	Purr	0	100	NA	0
kalaupapa_21_S19	kalaupapa	S19	19-06-09	E6	Purr	0	10	NA	0
kalaupapa_21_S19	kalaupapa	S19	19-06-09	E7	Purr	0	0	NA	0
kalaupapa_21_S19	kalaupapa	S19	19-06-09	E8	Purr	0	0	NA	0
kalaupapa_21_S19	kalaupapa	S19	19-06-09	LOUD	LOUD	0	0	NA	0
kalaupapa_21_S19	kalaupapa	S19	19-06-09	WN	WN	0	0	NA	0
kalaupapa_21_S19	kalaupapa	S19	19-06-09	Typical	Typical	0	100	NA	0
kalaupapa_21_S19	kalaupapa	S19	19-06-09	Silence	Silence	0	100	NA	0
kalaupapa_22_S19	kalaupapa	S19	19-06-09	E1	Purr	0	100	NA	0
kalaupapa_22_S19	kalaupapa	S19	19-06-09	E2	Purr	0	5	NA	0
kalaupapa_22_S19	kalaupapa	S19	19-06-09	E3	Purr	1	100	47	1
kalaupapa_22_S19	kalaupapa	S19	19-06-09	E4	Purr	0	0	NA	0
kalaupapa_22_S19	kalaupapa	S19	19-06-09	E5	Purr	0	45	NA	0
kalaupapa_22_S19	kalaupapa	S19	19-06-09	E6	Purr	0	75	NA	0
kalaupapa_22_S19	kalaupapa	S19	19-06-09	E7	Purr	0	65	NA	0
kalaupapa_22_S19	kalaupapa	S19	19-06-09	E8	Purr	0	100	NA	0
kalaupapa_22_S19	kalaupapa	S19	19-06-09	LOUD	LOUD	0	10	NA	0
kalaupapa_22_S19	kalaupapa	S19	19-06-09	WN	WN	0	0	NA	0
kalaupapa_22_S19	kalaupapa	S19	19-06-09	Typical	Typical	1	100	43	1
kalaupapa_22_S19	kalaupapa	S19	19-06-09	Silence	Silence	0	50	NA	0
kalaupapa_23_S19	kalaupapa	S19	19-06-09	E1	Purr	0	100	NA	0
kalaupapa_23_S19	kalaupapa	S19	19-06-09	E2	Purr	0	0	NA	0
kalaupapa_23_S19	kalaupapa	S19	19-06-09	E3	Purr	0	100	NA	0
kalaupapa_23_S19	kalaupapa	S19	19-06-09	E4	Purr	0	100	NA	0
kalaupapa_23_S19	kalaupapa	S19	19-06-09	E5	Purr	0	100	NA	0
kalaupapa_23_S19	kalaupapa	S19	19-06-09	E6	Purr	0	100	NA	0
kalaupapa_23_S19	kalaupapa	S19	19-06-09	E7	Purr	0	100	NA	0
kalaupapa_23_S19	kalaupapa	S19	19-06-09	E8	Purr	1	100	21	1
kalaupapa_23_S19	kalaupapa	S19	19-06-09	LOUD	LOUD	0	0	NA	0
kalaupapa_23_S19	kalaupapa	S19	19-06-09	WN	WN	0	100	NA	0
kalaupapa_23_S19	kalaupapa	S19	19-06-09	Typical	Typical	1	100	23	1
kalaupapa_23_S19	kalaupapa	S19	19-06-09	Silence	Silence	0	100	NA	0
kalaupapa_25_S19	kalaupapa	S19	19-06-09	E1	Purr	0	100	NA	0
kalaupapa_25_S19	kalaupapa	S19	19-06-09	E2	Purr	0	100	NA	0
kalaupapa_25_S19	kalaupapa	S19	19-06-09	E3	Purr	0	0	NA	0
kalaupapa_25_S19	kalaupapa	S19	19-06-09	E4	Purr	0	100	NA	0
kalaupapa_25_S19	kalaupapa	S19	19-06-09	E5	Purr	0	100	NA	0
kalaupapa_25_S19	kalaupapa	S19	19-06-09	E6	Purr	0	100	NA	0
kalaupapa_25_S19	kalaupapa	S19	19-06-09	E7	Purr	0	100	NA	0
kalaupapa_25_S19	kalaupapa	S19	19-06-09	E8	Purr	0	100	NA	0
kalaupapa_25_S19	kalaupapa	S19	19-06-09	LOUD	LOUD	0	100	NA	0
kalaupapa_25_S19	kalaupapa	S19	19-06-09	WN	WN	0	5	NA	0
kalaupapa_25_S19	kalaupapa	S19	19-06-09	Typical	Typical	1	100	23	1
kalaupapa_25_S19	kalaupapa	S19	19-06-09	Silence	Silence	0	25	NA	0
hilo_1_W19.20	hilo	W19.20	1/1/20	E8	Purr	0	0	NA	0
hilo_1_W19.20	hilo	W19.20	1/1/20	E7	Purr	0	0	NA	0
hilo_1_W19.20	hilo	W19.20	1/1/20	E2	Purr	0	0	NA	0
hilo_1_W19.20	hilo	W19.20	1/1/20	WN	WN	0	0	NA	0
hilo_1_W19.20	hilo	W19.20	1/1/20	E5	Purr	0	15	NA	0
hilo_1_W19.20	hilo	W19.20	1/1/20	Silence	Silence	0	0	NA	0
hilo_1_W19.20	hilo	W19.20	1/1/20	E4	Purr	1	100	47	1
hilo_1_W19.20	hilo	W19.20	1/1/20	E3	Purr	0	0	NA	0
hilo_1_W19.20	hilo	W19.20	1/1/20	E6	Purr	0	0	NA	0
hilo_1_W19.20	hilo	W19.20	1/1/20	E1	Purr	0	0	NA	0
hilo_1_W19.20	hilo	W19.20	1/1/20	LOUD	LOUD	0	0	NA	0
hilo_1_W19.20	hilo	W19.20	1/1/20	Rattle	Rattle	0	0	NA	0
hilo_1_W19.20	hilo	W19.20	1/1/20	Typical	Typical	0	10	NA	0
hilo_2_W19.20	hilo	W19.20	1/1/20	E6	Purr	0	0	NA	0
hilo_2_W19.20	hilo	W19.20	1/1/20	E1	Purr	0	0	NA	0
hilo_2_W19.20	hilo	W19.20	1/1/20	WN	WN	1	40	NA	0
hilo_2_W19.20	hilo	W19.20	1/1/20	E4	Purr	0	35	NA	0
hilo_2_W19.20	hilo	W19.20	1/1/20	E3	Purr	0	0	NA	0
hilo_2_W19.20	hilo	W19.20	1/1/20	E7	Purr	0	0	NA	0
hilo_2_W19.20	hilo	W19.20	1/1/20	E2	Purr	0	0	NA	0
hilo_2_W19.20	hilo	W19.20	1/1/20	E8	Purr	0	0	NA	0
hilo_2_W19.20	hilo	W19.20	1/1/20	E5	Purr	0	100	NA	0
hilo_2_W19.20	hilo	W19.20	1/1/20	Silence	Silence	0	75	NA	0
hilo_2_W19.20	hilo	W19.20	1/1/20	LOUD	LOUD	0	0	NA	0
hilo_2_W19.20	hilo	W19.20	1/1/20	Rattle	Rattle	0	0	NA	0
hilo_2_W19.20	hilo	W19.20	1/1/20	Typical	Typical	1	100	56	1
hilo_3_W19.20	hilo	W19.20	1/1/20	E5	Purr	0	25	NA	0
hilo_3_W19.20	hilo	W19.20	1/1/20	E7	Purr	0	0	NA	0
hilo_3_W19.20	hilo	W19.20	1/1/20	WN	WN	0	0	NA	0
hilo_3_W19.20	hilo	W19.20	1/1/20	Silence	Silence	0	20	NA	0
hilo_3_W19.20	hilo	W19.20	1/1/20	E4	Purr	0	100	NA	0
hilo_3_W19.20	hilo	W19.20	1/1/20	E6	Purr	0	100	NA	0
hilo_3_W19.20	hilo	W19.20	1/1/20	E2	Purr	1	100	NA	0
hilo_3_W19.20	hilo	W19.20	1/1/20	E3	Purr	0	100	NA	0
hilo_3_W19.20	hilo	W19.20	1/1/20	E1	Purr	0	100	NA	0
hilo_3_W19.20	hilo	W19.20	1/1/20	E8	Purr	0	75	NA	0
hilo_3_W19.20	hilo	W19.20	1/1/20	LOUD	LOUD	0	15	NA	0
hilo_3_W19.20	hilo	W19.20	1/1/20	Rattle	Rattle	0	100	NA	0
hilo_3_W19.20	hilo	W19.20	1/1/20	Typical	Typical	1	100	25	1
hilo_4_W19.20	hilo	W19.20	1/2/20	E6	Purr	0	0	NA	0
hilo_4_W19.20	hilo	W19.20	1/2/20	E7	Purr	0	5	NA	0
hilo_4_W19.20	hilo	W19.20	1/2/20	Silence	Silence	0	30	NA	0
hilo_4_W19.20	hilo	W19.20	1/2/20	E4	Purr	0	0	NA	0
hilo_4_W19.20	hilo	W19.20	1/2/20	E5	Purr	0	0	NA	0
hilo_4_W19.20	hilo	W19.20	1/2/20	E2	Purr	0	0	NA	0
hilo_4_W19.20	hilo	W19.20	1/2/20	E1	Purr	0	0	NA	0
hilo_4_W19.20	hilo	W19.20	1/2/20	E3	Purr	0	0	NA	0
hilo_4_W19.20	hilo	W19.20	1/2/20	WN	WN	0	0	NA	0
hilo_4_W19.20	hilo	W19.20	1/2/20	E8	Purr	0	0	NA	0
hilo_4_W19.20	hilo	W19.20	1/2/20	LOUD	LOUD	0	0	NA	0
hilo_4_W19.20	hilo	W19.20	1/2/20	Rattle	Rattle	0	5	NA	0
hilo_4_W19.20	hilo	W19.20	1/2/20	Typical	Typical	1	100	37	1
hilo_5_W19.20	hilo	W19.20	1/2/20	E8	Purr	0	45	NA	0
hilo_5_W19.20	hilo	W19.20	1/2/20	E3	Purr	0	0	NA	0
hilo_5_W19.20	hilo	W19.20	1/2/20	E1	Purr	0	0	NA	0
hilo_5_W19.20	hilo	W19.20	1/2/20	E6	Purr	0	0	NA	0
hilo_5_W19.20	hilo	W19.20	1/2/20	E4	Purr	0	0	NA	0
hilo_5_W19.20	hilo	W19.20	1/2/20	E2	Purr	0	0	NA	0
hilo_5_W19.20	hilo	W19.20	1/2/20	WN	WN	0	0	NA	0
hilo_5_W19.20	hilo	W19.20	1/2/20	Silence	Silence	0	5	NA	0
hilo_5_W19.20	hilo	W19.20	1/2/20	E7	Purr	0	0	NA	0
hilo_5_W19.20	hilo	W19.20	1/2/20	E5	Purr	0	0	NA	0
hilo_5_W19.20	hilo	W19.20	1/2/20	LOUD	LOUD	0	0	NA	0
hilo_5_W19.20	hilo	W19.20	1/2/20	Rattle	Rattle	0	0	NA	0
hilo_5_W19.20	hilo	W19.20	1/2/20	Typical	Typical	0	0	NA	0
hilo_6_W19.20	hilo	W19.20	1/2/20	E8	Purr	0	20	NA	0
hilo_6_W19.20	hilo	W19.20	1/2/20	E3	Purr	0	0	NA	0
hilo_6_W19.20	hilo	W19.20	1/2/20	E1	Purr	0	100	NA	0
hilo_6_W19.20	hilo	W19.20	1/2/20	E6	Purr	0	5	NA	0
hilo_6_W19.20	hilo	W19.20	1/2/20	E4	Purr	0	0	NA	0
hilo_6_W19.20	hilo	W19.20	1/2/20	E2	Purr	1	100	NA	0
hilo_6_W19.20	hilo	W19.20	1/2/20	WN	WN	0	0	NA	0
hilo_6_W19.20	hilo	W19.20	1/2/20	Silence	Silence	0	0	NA	0
hilo_6_W19.20	hilo	W19.20	1/2/20	E7	Purr	0	0	NA	0
hilo_6_W19.20	hilo	W19.20	1/2/20	E5	Purr	0	0	NA	0
hilo_6_W19.20	hilo	W19.20	1/2/20	LOUD	LOUD	1	40	NA	0
hilo_6_W19.20	hilo	W19.20	1/2/20	Rattle	Rattle	0	5	NA	0
hilo_6_W19.20	hilo	W19.20	1/2/20	Typical	Typical	0	100	44	1
hilo_7_W19.20	hilo	W19.20	1/2/20	E3	Purr	0	0	NA	0
hilo_7_W19.20	hilo	W19.20	1/2/20	Silence	Silence	0	0	NA	0
hilo_7_W19.20	hilo	W19.20	1/2/20	E6	Purr	0	0	NA	0
hilo_7_W19.20	hilo	W19.20	1/2/20	E8	Purr	0	0	NA	0
hilo_7_W19.20	hilo	W19.20	1/2/20	E5	Purr	0	0	NA	0
hilo_7_W19.20	hilo	W19.20	1/2/20	E7	Purr	0	0	NA	0
hilo_7_W19.20	hilo	W19.20	1/2/20	E2	Purr	0	0	NA	0
hilo_7_W19.20	hilo	W19.20	1/2/20	E4	Purr	0	0	NA	0
hilo_7_W19.20	hilo	W19.20	1/2/20	WN	WN	0	0	NA	0
hilo_7_W19.20	hilo	W19.20	1/2/20	E1	Purr	0	0	NA	0
hilo_7_W19.20	hilo	W19.20	1/2/20	LOUD	LOUD	0	0	NA	0
hilo_7_W19.20	hilo	W19.20	1/2/20	Rattle	Rattle	0	0	NA	0
hilo_7_W19.20	hilo	W19.20	1/2/20	Typical	Typical	0	0	NA	0
hilo_8_W19.20	hilo	W19.20	1/2/20	E3	Purr	1	70	70	1
hilo_8_W19.20	hilo	W19.20	1/2/20	Silence	Silence	0	0	NA	0
hilo_8_W19.20	hilo	W19.20	1/2/20	E6	Purr	1	100	NA	0
hilo_8_W19.20	hilo	W19.20	1/2/20	E8	Purr	1	100	NA	0
hilo_8_W19.20	hilo	W19.20	1/2/20	E5	Purr	0	0	NA	0
hilo_8_W19.20	hilo	W19.20	1/2/20	E7	Purr	0	0	NA	0
hilo_8_W19.20	hilo	W19.20	1/2/20	E2	Purr	0	5	NA	0
hilo_8_W19.20	hilo	W19.20	1/2/20	E4	Purr	0	30	NA	0
hilo_8_W19.20	hilo	W19.20	1/2/20	WN	WN	0	15	NA	0
hilo_8_W19.20	hilo	W19.20	1/2/20	E1	Purr	1	100	NA	0
hilo_8_W19.20	hilo	W19.20	1/2/20	LOUD	LOUD	1	100	NA	0
hilo_8_W19.20	hilo	W19.20	1/2/20	Rattle	Rattle	1	100	47	1
hilo_8_W19.20	hilo	W19.20	1/2/20	Typical	Typical	1	100	32	1
hilo_9_W19.20	hilo	W19.20	1/2/20	E7	Purr	0	0	NA	0
hilo_9_W19.20	hilo	W19.20	1/2/20	E5	Purr	0	0	NA	0
hilo_9_W19.20	hilo	W19.20	1/2/20	E8	Purr	0	0	NA	0
hilo_9_W19.20	hilo	W19.20	1/2/20	E6	Purr	0	0	NA	0
hilo_9_W19.20	hilo	W19.20	1/2/20	WN	WN	0	0	NA	0
hilo_9_W19.20	hilo	W19.20	1/2/20	E1	Purr	0	0	NA	0
hilo_9_W19.20	hilo	W19.20	1/2/20	Silence	Silence	0	0	NA	0
hilo_9_W19.20	hilo	W19.20	1/2/20	E2	Purr	0	5	NA	0
hilo_9_W19.20	hilo	W19.20	1/2/20	E4	Purr	1	100	32	1
hilo_9_W19.20	hilo	W19.20	1/2/20	E3	Purr	1	100	NA	0
hilo_9_W19.20	hilo	W19.20	1/2/20	LOUD	LOUD	0	0	NA	0
hilo_9_W19.20	hilo	W19.20	1/2/20	Rattle	Rattle	0	0	NA	0
hilo_9_W19.20	hilo	W19.20	1/2/20	Typical	Typical	0	10	NA	0
hilo_10_W19.20	hilo	W19.20	1/2/20	E7	Purr	0	0	NA	0
hilo_10_W19.20	hilo	W19.20	1/2/20	E5	Purr	0	0	NA	0
hilo_10_W19.20	hilo	W19.20	1/2/20	E8	Purr	1	100	NA	0
hilo_10_W19.20	hilo	W19.20	1/2/20	E6	Purr	0	0	NA	0
hilo_10_W19.20	hilo	W19.20	1/2/20	WN	WN	0	100	NA	0
hilo_10_W19.20	hilo	W19.20	1/2/20	E1	Purr	0	0	NA	0
hilo_10_W19.20	hilo	W19.20	1/2/20	Silence	Silence	0	0	NA	0
hilo_10_W19.20	hilo	W19.20	1/2/20	E2	Purr	1	50	71	1
hilo_10_W19.20	hilo	W19.20	1/2/20	E4	Purr	0	0	NA	0
hilo_10_W19.20	hilo	W19.20	1/2/20	E3	Purr	0	0	NA	0
hilo_10_W19.20	hilo	W19.20	1/2/20	LOUD	LOUD	0	0	NA	0
hilo_10_W19.20	hilo	W19.20	1/2/20	Rattle	Rattle	0	0	NA	0
hilo_10_W19.20	hilo	W19.20	1/2/20	Typical	Typical	1	100	NA	0
hilo_11_W19.20	hilo	W19.20	1/2/20	E7	Purr	0	0	NA	0
hilo_11_W19.20	hilo	W19.20	1/2/20	E8	Purr	0	0	NA	0
hilo_11_W19.20	hilo	W19.20	1/2/20	E3	Purr	0	0	NA	0
hilo_11_W19.20	hilo	W19.20	1/2/20	Silence	Silence	0	0	NA	0
hilo_11_W19.20	hilo	W19.20	1/2/20	E2	Purr	0	0	NA	0
hilo_11_W19.20	hilo	W19.20	1/2/20	E5	Purr	0	0	NA	0
hilo_11_W19.20	hilo	W19.20	1/2/20	WN	WN	0	0	NA	0
hilo_11_W19.20	hilo	W19.20	1/2/20	E4	Purr	0	35	NA	0
hilo_11_W19.20	hilo	W19.20	1/2/20	E1	Purr	0	0	NA	0
hilo_11_W19.20	hilo	W19.20	1/2/20	E6	Purr	0	0	NA	0
hilo_11_W19.20	hilo	W19.20	1/2/20	LOUD	LOUD	0	0	NA	0
hilo_11_W19.20	hilo	W19.20	1/2/20	Rattle	Rattle	0	0	NA	0
hilo_11_W19.20	hilo	W19.20	1/2/20	Typical	Typical	1	10	NA	0
hilo_12_W19.20	hilo	W19.20	1/2/20	E7	Purr	0	0	NA	0
hilo_12_W19.20	hilo	W19.20	1/2/20	E8	Purr	0	0	NA	0
hilo_12_W19.20	hilo	W19.20	1/2/20	E3	Purr	0	0	NA	0
hilo_12_W19.20	hilo	W19.20	1/2/20	Silence	Silence	0	0	NA	0
hilo_12_W19.20	hilo	W19.20	1/2/20	E2	Purr	0	0	NA	0
hilo_12_W19.20	hilo	W19.20	1/2/20	E5	Purr	0	100	NA	0
hilo_12_W19.20	hilo	W19.20	1/2/20	WN	WN	0	0	NA	0
hilo_12_W19.20	hilo	W19.20	1/2/20	E4	Purr	0	10	NA	0
hilo_12_W19.20	hilo	W19.20	1/2/20	E1	Purr	0	0	NA	0
hilo_12_W19.20	hilo	W19.20	1/2/20	E6	Purr	0	0	NA	0
hilo_12_W19.20	hilo	W19.20	1/2/20	LOUD	LOUD	0	0	NA	0
hilo_12_W19.20	hilo	W19.20	1/2/20	Rattle	Rattle	1	100	35	1
hilo_12_W19.20	hilo	W19.20	1/2/20	Typical	Typical	1	100	50	1
hilo_13_W19.20	hilo	W19.20	1/2/20	Silence	Silence	0	100	NA	0
hilo_13_W19.20	hilo	W19.20	1/2/20	E7	Purr	0	35	NA	0
hilo_13_W19.20	hilo	W19.20	1/2/20	WN	WN	0	0	NA	0
hilo_13_W19.20	hilo	W19.20	1/2/20	E1	Purr	0	0	NA	0
hilo_13_W19.20	hilo	W19.20	1/2/20	E8	Purr	0	0	NA	0
hilo_13_W19.20	hilo	W19.20	1/2/20	E3	Purr	0	0	NA	0
hilo_13_W19.20	hilo	W19.20	1/2/20	E5	Purr	0	10	NA	0
hilo_13_W19.20	hilo	W19.20	1/2/20	E2	Purr	0	0	NA	0
hilo_13_W19.20	hilo	W19.20	1/2/20	E6	Purr	0	0	NA	0
hilo_13_W19.20	hilo	W19.20	1/2/20	E4	Purr	0	5	NA	0
hilo_13_W19.20	hilo	W19.20	1/2/20	LOUD	LOUD	0	35	NA	0
hilo_13_W19.20	hilo	W19.20	1/2/20	Rattle	Rattle	0	0	NA	0
hilo_13_W19.20	hilo	W19.20	1/2/20	Typical	Typical	1	60	70	1
hilo_14_W19.20	hilo	W19.20	1/2/20	Silence	Silence	0	0	NA	0
hilo_14_W19.20	hilo	W19.20	1/2/20	E7	Purr	0	0	NA	0
hilo_14_W19.20	hilo	W19.20	1/2/20	WN	WN	0	0	NA	0
hilo_14_W19.20	hilo	W19.20	1/2/20	E1	Purr	0	0	NA	0
hilo_14_W19.20	hilo	W19.20	1/2/20	E8	Purr	0	0	NA	0
hilo_14_W19.20	hilo	W19.20	1/2/20	E3	Purr	0	100	NA	0
hilo_14_W19.20	hilo	W19.20	1/2/20	E5	Purr	0	10	NA	0
hilo_14_W19.20	hilo	W19.20	1/2/20	E2	Purr	0	0	NA	0
hilo_14_W19.20	hilo	W19.20	1/2/20	E6	Purr	0	0	NA	0
hilo_14_W19.20	hilo	W19.20	1/2/20	E4	Purr	0	0	NA	0
hilo_14_W19.20	hilo	W19.20	1/2/20	LOUD	LOUD	0	100	NA	0
hilo_14_W19.20	hilo	W19.20	1/2/20	Rattle	Rattle	0	0	NA	0
hilo_14_W19.20	hilo	W19.20	1/2/20	Typical	Typical	1	100	75	1
hilo_15_W19.20	hilo	W19.20	1/2/20	E5	Purr	0	0	NA	0
hilo_15_W19.20	hilo	W19.20	1/2/20	WN	WN	0	0	NA	0
hilo_15_W19.20	hilo	W19.20	1/2/20	E1	Purr	0	0	NA	0
hilo_15_W19.20	hilo	W19.20	1/2/20	Silence	Silence	0	0	NA	0
hilo_15_W19.20	hilo	W19.20	1/2/20	E4	Purr	0	0	NA	0
[truncated: 1,373 more rows]
