# Supplementary material for: Responses of intended and unintended receivers to a novel sexual signal suggest clandestine communication
Source: Nat Commun. 2021 Feb 4;12:797. doi: 10.1038/s41467-021-20971-5 (PMC7862365; doi:10.1038/s41467-021-20971-5)
Supplement: Supplementary file 4 — Supplementary Data 1 [file 41467_2021_20971_MOESM4_ESM.zip › Supplementary_Data1/T.oceanicus_frequency_manipulation_experiment.csv]

uniqueID	Date	Frequency	Phonotaxis	Distance	Contact
hilo_1_W18.19	1/1/19	2.3	0	55	0
hilo_1_W18.19	1/1/19	4.75	0	0	0
hilo_1_W18.19	1/1/19	7.5	0	35	0
hilo_1_W18.19	1/1/19	10	0	0	0
hilo_1_W18.19	1/1/19	13	0	175	0
hilo_1_W18.19	1/1/19	Typical	1	175	0
hilo_1_W18.19	1/1/19	Purr	0	0	0
hilo_1_W18.19	1/1/19	WN	0	0	0
hilo_2_W18.19	1/1/19	2.3	0	15	0
hilo_2_W18.19	1/1/19	4.75	0	0	0
hilo_2_W18.19	1/1/19	7.5	0	0	0
hilo_2_W18.19	1/1/19	10	0	0	0
hilo_2_W18.19	1/1/19	13	0	10	0
hilo_2_W18.19	1/1/19	Typical	0	0	0
hilo_2_W18.19	1/1/19	Purr	0	0	0
hilo_2_W18.19	1/1/19	WN	0	0	0
hilo_3_W18.19	1/1/19	2.3	0	175	0
hilo_3_W18.19	1/1/19	4.75	1	60	1
hilo_3_W18.19	1/1/19	7.5	0	175	0
hilo_3_W18.19	1/1/19	10	0	0	0
hilo_3_W18.19	1/1/19	13	0	0	0
hilo_3_W18.19	1/1/19	Typical	0	175	0
hilo_3_W18.19	1/1/19	Purr	0	175	0
hilo_3_W18.19	1/1/19	WN	0	198	0
hilo_4_W18.19	1/1/19	2.3	0	0	0
hilo_4_W18.19	1/1/19	4.75	NA	0	0
hilo_4_W18.19	1/1/19	7.5	0	0	0
hilo_4_W18.19	1/1/19	10	0	45	0
hilo_4_W18.19	1/1/19	13	0	10	0
hilo_4_W18.19	1/1/19	Typical	1	30	0
hilo_4_W18.19	1/1/19	Purr	0	0	0
hilo_4_W18.19	1/1/19	WN	0	0	0
hilo_5_W18.19	1/1/19	2.3	0	120	0
hilo_5_W18.19	1/1/19	4.75	0	130	0
hilo_5_W18.19	1/1/19	7.5	1	160	1
hilo_5_W18.19	1/1/19	10	0	45	0
hilo_5_W18.19	1/1/19	13	0	0	0
hilo_5_W18.19	1/1/19	Typical	1	175	1
hilo_5_W18.19	1/1/19	Purr	0	145	0
hilo_5_W18.19	1/1/19	WN	0	198	0
hilo_6_W18.19	1/1/19	2.3	0	0	0
hilo_6_W18.19	1/1/19	4.75	0	55	0
hilo_6_W18.19	1/1/19	7.5	0	135	0
hilo_6_W18.19	1/1/19	10	0	0	0
hilo_6_W18.19	1/1/19	13	0	85	0
hilo_6_W18.19	1/1/19	Typical	1	55	1
hilo_6_W18.19	1/1/19	Purr	0	0	0
hilo_6_W18.19	1/1/19	WN	0	0	0
hilo_7_W18.19	1/1/19	2.3	0	65	0
hilo_7_W18.19	1/1/19	4.75	0	0	0
hilo_7_W18.19	1/1/19	7.5	0	0	0
hilo_7_W18.19	1/1/19	10	0	15	0
hilo_7_W18.19	1/1/19	13	1	75	1
hilo_7_W18.19	1/1/19	Typical	0	45	0
hilo_7_W18.19	1/1/19	Purr	0	0	0
hilo_7_W18.19	1/1/19	WN	0	0	0
hilo_8_W18.19	1/1/19	2.3	0	175	0
hilo_8_W18.19	1/1/19	4.75	0	125	0
hilo_8_W18.19	1/1/19	7.5	0	175	0
hilo_8_W18.19	1/1/19	10	0	175	0
hilo_8_W18.19	1/1/19	13	0	175	0
hilo_8_W18.19	1/1/19	Typical	1	175	1
hilo_8_W18.19	1/1/19	Purr	0	15	0
hilo_8_W18.19	1/1/19	WN	0	0	0
hilo_9_W18.19	1/2/19	2.3	0	0	0
hilo_9_W18.19	1/2/19	4.75	0	0	0
hilo_9_W18.19	1/2/19	7.5	0	0	0
hilo_9_W18.19	1/2/19	10	1	175	1
hilo_9_W18.19	1/2/19	13	1	175	0
hilo_9_W18.19	1/2/19	Typical	0	175	0
hilo_9_W18.19	1/2/19	Purr	0	0	0
hilo_9_W18.19	1/2/19	WN	0	198	0
hilo_10_W18.19	1/2/19	2.3	0	175	0
hilo_10_W18.19	1/2/19	4.75	0	175	0
hilo_10_W18.19	1/2/19	7.5	1	175	1
hilo_10_W18.19	1/2/19	10	1	175	0
hilo_10_W18.19	1/2/19	13	0	175	0
hilo_10_W18.19	1/2/19	Typical	0	25	0
hilo_10_W18.19	1/2/19	Purr	0	175	0
hilo_10_W18.19	1/2/19	WN	0	198	0
hilo_11_W18.19	1/2/19	2.3	0	20	0
hilo_11_W18.19	1/2/19	4.75	0	175	0
hilo_11_W18.19	1/2/19	7.5	0	140	0
hilo_11_W18.19	1/2/19	10	0	5	0
hilo_11_W18.19	1/2/19	13	0	70	0
hilo_11_W18.19	1/2/19	Typical	0	130	0
hilo_11_W18.19	1/2/19	Purr	0	15	0
hilo_11_W18.19	1/2/19	WN	1	175	1
hilo_12_W18.19	1/2/19	2.3	0	175	0
hilo_12_W18.19	1/2/19	4.75	0	0	0
hilo_12_W18.19	1/2/19	7.5	0	0	0
hilo_12_W18.19	1/2/19	10	0	0	0
hilo_12_W18.19	1/2/19	13	0	70	0
hilo_12_W18.19	1/2/19	Typical	1	85	1
hilo_12_W18.19	1/2/19	Purr	0	0	0
hilo_12_W18.19	1/2/19	WN	0	0	0
hilo_13_W18.19	1/2/19	2.3	0	0	0
hilo_13_W18.19	1/2/19	4.75	0	0	0
hilo_13_W18.19	1/2/19	7.5	0	0	0
hilo_13_W18.19	1/2/19	10	0	175	0
hilo_13_W18.19	1/2/19	13	1	175	1
hilo_13_W18.19	1/2/19	Typical	1	175	1
hilo_13_W18.19	1/2/19	Purr	1	175	1
hilo_13_W18.19	1/2/19	WN	0	0	0
hilo_14_W18.19	1/2/19	2.3	1	175	1
hilo_14_W18.19	1/2/19	4.75	0	5	0
hilo_14_W18.19	1/2/19	7.5	0	175	0
hilo_14_W18.19	1/2/19	10	0	35	0
hilo_14_W18.19	1/2/19	13	0	0	0
hilo_14_W18.19	1/2/19	Typical	1	175	1
hilo_14_W18.19	1/2/19	Purr	0	50	0
hilo_14_W18.19	1/2/19	WN	0	0	0
hilo_15_W18.19	1/2/19	2.3	0	0	0
hilo_15_W18.19	1/2/19	4.75	0	175	0
hilo_15_W18.19	1/2/19	7.5	0	0	0
hilo_15_W18.19	1/2/19	10	0	0	0
hilo_15_W18.19	1/2/19	13	0	115	0
hilo_15_W18.19	1/2/19	Typical	1	175	1
hilo_15_W18.19	1/2/19	Purr	0	0	0
hilo_15_W18.19	1/2/19	WN	0	150	0
hilo_16_W18.19	1/2/19	2.3	0	175	0
hilo_16_W18.19	1/2/19	4.75	0	0	0
hilo_16_W18.19	1/2/19	7.5	0	0	0
hilo_16_W18.19	1/2/19	10	0	0	0
hilo_16_W18.19	1/2/19	13	0	120	0
hilo_16_W18.19	1/2/19	Typical	1	55	0
hilo_16_W18.19	1/2/19	Purr	0	0	0
hilo_16_W18.19	1/2/19	WN	0	0	0
hilo_17_W18.19	1/2/19	2.3	0	0	0
hilo_17_W18.19	1/2/19	4.75	0	0	0
hilo_17_W18.19	1/2/19	7.5	0	0	0
hilo_17_W18.19	1/2/19	10	0	0	0
hilo_17_W18.19	1/2/19	13	0	0	0
hilo_17_W18.19	1/2/19	Typical	1	0	0
hilo_17_W18.19	1/2/19	Purr	0	0	0
hilo_17_W18.19	1/2/19	WN	0	0	0
hilo_18_W18.19	1/2/19	2.3	0	0	0
hilo_18_W18.19	1/2/19	4.75	0	0	0
hilo_18_W18.19	1/2/19	7.5	1	175	0
hilo_18_W18.19	1/2/19	10	0	0	0
hilo_18_W18.19	1/2/19	13	0	0	0
hilo_18_W18.19	1/2/19	Typical	0	0	0
hilo_18_W18.19	1/2/19	Purr	0	175	0
hilo_18_W18.19	1/2/19	WN	0	0	0
hilo_19_W18.19	1/2/19	2.3	0	175	0
hilo_19_W18.19	1/2/19	4.75	0	50	0
hilo_19_W18.19	1/2/19	7.5	0	75	0
hilo_19_W18.19	1/2/19	10	0	0	0
hilo_19_W18.19	1/2/19	13	0	0	0
hilo_19_W18.19	1/2/19	Typical	1	175	0
hilo_19_W18.19	1/2/19	Purr	0	0	0
hilo_19_W18.19	1/2/19	WN	0	0	0
hilo_20_W18.19	1/2/19	2.3	0	0	0
hilo_20_W18.19	1/2/19	4.75	0	0	0
hilo_20_W18.19	1/2/19	7.5	0	15	0
hilo_20_W18.19	1/2/19	10	0	0	0
hilo_20_W18.19	1/2/19	13	0	0	0
hilo_20_W18.19	1/2/19	Typical	1	175	1
hilo_20_W18.19	1/2/19	Purr	0	0	0
hilo_20_W18.19	1/2/19	WN	0	175	0
hilo_21_W18.19	1/2/19	2.3	0	0	0
hilo_21_W18.19	1/2/19	4.75	0	175	0
hilo_21_W18.19	1/2/19	7.5	0	0	0
hilo_21_W18.19	1/2/19	10	0	0	0
hilo_21_W18.19	1/2/19	13	0	80	0
hilo_21_W18.19	1/2/19	Typical	1	175	1
hilo_21_W18.19	1/2/19	Purr	0	35	0
hilo_21_W18.19	1/2/19	WN	0	0	0
hilo_22_W18.19	1/2/19	2.3	0	0	0
hilo_22_W18.19	1/2/19	4.75	0	0	0
hilo_22_W18.19	1/2/19	7.5	0	0	0
hilo_22_W18.19	1/2/19	10	0	0	0
hilo_22_W18.19	1/2/19	13	0	0	0
hilo_22_W18.19	1/2/19	Typical	1	35	0
hilo_22_W18.19	1/2/19	Purr	0	0	0
hilo_22_W18.19	1/2/19	WN	0	0	0
hilo_23_W18.19	1/2/19	2.3	0	0	0
hilo_23_W18.19	1/2/19	4.75	0	0	0
hilo_23_W18.19	1/2/19	7.5	0	175	0
hilo_23_W18.19	1/2/19	10	0	0	0
hilo_23_W18.19	1/2/19	13	0	0	0
hilo_23_W18.19	1/2/19	Typical	0	36	0
hilo_23_W18.19	1/2/19	Purr	0	0	0
hilo_23_W18.19	1/2/19	WN	0	0	0
hilo_24_W18.19	1/1/19	2.3	0	0	0
hilo_24_W18.19	1/1/19	4.75	0	0	0
hilo_24_W18.19	1/1/19	7.5	0	0	0
hilo_24_W18.19	1/1/19	10	0	0	0
hilo_24_W18.19	1/1/19	13	0	95	0
hilo_24_W18.19	1/1/19	Typical	0	0	0
hilo_24_W18.19	1/1/19	Purr	0	0	0
hilo_24_W18.19	1/1/19	WN	0	0	0
hilo_25_W18.19	1/1/19	2.3	0	85	0
hilo_25_W18.19	1/1/19	4.75	1	97	0
hilo_25_W18.19	1/1/19	7.5	0	3	0
hilo_25_W18.19	1/1/19	10	1	63	1
hilo_25_W18.19	1/1/19	13	0	0	0
hilo_25_W18.19	1/1/19	Typical	0	0	0
hilo_25_W18.19	1/1/19	Purr	1	60	0
hilo_25_W18.19	1/1/19	WN	0	65	0
hilo_26_W18.19	1/1/19	2.3	0	0	0
hilo_26_W18.19	1/1/19	4.75	0	0	0
hilo_26_W18.19	1/1/19	7.5	0	0	0
hilo_26_W18.19	1/1/19	10	0	4	0
hilo_26_W18.19	1/1/19	13	0	0	0
hilo_26_W18.19	1/1/19	Typical	1	140	1
hilo_26_W18.19	1/1/19	Purr	0	0	0
hilo_26_W18.19	1/1/19	WN	0	85	0
hilo_27_W18.19	1/1/19	2.3	0	0	0
hilo_27_W18.19	1/1/19	4.75	0	0	0
hilo_27_W18.19	1/1/19	7.5	0	8	0
hilo_27_W18.19	1/1/19	10	0	0	0
hilo_27_W18.19	1/1/19	13	0	10	0
hilo_27_W18.19	1/1/19	Typical	0	0	0
hilo_27_W18.19	1/1/19	Purr	0	0	0
hilo_27_W18.19	1/1/19	WN	0	0	0
hilo_28_W18.19	1/1/19	2.3	0	0	0
hilo_28_W18.19	1/1/19	4.75	0	175	0
hilo_28_W18.19	1/1/19	7.5	0	0	0
hilo_28_W18.19	1/1/19	10	0	15	0
hilo_28_W18.19	1/1/19	13	0	0	0
hilo_28_W18.19	1/1/19	Typical	0	175	0
hilo_28_W18.19	1/1/19	Purr	0	0	0
hilo_28_W18.19	1/1/19	WN	0	0	0
hilo_29_W18.19	1/1/19	2.3	0	0	0
hilo_29_W18.19	1/1/19	4.75	0	0	0
hilo_29_W18.19	1/1/19	7.5	0	0	0
hilo_29_W18.19	1/1/19	10	0	0	0
hilo_29_W18.19	1/1/19	13	0	0	0
hilo_29_W18.19	1/1/19	Typical	1	175	1
hilo_29_W18.19	1/1/19	Purr	0	0	0
hilo_29_W18.19	1/1/19	WN	0	0	0
hilo_30_W18.19	1/1/19	2.3	0	150	0
hilo_30_W18.19	1/1/19	4.75	0	35	0
hilo_30_W18.19	1/1/19	7.5	0	0	0
hilo_30_W18.19	1/1/19	10	0	0	0
hilo_30_W18.19	1/1/19	13	0	0	0
hilo_30_W18.19	1/1/19	Typical	1	40	0
hilo_30_W18.19	1/1/19	Purr	0	0	0
hilo_30_W18.19	1/1/19	WN	0	0	0
hilo_31_W18.19	1/1/19	2.3	0	0	0
hilo_31_W18.19	1/1/19	4.75	0	0	0
hilo_31_W18.19	1/1/19	7.5	1	175	1
hilo_31_W18.19	1/1/19	10	0	175	0
hilo_31_W18.19	1/1/19	13	0	0	0
hilo_31_W18.19	1/1/19	Typical	0	0	0
hilo_31_W18.19	1/1/19	Purr	0	175	0
hilo_31_W18.19	1/1/19	WN	0	198	0
hilo_32_W18.19	1/1/19	2.3	0	0	0
hilo_32_W18.19	1/1/19	4.75	0	0	0
hilo_32_W18.19	1/1/19	7.5	0	0	0
hilo_32_W18.19	1/1/19	10	0	0	0
hilo_32_W18.19	1/1/19	13	0	0	0
hilo_32_W18.19	1/1/19	Typical	1	175	0
hilo_32_W18.19	1/1/19	Purr	0	0	0
hilo_32_W18.19	1/1/19	WN	0	0	0
hilo_33_W18.19	1/1/19	2.3	0	0	0
hilo_33_W18.19	1/1/19	4.75	0	0	0
hilo_33_W18.19	1/1/19	7.5	0	0	0
hilo_33_W18.19	1/1/19	10	0	0	0
hilo_33_W18.19	1/1/19	13	0	0	0
hilo_33_W18.19	1/1/19	Typical	0	0	0
hilo_33_W18.19	1/1/19	Purr	0	0	0
hilo_33_W18.19	1/1/19	WN	0	0	0
wailua_1_W18.19	1/4/19	2.3	0	0	0
wailua_1_W18.19	1/4/19	4.75	0	0	0
wailua_1_W18.19	1/4/19	7.5	0	0	0
wailua_1_W18.19	1/4/19	10	0	0	0
wailua_1_W18.19	1/4/19	13	0	0	0
wailua_1_W18.19	1/4/19	Typical	0	0	0
wailua_1_W18.19	1/4/19	Purr	0	0	0
wailua_1_W18.19	1/4/19	WN	0	0	0
wailua_2_W18.19	1/4/19	2.3	0	30	0
wailua_2_W18.19	1/4/19	4.75	0	0	0
wailua_2_W18.19	1/4/19	7.5	1	175	1
wailua_2_W18.19	1/4/19	10	0	10	0
wailua_2_W18.19	1/4/19	13	0	0	0
wailua_2_W18.19	1/4/19	Typical	1	145	0
wailua_2_W18.19	1/4/19	Purr	0	0	0
wailua_2_W18.19	1/4/19	WN	0	0	0
wailua_3_W18.19	1/4/19	2.3	0	0	0
wailua_3_W18.19	1/4/19	4.75	0	5	0
wailua_3_W18.19	1/4/19	7.5	0	0	0
wailua_3_W18.19	1/4/19	10	0	0	0
wailua_3_W18.19	1/4/19	13	0	0	0
wailua_3_W18.19	1/4/19	Typical	0	0	0
wailua_3_W18.19	1/4/19	Purr	0	0	0
wailua_3_W18.19	1/4/19	WN	0	0	0
wailua_4_W18.19	1/4/19	2.3	0	165	0
wailua_4_W18.19	1/4/19	4.75	0	120	0
wailua_4_W18.19	1/4/19	7.5	0	175	0
wailua_4_W18.19	1/4/19	10	0	0	0
wailua_4_W18.19	1/4/19	13	0	175	0
wailua_4_W18.19	1/4/19	Typical	0	65	0
wailua_4_W18.19	1/4/19	Purr	0	175	0
wailua_4_W18.19	1/4/19	WN	0	0	0
wailua_5_W18.19	1/4/19	2.3	0	0	0
wailua_5_W18.19	1/4/19	4.75	0	0	0
wailua_5_W18.19	1/4/19	7.5	0	15	0
wailua_5_W18.19	1/4/19	10	0	0	0
wailua_5_W18.19	1/4/19	13	0	0	0
wailua_5_W18.19	1/4/19	Typical	0	15	0
wailua_5_W18.19	1/4/19	Purr	0	0	0
wailua_5_W18.19	1/4/19	WN	1	115	0
wailua_6_W18.19	1/4/19	2.3	0	0	0
wailua_6_W18.19	1/4/19	4.75	0	0	0
wailua_6_W18.19	1/4/19	7.5	0	0	0
wailua_6_W18.19	1/4/19	10	0	0	0
wailua_6_W18.19	1/4/19	13	0	0	0
wailua_6_W18.19	1/4/19	Typical	0	120	0
wailua_6_W18.19	1/4/19	Purr	0	0	0
wailua_6_W18.19	1/4/19	WN	0	0	0
wailua_7_W18.19	1/4/19	2.3	0	0	0
wailua_7_W18.19	1/4/19	4.75	0	0	0
wailua_7_W18.19	1/4/19	7.5	0	0	0
wailua_7_W18.19	1/4/19	10	0	0	0
wailua_7_W18.19	1/4/19	13	0	0	0
wailua_7_W18.19	1/4/19	Typical	1	10	0
wailua_7_W18.19	1/4/19	Purr	1	140	1
wailua_7_W18.19	1/4/19	WN	0	0	0
wailua_8_W18.19	1/4/19	2.3	0	0	0
wailua_8_W18.19	1/4/19	4.75	0	20	0
wailua_8_W18.19	1/4/19	7.5	0	0	0
wailua_8_W18.19	1/4/19	10	0	60	0
wailua_8_W18.19	1/4/19	13	0	0	0
wailua_8_W18.19	1/4/19	Typical	1	70	0
wailua_8_W18.19	1/4/19	Purr	1	90	1
wailua_8_W18.19	1/4/19	WN	0	0	0
wailua_10_W18.19	1/4/19	2.3	0	50	0
wailua_10_W18.19	1/4/19	4.75	0	0	0
wailua_10_W18.19	1/4/19	7.5	0	150	0
wailua_10_W18.19	1/4/19	10	0	50	0
wailua_10_W18.19	1/4/19	13	0	0	0
wailua_10_W18.19	1/4/19	Typical	1	50	0
wailua_10_W18.19	1/4/19	Purr	0	110	0
wailua_10_W18.19	1/4/19	WN	0	65	0
wailua_11_W18.19	1/4/19	2.3	0	0	0
wailua_11_W18.19	1/4/19	4.75	0	10	0
wailua_11_W18.19	1/4/19	7.5	0	60	0
wailua_11_W18.19	1/4/19	10	0	5	0
wailua_11_W18.19	1/4/19	13	0	0	0
wailua_11_W18.19	1/4/19	Typical	0	25	0
wailua_11_W18.19	1/4/19	Purr	0	0	0
wailua_11_W18.19	1/4/19	WN	0	60	0
wailua_12_W18.19	1/4/19	2.3	0	95	0
wailua_12_W18.19	1/4/19	4.75	1	175	1
wailua_12_W18.19	1/4/19	7.5	0	105	0
wailua_12_W18.19	1/4/19	10	1	95	0
wailua_12_W18.19	1/4/19	13	0	175	0
wailua_12_W18.19	1/4/19	Typical	1	175	1
wailua_12_W18.19	1/4/19	Purr	0	175	0
wailua_12_W18.19	1/4/19	WN	0	198	0
wailua_13_W18.19	1/4/19	2.3	0	0	0
wailua_13_W18.19	1/4/19	4.75	1	175	1
wailua_13_W18.19	1/4/19	7.5	0	0	0
wailua_13_W18.19	1/4/19	10	0	10	0
wailua_13_W18.19	1/4/19	13	0	10	0
wailua_13_W18.19	1/4/19	Typical	1	175	1
wailua_13_W18.19	1/4/19	Purr	0	0	0
wailua_13_W18.19	1/4/19	WN	0	120	0
wailua_14_W18.19	1/4/19	2.3	0	0	0
wailua_14_W18.19	1/4/19	4.75	0	0	0
wailua_14_W18.19	1/4/19	7.5	0	175	0
wailua_14_W18.19	1/4/19	10	0	175	0
wailua_14_W18.19	1/4/19	13	0	145	0
wailua_14_W18.19	1/4/19	Typical	1	100	0
wailua_14_W18.19	1/4/19	Purr	0	175	0
wailua_14_W18.19	1/4/19	WN	0	95	0
wailua_15_W18.19	1/4/19	2.3	0	15	0
wailua_15_W18.19	1/4/19	4.75	0	0	0
wailua_15_W18.19	1/4/19	7.5	0	0	0
wailua_15_W18.19	1/4/19	10	0	40	0
wailua_15_W18.19	1/4/19	13	0	40	0
wailua_15_W18.19	1/4/19	Typical	1	175	1
wailua_15_W18.19	1/4/19	Purr	0	75	0
wailua_15_W18.19	1/4/19	WN	0	198	0
wailua_16_W18.19	1/4/19	2.3	0	10	0
wailua_16_W18.19	1/4/19	4.75	1	175	1
wailua_16_W18.19	1/4/19	7.5	0	0	0
wailua_16_W18.19	1/4/19	10	0	0	0
wailua_16_W18.19	1/4/19	13	0	0	0
wailua_16_W18.19	1/4/19	Typical	1	175	0
wailua_16_W18.19	1/4/19	Purr	0	0	0
wailua_16_W18.19	1/4/19	WN	0	0	0
wailua_17_W18.19	1/4/19	2.3	1	175	1
wailua_17_W18.19	1/4/19	4.75	0	175	0
wailua_17_W18.19	1/4/19	7.5	0	175	0
wailua_17_W18.19	1/4/19	10	0	175	0
wailua_17_W18.19	1/4/19	13	0	0	0
wailua_17_W18.19	1/4/19	Typical	0	5	0
wailua_17_W18.19	1/4/19	Purr	0	0	0
wailua_17_W18.19	1/4/19	WN	1	175	1
wailua_18_W18.19	1/4/19	2.3	0	0	0
wailua_18_W18.19	1/4/19	4.75	0	0	0
wailua_18_W18.19	1/4/19	7.5	0	0	0
wailua_18_W18.19	1/4/19	10	0	0	0
wailua_18_W18.19	1/4/19	13	0	0	0
wailua_18_W18.19	1/4/19	Typical	1	120	0
wailua_18_W18.19	1/4/19	Purr	0	0	0
wailua_18_W18.19	1/4/19	WN	0	0	0
wailua_19_W18.19	1/4/19	2.3	0	15	0
wailua_19_W18.19	1/4/19	4.75	1	175	1
wailua_19_W18.19	1/4/19	7.5	0	0	0
wailua_19_W18.19	1/4/19	10	0	0	0
wailua_19_W18.19	1/4/19	13	0	0	0
wailua_19_W18.19	1/4/19	Typical	0	175	0
wailua_19_W18.19	1/4/19	Purr	0	0	0
wailua_19_W18.19	1/4/19	WN	0	0	0
wailua_20_W18.19	1/4/19	2.3	0	0	0
wailua_20_W18.19	1/4/19	4.75	1	175	0
wailua_20_W18.19	1/4/19	7.5	0	0	0
wailua_20_W18.19	1/4/19	10	0	5	0
wailua_20_W18.19	1/4/19	13	0	0	0
wailua_20_W18.19	1/4/19	Typical	1	175	1
wailua_20_W18.19	1/4/19	Purr	0	0	0
wailua_20_W18.19	1/4/19	WN	0	0	0
wailua_21_W18.19	1/5/19	2.3	0	0	0
wailua_21_W18.19	1/5/19	4.75	0	5	0
wailua_21_W18.19	1/5/19	7.5	0	0	0
wailua_21_W18.19	1/5/19	10	0	0	0
wailua_21_W18.19	1/5/19	13	0	5	0
wailua_21_W18.19	1/5/19	Typical	1	75	0
wailua_21_W18.19	1/5/19	Purr	0	0	0
wailua_21_W18.19	1/5/19	WN	0	0	0
wailua_22_W18.19	1/5/19	2.3	0	0	0
wailua_22_W18.19	1/5/19	4.75	0	5	0
wailua_22_W18.19	1/5/19	7.5	0	25	0
wailua_22_W18.19	1/5/19	10	0	80	0
wailua_22_W18.19	1/5/19	13	0	0	0
wailua_22_W18.19	1/5/19	Typical	1	110	0
wailua_22_W18.19	1/5/19	Purr	0	10	0
wailua_22_W18.19	1/5/19	WN	0	0	0
wailua_23_W18.19	1/5/19	2.3	1	175	1
wailua_23_W18.19	1/5/19	4.75	0	105	0
wailua_23_W18.19	1/5/19	7.5	1	175	0
wailua_23_W18.19	1/5/19	10	0	0	0
wailua_23_W18.19	1/5/19	13	0	0	0
wailua_23_W18.19	1/5/19	Typical	1	175	0
wailua_23_W18.19	1/5/19	Purr	0	0	0
wailua_23_W18.19	1/5/19	WN	0	0	0
wailua_24_W18.19	1/5/19	2.3	0	0	0
wailua_24_W18.19	1/5/19	4.75	0	0	0
wailua_24_W18.19	1/5/19	7.5	0	0	0
wailua_24_W18.19	1/5/19	10	0	100	0
wailua_24_W18.19	1/5/19	13	0	0	0
wailua_24_W18.19	1/5/19	Typical	1	20	0
wailua_24_W18.19	1/5/19	Purr	0	0	0
wailua_24_W18.19	1/5/19	WN	0	0	0
wailua_25_W18.19	1/5/19	2.3	0	0	0
wailua_25_W18.19	1/5/19	4.75	0	0	0
wailua_25_W18.19	1/5/19	7.5	0	0	0
wailua_25_W18.19	1/5/19	10	0	0	0
wailua_25_W18.19	1/5/19	13	0	0	0
wailua_25_W18.19	1/5/19	Typical	1	60	0
wailua_25_W18.19	1/5/19	Purr	0	0	0
wailua_25_W18.19	1/5/19	WN	0	0	0
wailua_26_W18.19	1/5/19	2.3	1	100	1
wailua_26_W18.19	1/5/19	4.75	0	40	0
wailua_26_W18.19	1/5/19	7.5	0	70	0
wailua_26_W18.19	1/5/19	10	0	115	0
wailua_26_W18.19	1/5/19	13	0	25	0
wailua_26_W18.19	1/5/19	Typical	1	80	0
wailua_26_W18.19	1/5/19	Purr	0	30	0
wailua_26_W18.19	1/5/19	WN	0	0	0
wailua_27_W18.19	1/5/19	2.3	0	0	0
wailua_27_W18.19	1/5/19	4.75	0	0	0
wailua_27_W18.19	1/5/19	7.5	0	0	0
wailua_27_W18.19	1/5/19	10	0	0	0
wailua_27_W18.19	1/5/19	13	0	110	0
wailua_27_W18.19	1/5/19	Typical	1	100	0
wailua_27_W18.19	1/5/19	Purr	0	0	0
wailua_27_W18.19	1/5/19	WN	0	0	0
wailua_28_W18.19	1/5/19	2.3	0	0	0
wailua_28_W18.19	1/5/19	4.75	0	35	0
wailua_28_W18.19	1/5/19	7.5	0	0	0
wailua_28_W18.19	1/5/19	10	0	0	0
wailua_28_W18.19	1/5/19	13	0	0	0
wailua_28_W18.19	1/5/19	Typical	1	175	1
wailua_28_W18.19	1/5/19	Purr	0	0	0
wailua_28_W18.19	1/5/19	WN	0	0	0
laie_1_W18.19	1/6/19	2.3	0	0	0
laie_1_W18.19	1/6/19	4.75	0	0	0
laie_1_W18.19	1/6/19	7.5	0	0	0
laie_1_W18.19	1/6/19	10	0	0	0
laie_1_W18.19	1/6/19	13	0	0	0
laie_1_W18.19	1/6/19	Typical	1	18	0
laie_1_W18.19	1/6/19	Purr	0	0	0
laie_1_W18.19	1/6/19	WN	0	0	0
laie_2_W18.19	1/6/19	2.3	0	0	0
laie_2_W18.19	1/6/19	4.75	0	0	0
laie_2_W18.19	1/6/19	7.5	0	0	0
laie_2_W18.19	1/6/19	10	0	0	0
laie_2_W18.19	1/6/19	13	1	175	1
laie_2_W18.19	1/6/19	Typical	1	175	1
laie_2_W18.19	1/6/19	Purr	0	0	0
laie_2_W18.19	1/6/19	WN	0	48	0
laie_3_W18.19	1/6/19	2.3	0	0	0
laie_3_W18.19	1/6/19	4.75	0	0	0
laie_3_W18.19	1/6/19	7.5	0	0	0
laie_3_W18.19	1/6/19	10	0	0	0
laie_3_W18.19	1/6/19	13	0	0	0
laie_3_W18.19	1/6/19	Typical	0	20	0
laie_3_W18.19	1/6/19	Purr	0	0	0
laie_3_W18.19	1/6/19	WN	0	0	0
laie_4_W18.19	1/6/19	2.3	0	0	0
laie_4_W18.19	1/6/19	4.75	0	0	0
laie_4_W18.19	1/6/19	7.5	0	0	0
laie_4_W18.19	1/6/19	10	0	0	0
laie_4_W18.19	1/6/19	13	0	0	0
laie_4_W18.19	1/6/19	Typical	1	25	0
laie_4_W18.19	1/6/19	Purr	0	0	0
laie_4_W18.19	1/6/19	WN	0	0	0
laie_5_W18.19	1/6/19	2.3	0	0	0
laie_5_W18.19	1/6/19	4.75	0	0	0
laie_5_W18.19	1/6/19	7.5	1	175	0
laie_5_W18.19	1/6/19	10	0	0	0
laie_5_W18.19	1/6/19	13	0	15	0
laie_5_W18.19	1/6/19	Typical	1	30	0
laie_5_W18.19	1/6/19	Purr	1	175	1
laie_5_W18.19	1/6/19	WN	0	198	0
laie_6_W18.19	1/6/19	2.3	0	0	0
laie_6_W18.19	1/6/19	4.75	0	0	0
laie_6_W18.19	1/6/19	7.5	0	0	0
laie_6_W18.19	1/6/19	10	0	0	0
laie_6_W18.19	1/6/19	13	0	175	0
laie_6_W18.19	1/6/19	Typical	1	175	0
laie_6_W18.19	1/6/19	Purr	0	0	0
laie_6_W18.19	1/6/19	WN	0	0	0
laie_7_W18.19	1/6/19	2.3	0	0	0
laie_7_W18.19	1/6/19	4.75	0	0	0
laie_7_W18.19	1/6/19	7.5	0	0	0
laie_7_W18.19	1/6/19	10	0	0	0
laie_7_W18.19	1/6/19	13	0	0	0
laie_7_W18.19	1/6/19	Typical	1	175	0
laie_7_W18.19	1/6/19	Purr	0	0	0
laie_7_W18.19	1/6/19	WN	0	0	0
laie_8_W18.19	1/6/19	2.3	0	0	0
laie_8_W18.19	1/6/19	4.75	0	0	0
laie_8_W18.19	1/6/19	7.5	0	0	0
laie_8_W18.19	1/6/19	10	0	10	0
laie_8_W18.19	1/6/19	13	0	0	0
laie_8_W18.19	1/6/19	Typical	1	175	0
laie_8_W18.19	1/6/19	Purr	0	0	0
laie_8_W18.19	1/6/19	WN	0	0	0
laie_10_W18.19	1/6/19	2.3	0	0	0
laie_10_W18.19	1/6/19	4.75	0	0	0
laie_10_W18.19	1/6/19	7.5	0	0	0
laie_10_W18.19	1/6/19	10	0	0	0
laie_10_W18.19	1/6/19	13	0	0	0
laie_10_W18.19	1/6/19	Typical	0	0	0
laie_10_W18.19	1/6/19	Purr	0	0	0
laie_10_W18.19	1/6/19	WN	1	175	1
laie_11_W18.19	1/6/19	2.3	1	175	1
laie_11_W18.19	1/6/19	4.75	0	0	0
laie_11_W18.19	1/6/19	7.5	0	0	0
laie_11_W18.19	1/6/19	10	0	175	0
laie_11_W18.19	1/6/19	13	0	0	0
laie_11_W18.19	1/6/19	Typical	0	0	0
laie_11_W18.19	1/6/19	Purr	1	175	0
laie_11_W18.19	1/6/19	WN	0	0	0
laie_12_W18.19	1/6/19	2.3	0	0	0
laie_12_W18.19	1/6/19	4.75	1	175	0
laie_12_W18.19	1/6/19	7.5	0	0	0
laie_12_W18.19	1/6/19	10	0	0	0
laie_12_W18.19	1/6/19	13	0	0	0
laie_12_W18.19	1/6/19	Typical	1	175	0
laie_12_W18.19	1/6/19	Purr	0	20	0
laie_12_W18.19	1/6/19	WN	0	0	0
laie_13_W18.19	1/6/19	2.3	0	0	0
laie_13_W18.19	1/6/19	4.75	1	175	0
laie_13_W18.19	1/6/19	7.5	0	0	0
laie_13_W18.19	1/6/19	10	1	175	1
laie_13_W18.19	1/6/19	13	0	0	0
laie_13_W18.19	1/6/19	Typical	1	175	0
laie_13_W18.19	1/6/19	Purr	0	0	0
laie_13_W18.19	1/6/19	WN	0	0	0
laie_14_W18.19	1/6/19	2.3	0	0	0
laie_14_W18.19	1/6/19	4.75	0	0	0
laie_14_W18.19	1/6/19	7.5	0	0	0
laie_14_W18.19	1/6/19	10	0	0	0
laie_14_W18.19	1/6/19	13	0	0	0
laie_14_W18.19	1/6/19	Typical	1	25	0
laie_14_W18.19	1/6/19	Purr	1	175	1
laie_14_W18.19	1/6/19	WN	0	0	0
laie_15_W18.19	1/6/19	2.3	0	0	0
laie_15_W18.19	1/6/19	4.75	0	0	0
laie_15_W18.19	1/6/19	7.5	0	175	0
laie_15_W18.19	1/6/19	10	0	0	0
laie_15_W18.19	1/6/19	13	0	0	0
laie_15_W18.19	1/6/19	Typical	1	175	1
laie_15_W18.19	1/6/19	Purr	0	0	0
laie_15_W18.19	1/6/19	WN	0	0	0
laie_16_W18.19	1/7/19	2.3	0	0	0
laie_16_W18.19	1/7/19	4.75	0	0	0
laie_16_W18.19	1/7/19	7.5	1	175	1
laie_16_W18.19	1/7/19	10	0	0	0
laie_16_W18.19	1/7/19	13	0	0	0
laie_16_W18.19	1/7/19	Typical	0	0	0
laie_16_W18.19	1/7/19	Purr	0	0	0
laie_16_W18.19	1/7/19	WN	0	0	0
laie_17_W18.19	1/7/19	2.3	0	0	0
laie_17_W18.19	1/7/19	4.75	0	0	0
laie_17_W18.19	1/7/19	7.5	0	0	0
laie_17_W18.19	1/7/19	10	0	5	0
laie_17_W18.19	1/7/19	13	0	0	0
laie_17_W18.19	1/7/19	Typical	0	0	0
laie_17_W18.19	1/7/19	Purr	0	0	0
laie_17_W18.19	1/7/19	WN	0	127	0
laie_18_W18.19	1/7/19	2.3	0	0	0
laie_18_W18.19	1/7/19	4.75	0	0	0
laie_18_W18.19	1/7/19	7.5	1	175	1
laie_18_W18.19	1/7/19	10	0	0	0
laie_18_W18.19	1/7/19	13	0	0	0
laie_18_W18.19	1/7/19	Typical	1	175	1
laie_18_W18.19	1/7/19	Purr	0	0	0
laie_18_W18.19	1/7/19	WN	0	95	0
laie_19_W18.19	1/7/19	2.3	0	0	0
laie_19_W18.19	1/7/19	4.75	0	0	0
laie_19_W18.19	1/7/19	7.5	0	5	0
laie_19_W18.19	1/7/19	10	0	0	0
laie_19_W18.19	1/7/19	13	0	0	0
laie_19_W18.19	1/7/19	Typical	0	0	0
laie_19_W18.19	1/7/19	Purr	0	0	0
laie_19_W18.19	1/7/19	WN	0	0	0
laie_20_W18.19	1/7/19	2.3	0	0	0
laie_20_W18.19	1/7/19	4.75	0	0	0
laie_20_W18.19	1/7/19	7.5	0	0	0
laie_20_W18.19	1/7/19	10	0	0	0
laie_20_W18.19	1/7/19	13	0	15	0
laie_20_W18.19	1/7/19	Typical	0	0	0
laie_20_W18.19	1/7/19	Purr	0	0	0
laie_20_W18.19	1/7/19	WN	0	0	0
laie_21_W18.19	1/7/19	2.3	0	0	0
laie_21_W18.19	1/7/19	4.75	0	0	0
laie_21_W18.19	1/7/19	7.5	0	0	0
laie_21_W18.19	1/7/19	10	0	0	0
laie_21_W18.19	1/7/19	13	0	0	0
laie_21_W18.19	1/7/19	Typical	1	175	0
laie_21_W18.19	1/7/19	Purr	0	0	0
laie_21_W18.19	1/7/19	WN	0	0	0
laie_22_W18.19	1/7/19	2.3	0	0	0
laie_22_W18.19	1/7/19	4.75	0	0	0
laie_22_W18.19	1/7/19	7.5	0	0	0
laie_22_W18.19	1/7/19	10	0	0	0
laie_22_W18.19	1/7/19	13	0	0	0
laie_22_W18.19	1/7/19	Typical	0	0	0
laie_22_W18.19	1/7/19	Purr	0	0	0
laie_22_W18.19	1/7/19	WN	0	0	0
laie_23_W18.19	1/7/19	2.3	0	0	0
laie_23_W18.19	1/7/19	4.75	1	175	0
laie_23_W18.19	1/7/19	7.5	0	116	0
laie_23_W18.19	1/7/19	10	0	0	0
laie_23_W18.19	1/7/19	13	0	65	0
laie_23_W18.19	1/7/19	Typical	0	0	0
laie_23_W18.19	1/7/19	Purr	0	25	0
laie_23_W18.19	1/7/19	WN	0	0	0
laie_24_W18.19	1/7/19	2.3	0	15	0
laie_24_W18.19	1/7/19	4.75	0	0	0
laie_24_W18.19	1/7/19	7.5	0	0	0
laie_24_W18.19	1/7/19	10	1	155	0
laie_24_W18.19	1/7/19	13	1	175	0
laie_24_W18.19	1/7/19	Typical	0	0	0
laie_24_W18.19	1/7/19	Purr	0	15	0
laie_24_W18.19	1/7/19	WN	0	0	0
laie_25_W18.19	1/7/19	2.3	0	0	0
laie_25_W18.19	1/7/19	4.75	0	60	0
laie_25_W18.19	1/7/19	7.5	0	0	0
laie_25_W18.19	1/7/19	10	0	0	0
laie_25_W18.19	1/7/19	13	0	0	0
laie_25_W18.19	1/7/19	Typical	0	0	0
laie_25_W18.19	1/7/19	Purr	0	0	0
laie_25_W18.19	1/7/19	WN	0	0	0
laie_26_W18.19	1/7/19	2.3	0	0	0
laie_26_W18.19	1/7/19	4.75	0	0	0
laie_26_W18.19	1/7/19	7.5	0	0	0
laie_26_W18.19	1/7/19	10	0	5	0
laie_26_W18.19	1/7/19	13	0	0	0
laie_26_W18.19	1/7/19	Typical	0	0	0
laie_26_W18.19	1/7/19	Purr	0	0	0
laie_26_W18.19	1/7/19	WN	0	0	0
laie_27_W18.19	1/7/19	2.3	0	0	0
laie_27_W18.19	1/7/19	4.75	0	0	0
laie_27_W18.19	1/7/19	7.5	0	0	0
laie_27_W18.19	1/7/19	10	0	0	0
laie_27_W18.19	1/7/19	13	0	0	0
laie_27_W18.19	1/7/19	Typical	1	175	0
laie_27_W18.19	1/7/19	Purr	0	0	0
laie_27_W18.19	1/7/19	WN	0	0	0
laie_28_W18.19	1/7/19	2.3	0	0	0
laie_28_W18.19	1/7/19	4.75	0	0	0
laie_28_W18.19	1/7/19	7.5	0	0	0
laie_28_W18.19	1/7/19	10	0	0	0
laie_28_W18.19	1/7/19	13	0	0	0
laie_28_W18.19	1/7/19	Typical	0	0	0
laie_28_W18.19	1/7/19	Purr	1	80	0
laie_28_W18.19	1/7/19	WN	0	0	0
laie_29_W18.19	1/7/19	2.3	0	0	0
laie_29_W18.19	1/7/19	4.75	0	0	0
laie_29_W18.19	1/7/19	7.5	0	0	0
laie_29_W18.19	1/7/19	10	0	0	0
laie_29_W18.19	1/7/19	13	0	0	0
laie_29_W18.19	1/7/19	Typical	1	127	0
laie_29_W18.19	1/7/19	Purr	0	0	0
laie_29_W18.19	1/7/19	WN	0	0	0
laie_30_W18.19	1/7/19	2.3	0	10	0
laie_30_W18.19	1/7/19	4.75	0	0	0
laie_30_W18.19	1/7/19	7.5	1	175	1
laie_30_W18.19	1/7/19	10	0	0	0
laie_30_W18.19	1/7/19	13	0	0	0
laie_30_W18.19	1/7/19	Typical	0	0	0
laie_30_W18.19	1/7/19	Purr	0	0	0
laie_30_W18.19	1/7/19	WN	0	0	0
kalaupapa_1_W18.19	1/9/19	2.3	0	0	0
kalaupapa_1_W18.19	1/9/19	4.75	0	0	0
kalaupapa_1_W18.19	1/9/19	7.5	1	55	0
kalaupapa_1_W18.19	1/9/19	10	0	0	0
kalaupapa_1_W18.19	1/9/19	13	0	0	0
kalaupapa_1_W18.19	1/9/19	Typical	1	30	1
kalaupapa_1_W18.19	1/9/19	Purr	0	0	0
kalaupapa_1_W18.19	1/9/19	WN	0	0	0
kalaupapa_2_W18.19	1/9/19	2.3	1	95	1
kalaupapa_2_W18.19	1/9/19	4.75	0	0	0
kalaupapa_2_W18.19	1/9/19	7.5	0	40	0
kalaupapa_2_W18.19	1/9/19	10	0	0	0
kalaupapa_2_W18.19	1/9/19	13	0	90	0
kalaupapa_2_W18.19	1/9/19	Typical	0	20	0
kalaupapa_2_W18.19	1/9/19	Purr	0	110	0
kalaupapa_2_W18.19	1/9/19	WN	0	190	0
kalaupapa_4_W18.19	1/9/19	2.3	0	0	0
kalaupapa_4_W18.19	1/9/19	4.75	0	0	0
kalaupapa_4_W18.19	1/9/19	7.5	0	0	0
kalaupapa_4_W18.19	1/9/19	10	0	0	0
kalaupapa_4_W18.19	1/9/19	13	0	0	0
kalaupapa_4_W18.19	1/9/19	Typical	0	0	0
kalaupapa_4_W18.19	1/9/19	Purr	0	0	0
kalaupapa_4_W18.19	1/9/19	WN	0	0	0
kalaupapa_5_W18.19	1/10/19	2.3	0	0	0
kalaupapa_5_W18.19	1/10/19	4.75	0	0	0
kalaupapa_5_W18.19	1/10/19	7.5	0	0	0
kalaupapa_5_W18.19	1/10/19	10	0	0	0
kalaupapa_5_W18.19	1/10/19	13	0	0	0
kalaupapa_5_W18.19	1/10/19	Typical	1	10	1
kalaupapa_5_W18.19	1/10/19	Purr	0	20	0
kalaupapa_5_W18.19	1/10/19	WN	0	0	0
kalaupapa_6_W18.19	1/10/19	2.3	0	0	0
kalaupapa_6_W18.19	1/10/19	4.75	0	5	0
kalaupapa_6_W18.19	1/10/19	7.5	0	0	0
kalaupapa_6_W18.19	1/10/19	10	0	0	0
kalaupapa_6_W18.19	1/10/19	13	0	0	0
kalaupapa_6_W18.19	1/10/19	Typical	1	75	1
kalaupapa_6_W18.19	1/10/19	Purr	0	0	0
kalaupapa_6_W18.19	1/10/19	WN	0	0	0
kalaupapa_7_W18.19	1/10/19	2.3	0	0	0
kalaupapa_7_W18.19	1/10/19	4.75	0	0	0
kalaupapa_7_W18.19	1/10/19	7.5	0	0	0
kalaupapa_7_W18.19	1/10/19	10	0	0	0
kalaupapa_7_W18.19	1/10/19	13	0	0	0
kalaupapa_7_W18.19	1/10/19	Typical	1	75	1
kalaupapa_7_W18.19	1/10/19	Purr	0	0	0
kalaupapa_7_W18.19	1/10/19	WN	0	0	0
kalaupapa_3_W18.19	1/11/19	2.3	0	0	0
kalaupapa_3_W18.19	1/11/19	4.75	0	0	0
kalaupapa_3_W18.19	1/11/19	7.5	0	0	0
kalaupapa_3_W18.19	1/11/19	10	0	0	0
kalaupapa_3_W18.19	1/11/19	13	0	0	0
kalaupapa_3_W18.19	1/11/19	Typical	1	0	1
kalaupapa_3_W18.19	1/11/19	Purr	0	0	0
kalaupapa_3_W18.19	1/11/19	WN	0	0	0
kalaupapa_1_S18	21-Jun	2.3	1	118	0
kalaupapa_1_S18	21-Jun	4.75	1	175	1
kalaupapa_1_S18	21-Jun	7.5	0	31	0
kalaupapa_1_S18	21-Jun	10	0	75	0
kalaupapa_1_S18	21-Jun	13	0	175	0
kalaupapa_1_S18	21-Jun	Typical	0	27	0
kalaupapa_1_S18	21-Jun	Purr	0	0	0
kalaupapa_1_S18	21-Jun	WN	0	25	0
kalaupapa_2_S18	21-Jun	2.3	1	170	0
kalaupapa_2_S18	21-Jun	4.75	0	175	0
kalaupapa_2_S18	21-Jun	7.5	0	175	0
kalaupapa_2_S18	21-Jun	10	0	25	0
kalaupapa_2_S18	21-Jun	13	0	87	0
kalaupapa_2_S18	21-Jun	Typical	1	175	1
kalaupapa_2_S18	21-Jun	Purr	0	71	0
kalaupapa_2_S18	21-Jun	WN	0	13	0
kalaupapa_3_S18	21-Jun	2.3	0	175	0
kalaupapa_3_S18	21-Jun	4.75	1	90	0
kalaupapa_3_S18	21-Jun	7.5	1	175	1
kalaupapa_3_S18	21-Jun	10	0	124	0
kalaupapa_3_S18	21-Jun	13	0	175	0
kalaupapa_3_S18	21-Jun	Typical	0	55	0
kalaupapa_3_S18	21-Jun	Purr	1	115	0
kalaupapa_3_S18	21-Jun	WN	0	40	0
kalaupapa_4_S18	21-Jun	2.3	0	0	0
kalaupapa_4_S18	21-Jun	4.75	0	0	0
kalaupapa_4_S18	21-Jun	7.5	0	47	0
kalaupapa_4_S18	21-Jun	10	1	175	1
kalaupapa_4_S18	21-Jun	13	0	175	0
kalaupapa_4_S18	21-Jun	Typical	0	45	0
kalaupapa_4_S18	21-Jun	Purr	0	68	0
kalaupapa_4_S18	21-Jun	WN	0	0	0
kalaupapa_5_S18	22-Jun	2.3	0	30	0
kalaupapa_5_S18	22-Jun	4.75	0	47	0
kalaupapa_5_S18	22-Jun	7.5	0	175	0
kalaupapa_5_S18	22-Jun	10	1	175	1
kalaupapa_5_S18	22-Jun	13	1	175	1
kalaupapa_5_S18	22-Jun	Typical	1	51	0
kalaupapa_5_S18	22-Jun	Purr	0	30	0
kalaupapa_5_S18	22-Jun	WN	0	105	0
kalaupapa_6_S18	22-Jun	2.3	1	175	1
kalaupapa_6_S18	22-Jun	4.75	1	175	1
kalaupapa_6_S18	22-Jun	7.5	1	175	1
kalaupapa_6_S18	22-Jun	10	1	175	1
kalaupapa_6_S18	22-Jun	13	1	80	0
kalaupapa_6_S18	22-Jun	Typical	1	175	1
kalaupapa_6_S18	22-Jun	Purr	1	175	1
kalaupapa_6_S18	22-Jun	WN	0	181	0
kalaupapa_7_S18	22-Jun	2.3	0	36	0
kalaupapa_7_S18	22-Jun	4.75	0	134	0
kalaupapa_7_S18	22-Jun	7.5	1	158	0
kalaupapa_7_S18	22-Jun	10	0	11	0
kalaupapa_7_S18	22-Jun	13	0	45	0
kalaupapa_7_S18	22-Jun	Typical	1	165	0
kalaupapa_7_S18	22-Jun	Purr	0	175	0
kalaupapa_7_S18	22-Jun	WN	0	55	0
kalaupapa_8_S18	22-Jun	2.3	0	0	0
kalaupapa_8_S18	22-Jun	4.75	0	175	0
kalaupapa_8_S18	22-Jun	7.5	0	0	0
kalaupapa_8_S18	22-Jun	10	0	61	0
kalaupapa_8_S18	22-Jun	13	0	175	0
kalaupapa_8_S18	22-Jun	Typical	1	116	0
kalaupapa_8_S18	22-Jun	Purr	0	175	0
kalaupapa_8_S18	22-Jun	WN	0	0	0
kalaupapa_9_S18	22-Jun	2.3	1	107	0
kalaupapa_9_S18	22-Jun	4.75	0	0	0
kalaupapa_9_S18	22-Jun	7.5	0	0	0
kalaupapa_9_S18	22-Jun	10	0	175	0
kalaupapa_9_S18	22-Jun	13	0	0	0
kalaupapa_9_S18	22-Jun	Typical	1	175	1
kalaupapa_9_S18	22-Jun	Purr	0	0	0
kalaupapa_9_S18	22-Jun	WN	0	0	0
kalaupapa_10_S18	22-Jun	2.3	0	0	0
kalaupapa_10_S18	22-Jun	4.75	0	0	0
kalaupapa_10_S18	22-Jun	7.5	0	175	0
kalaupapa_10_S18	22-Jun	10	0	0	0
kalaupapa_10_S18	22-Jun	13	0	0	0
kalaupapa_10_S18	22-Jun	Typical	0	0	0
kalaupapa_10_S18	22-Jun	Purr	1	175	1
kalaupapa_10_S18	22-Jun	WN	0	0	0
kalaupapa_11_S18	22-Jun	2.3	1	175	1
kalaupapa_11_S18	22-Jun	4.75	0	57	0
kalaupapa_11_S18	22-Jun	7.5	0	45	0
kalaupapa_11_S18	22-Jun	10	0	106	0
kalaupapa_11_S18	22-Jun	13	0	87	0
kalaupapa_11_S18	22-Jun	Typical	0	175	0
kalaupapa_11_S18	22-Jun	Purr	0	70	0
kalaupapa_11_S18	22-Jun	WN	0	181	0
kalaupapa_12_S18	22-Jun	2.3	0	0	0
kalaupapa_12_S18	22-Jun	4.75	0	0	0
kalaupapa_12_S18	22-Jun	7.5	0	0	0
kalaupapa_12_S18	22-Jun	10	0	0	0
kalaupapa_12_S18	22-Jun	13	0	0	0
kalaupapa_12_S18	22-Jun	Typical	1	75	0
kalaupapa_12_S18	22-Jun	Purr	0	0	0
kalaupapa_12_S18	22-Jun	WN	0	0	0
kalaupapa_13_S18	22-Jun	2.3	1	135	0
kalaupapa_13_S18	22-Jun	4.75	0	8	0
kalaupapa_13_S18	22-Jun	7.5	1	127	0
kalaupapa_13_S18	22-Jun	10	1	89	0
kalaupapa_13_S18	22-Jun	13	0	0	0
kalaupapa_13_S18	22-Jun	Typical	0	0	0
kalaupapa_13_S18	22-Jun	Purr	0	72	0
kalaupapa_13_S18	22-Jun	WN	0	105	0
kalaupapa_14_S18	22-Jun	2.3	0	80	0
kalaupapa_14_S18	22-Jun	4.75	1	175	1
kalaupapa_14_S18	22-Jun	7.5	0	0	0
kalaupapa_14_S18	22-Jun	10	0	31	0
kalaupapa_14_S18	22-Jun	13	0	0	0
kalaupapa_14_S18	22-Jun	Typical	0	108	0
kalaupapa_14_S18	22-Jun	Purr	0	132	0
kalaupapa_14_S18	22-Jun	WN	0	10	0
kalaupapa_15_S18	22-Jun	2.3	0	0	0
kalaupapa_15_S18	22-Jun	4.75	0	95	0
kalaupapa_15_S18	22-Jun	7.5	1	175	1
kalaupapa_15_S18	22-Jun	10	1	175	1
kalaupapa_15_S18	22-Jun	13	0	93	0
kalaupapa_15_S18	22-Jun	Typical	1	175	1
kalaupapa_15_S18	22-Jun	Purr	0	0	0
kalaupapa_15_S18	22-Jun	WN	0	0	0
kalaupapa_16_S18	22-Jun	2.3	0	130	0
kalaupapa_16_S18	22-Jun	4.75	0	120	0
kalaupapa_16_S18	22-Jun	7.5	0	0	0
kalaupapa_16_S18	22-Jun	10	0	15	0
kalaupapa_16_S18	22-Jun	13	0	128	0
kalaupapa_16_S18	22-Jun	Typical	0	0	0
kalaupapa_16_S18	22-Jun	Purr	0	0	0
kalaupapa_16_S18	22-Jun	WN	0	70	0
kalaupapa_17_S18	22-Jun	2.3	0	14	0
kalaupapa_17_S18	22-Jun	4.75	0	50	0
kalaupapa_17_S18	22-Jun	7.5	0	172	0
kalaupapa_17_S18	22-Jun	10	0	47	0
kalaupapa_17_S18	22-Jun	13	0	58	0
kalaupapa_17_S18	22-Jun	Typical	0	20	0
kalaupapa_17_S18	22-Jun	Purr	0	100	0
kalaupapa_17_S18	22-Jun	WN	0	0	0
kalaupapa_18_S18	22-Jun	2.3	0	114	0
kalaupapa_18_S18	22-Jun	4.75	0	10	0
kalaupapa_18_S18	22-Jun	7.5	0	175	0
kalaupapa_18_S18	22-Jun	10	0	175	0
kalaupapa_18_S18	22-Jun	13	0	40	0
kalaupapa_18_S18	22-Jun	Typical	0	0	0
kalaupapa_18_S18	22-Jun	Purr	0	0	0
kalaupapa_18_S18	22-Jun	WN	0	115	0
kalaupapa_19_S18	23-Jun	2.3	0	175	0
kalaupapa_19_S18	23-Jun	4.75	0	175	0
kalaupapa_19_S18	23-Jun	7.5	0	0	0
kalaupapa_19_S18	23-Jun	10	0	0	0
kalaupapa_19_S18	23-Jun	13	0	0	0
kalaupapa_19_S18	23-Jun	Typical	0	175	0
kalaupapa_19_S18	23-Jun	Purr	0	105	0
kalaupapa_19_S18	23-Jun	WN	0	19	0
kalaupapa_20_S18	23-Jun	2.3	0	175	0
kalaupapa_20_S18	23-Jun	4.75	0	0	0
kalaupapa_20_S18	23-Jun	7.5	0	175	0
kalaupapa_20_S18	23-Jun	10	0	0	0
kalaupapa_20_S18	23-Jun	13	0	0	0
kalaupapa_20_S18	23-Jun	Typical	0	0	0
kalaupapa_20_S18	23-Jun	Purr	0	0	0
kalaupapa_20_S18	23-Jun	WN	0	141	0
kalaupapa_21_S18	23-Jun	2.3	0	0	0
kalaupapa_21_S18	23-Jun	4.75	0	63	0
kalaupapa_21_S18	23-Jun	7.5	0	0	0
kalaupapa_21_S18	23-Jun	10	0	0	0
kalaupapa_21_S18	23-Jun	13	0	67	0
kalaupapa_21_S18	23-Jun	Typical	0	12	0
kalaupapa_21_S18	23-Jun	Purr	1	115	0
kalaupapa_21_S18	23-Jun	WN	0	36	0
kalaupapa_22_S18	23-Jun	2.3	0	9	0
kalaupapa_22_S18	23-Jun	4.75	0	175	0
kalaupapa_22_S18	23-Jun	7.5	1	175	0
kalaupapa_22_S18	23-Jun	10	0	163	0
kalaupapa_22_S18	23-Jun	13	0	175	0
kalaupapa_22_S18	23-Jun	Typical	0	75	0
kalaupapa_22_S18	23-Jun	Purr	0	175	0
kalaupapa_22_S18	23-Jun	WN	0	181	0
kalaupapa_23_S18	23-Jun	2.3	0	0	0
kalaupapa_23_S18	23-Jun	4.75	0	0	0
kalaupapa_23_S18	23-Jun	7.5	0	0	0
kalaupapa_23_S18	23-Jun	10	0	0	0
kalaupapa_23_S18	23-Jun	13	0	16	0
kalaupapa_23_S18	23-Jun	Typical	0	175	0
kalaupapa_23_S18	23-Jun	Purr	0	0	0
kalaupapa_23_S18	23-Jun	WN	0	37	0
kalaupapa_24_S18	23-Jun	2.3	0	23	0
kalaupapa_24_S18	23-Jun	4.75	0	47	0
kalaupapa_24_S18	23-Jun	7.5	0	175	0
kalaupapa_24_S18	23-Jun	10	0	120	0
kalaupapa_24_S18	23-Jun	13	0	175	0
kalaupapa_24_S18	23-Jun	Typical	1	175	0
kalaupapa_24_S18	23-Jun	Purr	0	175	0
kalaupapa_24_S18	23-Jun	WN	0	10	0
kalaupapa_25_S18	24-Jun	2.3	0	25	0
kalaupapa_25_S18	24-Jun	4.75	0	45	0
kalaupapa_25_S18	24-Jun	7.5	0	0	0
kalaupapa_25_S18	24-Jun	10	0	175	0
kalaupapa_25_S18	24-Jun	13	0	97	0
kalaupapa_25_S18	24-Jun	Typical	0	0	0
kalaupapa_25_S18	24-Jun	Purr	0	160	0
kalaupapa_25_S18	24-Jun	WN	0	0	0
kalaupapa_26_S18	24-Jun	2.3	0	175	0
kalaupapa_26_S18	24-Jun	4.75	1	175	1
kalaupapa_26_S18	24-Jun	7.5	1	45	1
kalaupapa_26_S18	24-Jun	10	0	125	0
kalaupapa_26_S18	24-Jun	13	0	175	0
kalaupapa_26_S18	24-Jun	Typical	1	70	1
kalaupapa_26_S18	24-Jun	Purr	1	175	1
kalaupapa_26_S18	24-Jun	WN	0	135	0
kalaupapa_27_S18	24-Jun	2.3	0	105	0
kalaupapa_27_S18	24-Jun	4.75	0	175	0
kalaupapa_27_S18	24-Jun	7.5	0	175	0
kalaupapa_27_S18	24-Jun	10	0	175	0
kalaupapa_27_S18	24-Jun	13	0	175	0
kalaupapa_27_S18	24-Jun	Typical	0	80	0
kalaupapa_27_S18	24-Jun	Purr	0	175	0
kalaupapa_27_S18	24-Jun	WN	0	181	0
kalaupapa_28_S18	24-Jun	2.3	0	175	0
kalaupapa_28_S18	24-Jun	4.75	0	20	0
kalaupapa_28_S18	24-Jun	7.5	0	15	0
kalaupapa_28_S18	24-Jun	10	0	145	0
kalaupapa_28_S18	24-Jun	13	0	175	0
kalaupapa_28_S18	24-Jun	Typical	0	0	0
kalaupapa_28_S18	24-Jun	Purr	0	0	0
kalaupapa_28_S18	24-Jun	WN	0	13	0
kalaupapa_29_S18	24-Jun	2.3	0	113	0
kalaupapa_29_S18	24-Jun	4.75	0	0	0
kalaupapa_29_S18	24-Jun	7.5	0	0	0
kalaupapa_29_S18	24-Jun	10	0	165	0
kalaupapa_29_S18	24-Jun	13	0	175	0
kalaupapa_29_S18	24-Jun	Typical	0	175	0
kalaupapa_29_S18	24-Jun	Purr	0	0	0
kalaupapa_29_S18	24-Jun	WN	0	0	0
kalaupapa_30_S18	24-Jun	2.3	0	0	0
kalaupapa_30_S18	24-Jun	4.75	1	175	1
kalaupapa_30_S18	24-Jun	7.5	0	165	0
kalaupapa_30_S18	24-Jun	10	0	27	0
kalaupapa_30_S18	24-Jun	13	1	175	1
kalaupapa_30_S18	24-Jun	Typical	1	175	1
kalaupapa_30_S18	24-Jun	Purr	0	175	0
kalaupapa_30_S18	24-Jun	WN	0	135	0
kalaupapa_31_S18	24-Jun	2.3	0	175	0
kalaupapa_31_S18	24-Jun	4.75	0	175	0
kalaupapa_31_S18	24-Jun	7.5	0	175	0
kalaupapa_31_S18	24-Jun	10	1	175	1
kalaupapa_31_S18	24-Jun	13	0	175	0
kalaupapa_31_S18	24-Jun	Typical	0	175	0
kalaupapa_31_S18	24-Jun	Purr	0	175	0
kalaupapa_31_S18	24-Jun	WN	0	53	0
kalaupapa_32_S18	24-Jun	2.3	0	175	0
kalaupapa_32_S18	24-Jun	4.75	0	175	0
kalaupapa_32_S18	24-Jun	7.5	0	175	0
kalaupapa_32_S18	24-Jun	10	0	175	0
kalaupapa_32_S18	24-Jun	13	0	175	0
kalaupapa_32_S18	24-Jun	Typical	0	32	0
kalaupapa_32_S18	24-Jun	Purr	0	0	0
kalaupapa_32_S18	24-Jun	WN	0	156	0
laie_1_S18	27-Jun	2.3	0	175	0
laie_1_S18	27-Jun	4.75	0	175	0
laie_1_S18	27-Jun	7.5	0	175	0
laie_1_S18	27-Jun	10	1	175	1
laie_1_S18	27-Jun	13	0	175	0
laie_1_S18	27-Jun	Typical	1	175	1
laie_1_S18	27-Jun	Purr	0	175	0
laie_1_S18	27-Jun	WN	0	181	0
laie_2_S18	27-Jun	2.3	1	175	1
laie_2_S18	27-Jun	4.75	0	175	0
laie_2_S18	27-Jun	7.5	0	75	0
laie_2_S18	27-Jun	10	1	175	1
laie_2_S18	27-Jun	13	1	175	1
laie_2_S18	27-Jun	Typical	1	175	1
laie_2_S18	27-Jun	Purr	1	175	1
laie_2_S18	27-Jun	WN	0	127	0
laie_3_S18	27-Jun	2.3	0	72	0
laie_3_S18	27-Jun	4.75	0	110	0
laie_3_S18	27-Jun	7.5	0	90	0
laie_3_S18	27-Jun	10	0	175	0
laie_3_S18	27-Jun	13	0	0	0
laie_3_S18	27-Jun	Typical	1	175	1
laie_3_S18	27-Jun	Purr	1	175	1
laie_3_S18	27-Jun	WN	0	97	0
laie_4_S18	27-Jun	2.3	0	0	0
laie_4_S18	27-Jun	4.75	0	0	0
laie_4_S18	27-Jun	7.5	0	0	0
laie_4_S18	27-Jun	10	0	0	0
laie_4_S18	27-Jun	13	0	0	0
laie_4_S18	27-Jun	Typical	0	75	0
laie_4_S18	27-Jun	Purr	0	0	0
laie_4_S18	27-Jun	WN	0	0	0
laie_5_S18	27-Jun	2.3	0	175	0
laie_5_S18	27-Jun	4.75	0	175	0
laie_5_S18	27-Jun	7.5	0	175	0
laie_5_S18	27-Jun	10	0	0	0
laie_5_S18	27-Jun	13	0	0	0
laie_5_S18	27-Jun	Typical	1	175	1
laie_5_S18	27-Jun	Purr	0	175	0
laie_5_S18	27-Jun	WN	0	181	0
laie_6_S18	27-Jun	2.3	0	175	0
laie_6_S18	27-Jun	4.75	1	175	1
laie_6_S18	27-Jun	7.5	0	0	0
laie_6_S18	27-Jun	10	1	175	1
laie_6_S18	27-Jun	13	0	175	0
laie_6_S18	27-Jun	Typical	1	175	1
laie_6_S18	27-Jun	Purr	0	26	0
laie_6_S18	27-Jun	WN	0	0	0
laie_7_S18	27-Jun	2.3	0	175	0
laie_7_S18	27-Jun	4.75	0	175	0
laie_7_S18	27-Jun	7.5	0	0	0
laie_7_S18	27-Jun	10	0	90	0
laie_7_S18	27-Jun	13	1	175	1
laie_7_S18	27-Jun	Typical	1	170	0
laie_7_S18	27-Jun	Purr	0	0	0
laie_7_S18	27-Jun	WN	0	0	0
laie_8_S18	27-Jun	2.3	0	175	0
laie_8_S18	27-Jun	4.75	0	85	0
laie_8_S18	27-Jun	7.5	0	175	0
laie_8_S18	27-Jun	10	0	175	0
laie_8_S18	27-Jun	13	0	175	0
laie_8_S18	27-Jun	Typical	0	175	0
laie_8_S18	27-Jun	Purr	0	175	0
laie_8_S18	27-Jun	WN	0	181	0
laie_9_S18	27-Jun	2.3	0	175	0
laie_9_S18	27-Jun	4.75	0	175	0
laie_9_S18	27-Jun	7.5	0	165	0
laie_9_S18	27-Jun	10	1	175	1
laie_9_S18	27-Jun	13	0	175	0
laie_9_S18	27-Jun	Typical	0	0	0
laie_9_S18	27-Jun	Purr	0	5	0
laie_9_S18	27-Jun	WN	0	181	0
laie_10_S18	27-Jun	2.3	0	0	0
laie_10_S18	27-Jun	4.75	0	0	0
laie_10_S18	27-Jun	7.5	0	85	0
laie_10_S18	27-Jun	10	0	0	0
laie_10_S18	27-Jun	13	0	0	0
laie_10_S18	27-Jun	Typical	0	30	0
laie_10_S18	27-Jun	Purr	0	25	0
laie_10_S18	27-Jun	WN	0	0	0
laie_11_S18	27-Jun	2.3	0	55	0
laie_11_S18	27-Jun	4.75	0	175	0
laie_11_S18	27-Jun	7.5	0	175	0
laie_11_S18	27-Jun	10	0	175	0
laie_11_S18	27-Jun	13	0	175	0
laie_11_S18	27-Jun	Typical	0	175	0
laie_11_S18	27-Jun	Purr	0	0	0
laie_11_S18	27-Jun	WN	0	116	0
laie_12_S18	27-Jun	2.3	0	10	0
laie_12_S18	27-Jun	4.75	0	46	0
laie_12_S18	27-Jun	7.5	0	22	0
laie_12_S18	27-Jun	10	0	0	0
laie_12_S18	27-Jun	13	0	0	0
laie_12_S18	27-Jun	Typical	0	0	0
laie_12_S18	27-Jun	Purr	0	0	0
laie_12_S18	27-Jun	WN	0	0	0
laie_13_S18	27-Jun	2.3	0	71	0
laie_13_S18	27-Jun	4.75	0	98	0
laie_13_S18	27-Jun	7.5	0	170	0
laie_13_S18	27-Jun	10	0	0	0
laie_13_S18	27-Jun	13	0	175	0
laie_13_S18	27-Jun	Typical	0	125	0
laie_13_S18	27-Jun	Purr	0	0	0
laie_13_S18	27-Jun	WN	0	181	0
laie_14_S18	27-Jun	2.3	0	15	0
laie_14_S18	27-Jun	4.75	0	80	0
laie_14_S18	27-Jun	7.5	0	75	0
laie_14_S18	27-Jun	10	0	0	0
laie_14_S18	27-Jun	13	0	0	0
laie_14_S18	27-Jun	Typical	0	175	0
laie_14_S18	27-Jun	Purr	0	0	0
laie_14_S18	27-Jun	WN	0	27	0
laie_15_S18	27-Jun	2.3	0	0	0
laie_15_S18	27-Jun	4.75	0	0	0
laie_15_S18	27-Jun	7.5	0	16	0
laie_15_S18	27-Jun	10	0	0	0
laie_15_S18	27-Jun	13	0	0	0
laie_15_S18	27-Jun	Typical	1	175	1
laie_15_S18	27-Jun	Purr	0	0	0
laie_15_S18	27-Jun	WN	0	23	0
laie_16_S18	27-Jun	2.3	1	175	1
laie_16_S18	27-Jun	4.75	0	0	0
laie_16_S18	27-Jun	7.5	0	0	0
laie_16_S18	27-Jun	10	0	170	0
laie_16_S18	27-Jun	13	0	175	0
laie_16_S18	27-Jun	Typical	0	0	0
laie_16_S18	27-Jun	Purr	0	0	0
laie_16_S18	27-Jun	WN	0	91	0
laie_17_S18	27-Jun	2.3	0	119	0
laie_17_S18	27-Jun	4.75	1	175	1
laie_17_S18	27-Jun	7.5	0	0	0
laie_17_S18	27-Jun	10	0	48	0
laie_17_S18	27-Jun	13	0	0	0
laie_17_S18	27-Jun	Typical	1	175	1
laie_17_S18	27-Jun	Purr	0	5	0
laie_17_S18	27-Jun	WN	0	169	0
laie_18_S18	27-Jun	2.3	0	175	1
laie_18_S18	27-Jun	4.75	0	82	0
laie_18_S18	27-Jun	7.5	1	175	1
laie_18_S18	27-Jun	10	0	100	0
laie_18_S18	27-Jun	13	0	175	0
laie_18_S18	27-Jun	Typical	1	175	1
laie_18_S18	27-Jun	Purr	1	175	1
laie_18_S18	27-Jun	WN	0	181	0
laie_19_S18	27-Jun	2.3	0	0	0
laie_19_S18	27-Jun	4.75	0	67	0
laie_19_S18	27-Jun	7.5	0	0	0
laie_19_S18	27-Jun	10	0	0	0
laie_19_S18	27-Jun	13	0	0	0
laie_19_S18	27-Jun	Typical	0	20	0
laie_19_S18	27-Jun	Purr	0	0	0
laie_19_S18	27-Jun	WN	0	0	0
laie_20_S18	27-Jun	2.3	0	155	0
laie_20_S18	27-Jun	4.75	0	77	0
laie_20_S18	27-Jun	7.5	0	35	0
laie_20_S18	27-Jun	10	0	130	0
laie_20_S18	27-Jun	13	0	0	0
laie_20_S18	27-Jun	Typical	0	0	0
laie_20_S18	27-Jun	Purr	0	57	0
laie_20_S18	27-Jun	WN	0	0	0
laie_21_S18	27-Jun	2.3	0	0	0
laie_21_S18	27-Jun	4.75	0	0	0
laie_21_S18	27-Jun	7.5	0	0	0
laie_21_S18	27-Jun	10	0	40	0
laie_21_S18	27-Jun	13	0	10	0
laie_21_S18	27-Jun	Typical	0	0	0
laie_21_S18	27-Jun	Purr	0	0	0
laie_21_S18	27-Jun	WN	0	0	0
laie_22_S18	27-Jun	2.3	0	125	0
laie_22_S18	27-Jun	4.75	0	175	0
laie_22_S18	27-Jun	7.5	0	89	0
laie_22_S18	27-Jun	10	0	45	0
laie_22_S18	27-Jun	13	0	25	0
laie_22_S18	27-Jun	Typical	0	175	0
laie_22_S18	27-Jun	Purr	0	63	0
laie_22_S18	27-Jun	WN	0	181	0
laie_23_S18	28-Jun	2.3	0	165	0
laie_23_S18	28-Jun	4.75	0	5	0
laie_23_S18	28-Jun	7.5	0	120	0
laie_23_S18	28-Jun	10	0	175	0
laie_23_S18	28-Jun	13	0	0	0
laie_23_S18	28-Jun	Typical	0	175	1
laie_23_S18	28-Jun	Purr	0	120	0
laie_23_S18	28-Jun	WN	0	0	0
laie_24_S18	28-Jun	2.3	0	107	0
laie_24_S18	28-Jun	4.75	0	0	0
laie_24_S18	28-Jun	7.5	0	0	0
laie_24_S18	28-Jun	10	0	35	0
laie_24_S18	28-Jun	13	0	175	0
laie_24_S18	28-Jun	Typical	1	175	1
laie_24_S18	28-Jun	Purr	0	0	0
laie_24_S18	28-Jun	WN	0	0	0
laie_25_S18	28-Jun	2.3	0	175	0
laie_25_S18	28-Jun	4.75	0	10	0
laie_25_S18	28-Jun	7.5	0	70	0
laie_25_S18	28-Jun	10	0	0	0
laie_25_S18	28-Jun	13	0	175	0
laie_25_S18	28-Jun	Typical	1	175	0
laie_25_S18	28-Jun	Purr	0	25	0
laie_25_S18	28-Jun	WN	0	181	0
laie_26_S18	28-Jun	2.3	0	175	0
laie_26_S18	28-Jun	4.75	0	114	0
laie_26_S18	28-Jun	7.5	0	175	0
laie_26_S18	28-Jun	10	0	175	0
laie_26_S18	28-Jun	13	0	0	0
laie_26_S18	28-Jun	Typical	1	175	1
laie_26_S18	28-Jun	Purr	0	175	0
laie_26_S18	28-Jun	WN	0	75	0
laie_27_S18	28-Jun	2.3	1	175	1
laie_27_S18	28-Jun	4.75	0	0	0
laie_27_S18	28-Jun	7.5	0	0	0
laie_27_S18	28-Jun	10	0	0	0
laie_27_S18	28-Jun	13	0	0	0
laie_27_S18	28-Jun	Typical	1	175	1
laie_27_S18	28-Jun	Purr	0	0	0
laie_27_S18	28-Jun	WN	0	0	0
laie_28_S18	28-Jun	2.3	0	140	0
laie_28_S18	28-Jun	4.75	0	38	0
laie_28_S18	28-Jun	7.5	0	0	0
laie_28_S18	28-Jun	10	0	40	0
laie_28_S18	28-Jun	13	0	0	0
laie_28_S18	28-Jun	Typical	1	175	1
laie_28_S18	28-Jun	Purr	0	0	0
laie_28_S18	28-Jun	WN	0	0	0
laie_29_S18	28-Jun	2.3	1	175	1
laie_29_S18	28-Jun	4.75	0	0	0
laie_29_S18	28-Jun	7.5	0	0	0
laie_29_S18	28-Jun	10	0	0	0
laie_29_S18	28-Jun	13	0	0	0
laie_29_S18	28-Jun	Typical	1	175	1
laie_29_S18	28-Jun	Purr	0	170	0
laie_29_S18	28-Jun	WN	0	0	0
laie_30_S18	29-Jun	2.3	0	0	0
laie_30_S18	29-Jun	4.75	0	0	0
laie_30_S18	29-Jun	7.5	0	0	0
laie_30_S18	29-Jun	10	0	0	0
laie_30_S18	29-Jun	13	0	0	0
laie_30_S18	29-Jun	Typical	0	0	0
laie_30_S18	29-Jun	Purr	0	0	0
laie_30_S18	29-Jun	WN	0	0	0
laie_31_S18	29-Jun	2.3	0	0	0
laie_31_S18	29-Jun	4.75	0	0	0
laie_31_S18	29-Jun	7.5	0	0	0
laie_31_S18	29-Jun	10	0	70	0
laie_31_S18	29-Jun	13	0	0	0
laie_31_S18	29-Jun	Typical	0	10	0
laie_31_S18	29-Jun	Purr	0	0	0
laie_31_S18	29-Jun	WN	0	0	0
laie_32_S18	29-Jun	2.3	0	0	0
laie_32_S18	29-Jun	4.75	0	0	0
laie_32_S18	29-Jun	7.5	0	0	0
laie_32_S18	29-Jun	10	0	27	0
laie_32_S18	29-Jun	13	0	0	0
laie_32_S18	29-Jun	Typical	1	175	1
laie_32_S18	29-Jun	Purr	0	110	0
laie_32_S18	29-Jun	WN	0	0	0
laie_33_S18	29-Jun	2.3	0	0	0
laie_33_S18	29-Jun	4.75	0	0	0
laie_33_S18	29-Jun	7.5	0	0	0
laie_33_S18	29-Jun	10	0	0	0
laie_33_S18	29-Jun	13	0	43	0
laie_33_S18	29-Jun	Typical	0	0	0
laie_33_S18	29-Jun	Purr	0	0	0
laie_33_S18	29-Jun	WN	0	0	0
laie_34_S18	29-Jun	2.3	0	0	0
laie_34_S18	29-Jun	4.75	0	0	0
laie_34_S18	29-Jun	7.5	0	37	0
laie_34_S18	29-Jun	10	0	0	0
laie_34_S18	29-Jun	13	0	100	0
laie_34_S18	29-Jun	Typical	1	175	1
laie_34_S18	29-Jun	Purr	0	10	0
laie_34_S18	29-Jun	WN	0	0	0
laie_35_S18	29-Jun	2.3	0	175	0
laie_35_S18	29-Jun	4.75	0	175	0
laie_35_S18	29-Jun	7.5	0	0	0
laie_35_S18	29-Jun	10	0	0	0
laie_35_S18	29-Jun	13	0	175	0
laie_35_S18	29-Jun	Typical	0	0	0
laie_35_S18	29-Jun	Purr	0	0	0
laie_35_S18	29-Jun	WN	0	0	0
laie_36_S18	29-Jun	2.3	0	0	0
laie_36_S18	29-Jun	4.75	0	0	0
laie_36_S18	29-Jun	7.5	0	0	0
laie_36_S18	29-Jun	10	0	95	0
laie_36_S18	29-Jun	13	0	175	0
laie_36_S18	29-Jun	Typical	1	175	1
laie_36_S18	29-Jun	Purr	0	175	0
laie_36_S18	29-Jun	WN	0	181	0
laie_37_S18	29-Jun	2.3	0	0	0
laie_37_S18	29-Jun	4.75	0	49	0
laie_37_S18	29-Jun	7.5	0	0	0
laie_37_S18	29-Jun	10	0	0	0
laie_37_S18	29-Jun	13	0	175	0
laie_37_S18	29-Jun	Typical	1	175	1
laie_37_S18	29-Jun	Purr	0	60	0
laie_37_S18	29-Jun	WN	0	0	0
laie_38_S18	29-Jun	2.3	0	50	0
laie_38_S18	29-Jun	4.75	0	15	0
laie_38_S18	29-Jun	7.5	0	0	0
laie_38_S18	29-Jun	10	0	35	0
laie_38_S18	29-Jun	13	0	0	0
laie_38_S18	29-Jun	Typical	1	175	1
laie_38_S18	29-Jun	Purr	0	0	0
laie_38_S18	29-Jun	WN	0	181	0
