# Supplementary material for: Responses of intended and unintended receivers to a novel sexual signal suggest clandestine communication
Source: Nat Commun. 2021 Feb 4;12:797. doi: 10.1038/s41467-021-20971-5 (PMC7862365; doi:10.1038/s41467-021-20971-5)
Supplement: Supplementary file 4 — Supplementary Data 1 [file 41467_2021_20971_MOESM4_ESM.zip › Supplementary_Data1/O.ochracea_frequency_manipulation_experiment.csv]

uniqueID	Date.tested	Frequency	Movement	Contact
laie_1_W18.19	1/6/19	2.3	0	0
laie_1_W18.19	1/6/19	4.75	0	0
laie_1_W18.19	1/6/19	7.5	0	0
laie_1_W18.19	1/6/19	10	0	0
laie_1_W18.19	1/6/19	13	0	0
laie_1_W18.19	1/6/19	WN	0	0
laie_1_W18.19	1/6/19	Purr	0	0
laie_1_W18.19	1/6/19	Typical	1	1
laie_2_W18.19	1/6/19	2.3	0	0
laie_2_W18.19	1/6/19	4.75	0	0
laie_2_W18.19	1/6/19	7.5	0	0
laie_2_W18.19	1/6/19	10	0	0
laie_2_W18.19	1/6/19	13	0	0
laie_2_W18.19	1/6/19	WN	0	0
laie_2_W18.19	1/6/19	Purr	0	0
laie_2_W18.19	1/6/19	Typical	1	0
laie_3_W18.19	1/6/19	2.3	0	0
laie_3_W18.19	1/6/19	4.75	0	0
laie_3_W18.19	1/6/19	7.5	0	0
laie_3_W18.19	1/6/19	10	0	0
laie_3_W18.19	1/6/19	13	0	0
laie_3_W18.19	1/6/19	WN	0	0
laie_3_W18.19	1/6/19	Purr	0	0
laie_3_W18.19	1/6/19	Typical	1	1
laie_4_W18.19	1/6/19	2.3	0	0
laie_4_W18.19	1/6/19	4.75	0	0
laie_4_W18.19	1/6/19	7.5	0	0
laie_4_W18.19	1/6/19	10	1	0
laie_4_W18.19	1/6/19	13	0	0
laie_4_W18.19	1/6/19	WN	0	0
laie_4_W18.19	1/6/19	Purr	0	0
laie_4_W18.19	1/6/19	Typical	1	1
laie_5_W18.19	1/6/19	2.3	0	0
laie_5_W18.19	1/6/19	4.75	1	0
laie_5_W18.19	1/6/19	7.5	0	0
laie_5_W18.19	1/6/19	10	0	0
laie_5_W18.19	1/6/19	13	0	0
laie_5_W18.19	1/6/19	WN	0	0
laie_5_W18.19	1/6/19	Purr	0	0
laie_5_W18.19	1/6/19	Typical	1	1
laie_6_W18.19	1/6/19	2.3	1	0
laie_6_W18.19	1/6/19	4.75	1	0
laie_6_W18.19	1/6/19	7.5	1	0
laie_6_W18.19	1/6/19	10	1	0
laie_6_W18.19	1/6/19	13	1	0
laie_6_W18.19	1/6/19	WN	1	0
laie_6_W18.19	1/6/19	Purr	1	0
laie_6_W18.19	1/6/19	Typical	1	1
laie_7_W18.19	1/6/19	2.3	0	0
laie_7_W18.19	1/6/19	4.75	0	0
laie_7_W18.19	1/6/19	7.5	0	0
laie_7_W18.19	1/6/19	10	0	0
laie_7_W18.19	1/6/19	13	0	0
laie_7_W18.19	1/6/19	WN	0	0
laie_7_W18.19	1/6/19	Purr	0	0
laie_7_W18.19	1/6/19	Typical	0	0
laie_8_W18.19	1/7/19	2.3	0	0
laie_8_W18.19	1/7/19	4.75	0	0
laie_8_W18.19	1/7/19	7.5	0	0
laie_8_W18.19	1/7/19	10	0	0
laie_8_W18.19	1/7/19	13	0	0
laie_8_W18.19	1/7/19	WN	0	0
laie_8_W18.19	1/7/19	Purr	0	0
laie_8_W18.19	1/7/19	Typical	0	0
laie_9_W18.19	1/7/19	2.3	1	0
laie_9_W18.19	1/7/19	4.75	0	0
laie_9_W18.19	1/7/19	7.5	0	0
laie_9_W18.19	1/7/19	10	0	0
laie_9_W18.19	1/7/19	13	0	0
laie_9_W18.19	1/7/19	WN	0	0
laie_9_W18.19	1/7/19	Purr	0	0
laie_9_W18.19	1/7/19	Typical	0	0
laie_10_W18.19	1/8/19	2.3	0	0
laie_10_W18.19	1/8/19	4.75	0	0
laie_10_W18.19	1/8/19	7.5	1	0
laie_10_W18.19	1/8/19	10	0	0
laie_10_W18.19	1/8/19	13	0	0
laie_10_W18.19	1/8/19	WN	0	0
laie_10_W18.19	1/8/19	Purr	0	0
laie_10_W18.19	1/8/19	Typical	0	0
laie_11_W18.19	1/8/19	2.3	0	0
laie_11_W18.19	1/8/19	4.75	0	0
laie_11_W18.19	1/8/19	7.5	1	0
laie_11_W18.19	1/8/19	10	0	0
laie_11_W18.19	1/8/19	13	0	0
laie_11_W18.19	1/8/19	WN	0	0
laie_11_W18.19	1/8/19	Purr	0	0
laie_11_W18.19	1/8/19	Typical	0	0
laie_12_W18.19	1/8/19	2.3	0	0
laie_12_W18.19	1/8/19	4.75	0	0
laie_12_W18.19	1/8/19	7.5	1	0
laie_12_W18.19	1/8/19	10	1	0
laie_12_W18.19	1/8/19	13	1	0
laie_12_W18.19	1/8/19	WN	0	0
laie_12_W18.19	1/8/19	Purr	0	0
laie_12_W18.19	1/8/19	Typical	0	0
laie_13_W18.19	1/8/19	2.3	0	0
laie_13_W18.19	1/8/19	4.75	1	0
laie_13_W18.19	1/8/19	7.5	0	0
laie_13_W18.19	1/8/19	10	0	0
laie_13_W18.19	1/8/19	13	0	0
laie_13_W18.19	1/8/19	WN	0	0
laie_13_W18.19	1/8/19	Purr	0	0
laie_13_W18.19	1/8/19	Typical	0	0
laie_100_S19	6/4/19	2.3	0	0
laie_100_S19	6/4/19	4.75	0	0
laie_100_S19	6/4/19	7.5	0	0
laie_100_S19	6/4/19	10	0	0
laie_100_S19	6/4/19	13	0	0
laie_100_S19	6/4/19	WN	0	0
laie_100_S19	6/4/19	Purr	0	0
laie_100_S19	6/4/19	Typical	1	1
laie_101_S19	6/4/19	2.3	0	0
laie_101_S19	6/4/19	4.75	1	0
laie_101_S19	6/4/19	7.5	0	0
laie_101_S19	6/4/19	10	0	0
laie_101_S19	6/4/19	13	0	0
laie_101_S19	6/4/19	WN	0	0
laie_101_S19	6/4/19	Purr	1	0
laie_101_S19	6/4/19	Typical	1	1
laie_102_S19	6/4/19	2.3	0	0
laie_102_S19	6/4/19	4.75	1	0
laie_102_S19	6/4/19	7.5	1	1
laie_102_S19	6/4/19	10	0	0
laie_102_S19	6/4/19	13	0	0
laie_102_S19	6/4/19	WN	0	0
laie_102_S19	6/4/19	Purr	1	0
laie_102_S19	6/4/19	Typical	1	0
laie_103_S19	6/6/19	2.3	1	0
laie_103_S19	6/6/19	4.75	0	0
laie_103_S19	6/6/19	7.5	0	0
laie_103_S19	6/6/19	10	1	0
laie_103_S19	6/6/19	13	1	0
laie_103_S19	6/6/19	WN	1	0
laie_103_S19	6/6/19	Purr	1	0
laie_103_S19	6/6/19	Typical	1	1
laie_104_S19	6/6/19	2.3	0	0
laie_104_S19	6/6/19	4.75	1	0
laie_104_S19	6/6/19	7.5	0	0
laie_104_S19	6/6/19	10	0	0
laie_104_S19	6/6/19	13	0	0
laie_104_S19	6/6/19	WN	0	0
laie_104_S19	6/6/19	Purr	1	0
laie_104_S19	6/6/19	Typical	1	1
laie_105_S19	6/6/19	2.3	1	1
laie_105_S19	6/6/19	4.75	1	1
laie_105_S19	6/6/19	7.5	1	1
laie_105_S19	6/6/19	10	1	0
laie_105_S19	6/6/19	13	1	0
laie_105_S19	6/6/19	WN	1	0
laie_105_S19	6/6/19	Purr	1	1
laie_105_S19	6/6/19	Typical	1	1
laie_106_S19	6/7/19	2.3	1	1
laie_106_S19	6/7/19	4.75	1	1
laie_106_S19	6/7/19	7.5	1	1
laie_106_S19	6/7/19	10	1	1
laie_106_S19	6/7/19	13	1	1
laie_106_S19	6/7/19	WN	1	0
laie_106_S19	6/7/19	Purr	1	1
laie_106_S19	6/7/19	Typical	NA	0
laie_107_S19	6/7/19	2.3	1	1
laie_107_S19	6/7/19	4.75	1	1
laie_107_S19	6/7/19	7.5	1	0
laie_107_S19	6/7/19	10	1	1
laie_107_S19	6/7/19	13	1	1
laie_107_S19	6/7/19	WN	1	0
laie_107_S19	6/7/19	Purr	1	1
laie_107_S19	6/7/19	Typical	NA	0
laie_108_S19	6/7/19	2.3	0	0
laie_108_S19	6/7/19	4.75	0	0
laie_108_S19	6/7/19	7.5	0	0
laie_108_S19	6/7/19	10	0	0
laie_108_S19	6/7/19	13	1	1
laie_108_S19	6/7/19	WN	0	0
laie_108_S19	6/7/19	Purr	0	0
laie_108_S19	6/7/19	Typical	NA	0
laie_109_S19	6/7/19	2.3	0	0
laie_109_S19	6/7/19	4.75	1	0
laie_109_S19	6/7/19	7.5	1	0
laie_109_S19	6/7/19	10	1	0
laie_109_S19	6/7/19	13	1	0
laie_109_S19	6/7/19	WN	1	0
laie_109_S19	6/7/19	Purr	1	0
laie_109_S19	6/7/19	Typical	NA	0
laie_110_S19	6/7/19	2.3	0	0
laie_110_S19	6/7/19	4.75	1	0
laie_110_S19	6/7/19	7.5	1	0
laie_110_S19	6/7/19	10	1	0
laie_110_S19	6/7/19	13	1	0
laie_110_S19	6/7/19	WN	0	0
laie_110_S19	6/7/19	Purr	1	0
laie_110_S19	6/7/19	Typical	NA	0
laie_111_S19	6/7/19	2.3	0	0
laie_111_S19	6/7/19	4.75	0	0
laie_111_S19	6/7/19	7.5	0	0
laie_111_S19	6/7/19	10	0	0
laie_111_S19	6/7/19	13	0	0
laie_111_S19	6/7/19	WN	0	0
laie_111_S19	6/7/19	Purr	0	0
laie_111_S19	6/7/19	Typical	NA	0
hilo_1_W18.19	1/2/19	2.3	0	0
hilo_1_W18.19	1/2/19	4.75	0	0
hilo_1_W18.19	1/2/19	7.5	0	0
hilo_1_W18.19	1/2/19	10	0	0
hilo_1_W18.19	1/2/19	13	0	0
hilo_1_W18.19	1/2/19	WN	0	0
hilo_1_W18.19	1/2/19	Purr	0	0
hilo_1_W18.19	1/2/19	Typical	0	0
hilo_1_S19	6/3/19	2.3	0	0
hilo_1_S19	6/3/19	4.75	0	0
hilo_1_S19	6/3/19	7.5	1	0
hilo_1_S19	6/3/19	10	1	0
hilo_1_S19	6/3/19	13	0	0
hilo_1_S19	6/3/19	WN	0	0
hilo_1_S19	6/3/19	Purr	0	0
hilo_1_S19	6/3/19	Typical	0	0
hilo_2_S19	6/3/19	2.3	0	0
hilo_2_S19	6/3/19	4.75	0	0
hilo_2_S19	6/3/19	7.5	0	0
hilo_2_S19	6/3/19	10	0	0
hilo_2_S19	6/3/19	13	0	0
hilo_2_S19	6/3/19	WN	0	0
hilo_2_S19	6/3/19	Purr	0	0
hilo_2_S19	6/3/19	Typical	0	0
hilo_3_S19	6/3/19	2.3	0	0
hilo_3_S19	6/3/19	4.75	0	0
hilo_3_S19	6/3/19	7.5	0	0
hilo_3_S19	6/3/19	10	0	0
hilo_3_S19	6/3/19	13	0	0
hilo_3_S19	6/3/19	WN	0	0
hilo_3_S19	6/3/19	Purr	0	0
hilo_3_S19	6/3/19	Typical	1	0
hilo_4_S19	6/4/19	2.3	1	0
hilo_4_S19	6/4/19	4.75	0	0
hilo_4_S19	6/4/19	7.5	0	0
hilo_4_S19	6/4/19	10	0	0
hilo_4_S19	6/4/19	13	0	0
hilo_4_S19	6/4/19	WN	1	0
hilo_4_S19	6/4/19	Purr	1	0
hilo_4_S19	6/4/19	Typical	1	0
hilo_5_S19	6/5/19	2.3	0	0
hilo_5_S19	6/5/19	4.75	0	0
hilo_5_S19	6/5/19	7.5	0	0
hilo_5_S19	6/5/19	10	0	0
hilo_5_S19	6/5/19	13	0	0
hilo_5_S19	6/5/19	WN	0	0
hilo_5_S19	6/5/19	Purr	0	0
hilo_5_S19	6/5/19	Typical	0	0
kalaupapa_1_W18.19	1/10/19	2.3	0	0
kalaupapa_1_W18.19	1/10/19	4.75	0	0
kalaupapa_1_W18.19	1/10/19	7.5	0	0
kalaupapa_1_W18.19	1/10/19	10	0	0
kalaupapa_1_W18.19	1/10/19	13	0	0
kalaupapa_1_W18.19	1/10/19	WN	0	0
kalaupapa_1_W18.19	1/10/19	Purr	0	0
kalaupapa_1_W18.19	1/10/19	Typical	0	0
kalaupapa_2_W18.19	1/13/19	2.3	1	0
kalaupapa_2_W18.19	1/13/19	4.75	1	0
kalaupapa_2_W18.19	1/13/19	7.5	0	0
kalaupapa_2_W18.19	1/13/19	10	0	0
kalaupapa_2_W18.19	1/13/19	13	0	0
kalaupapa_2_W18.19	1/13/19	WN	0	0
kalaupapa_2_W18.19	1/13/19	Purr	0	0
kalaupapa_2_W18.19	1/13/19	Typical	0	0
wailua_1_W18.19	1/5/19	2.3	1	0
wailua_1_W18.19	1/5/19	4.75	0	0
wailua_1_W18.19	1/5/19	7.5	1	1
wailua_1_W18.19	1/5/19	10	1	0
wailua_1_W18.19	1/5/19	13	0	0
wailua_1_W18.19	1/5/19	WN	0	0
wailua_1_W18.19	1/5/19	Purr	0	0
wailua_1_W18.19	1/5/19	Typical	0	0
wailua_2_W18.19	1/5/19	2.3	1	0
wailua_2_W18.19	1/5/19	4.75	1	0
wailua_2_W18.19	1/5/19	7.5	1	0
wailua_2_W18.19	1/5/19	10	1	0
wailua_2_W18.19	1/5/19	13	1	0
wailua_2_W18.19	1/5/19	WN	1	0
wailua_2_W18.19	1/5/19	Purr	1	0
wailua_2_W18.19	1/5/19	Typical	1	0
wailua_3_W18.19	1/5/19	2.3	1	0
wailua_3_W18.19	1/5/19	4.75	0	0
wailua_3_W18.19	1/5/19	7.5	1	0
wailua_3_W18.19	1/5/19	10	1	0
wailua_3_W18.19	1/5/19	13	0	0
wailua_3_W18.19	1/5/19	WN	0	0
wailua_3_W18.19	1/5/19	Purr	0	0
wailua_3_W18.19	1/5/19	Typical	0	0
wailua_4_W18.19	1/7/19	2.3	0	0
wailua_4_W18.19	1/7/19	4.75	0	0
wailua_4_W18.19	1/7/19	7.5	0	0
wailua_4_W18.19	1/7/19	10	0	0
wailua_4_W18.19	1/7/19	13	0	0
wailua_4_W18.19	1/7/19	WN	0	0
wailua_4_W18.19	1/7/19	Purr	0	0
wailua_4_W18.19	1/7/19	Typical	1	1
wailua_5_W18.19	1/7/19	2.3	0	0
wailua_5_W18.19	1/7/19	4.75	0	0
wailua_5_W18.19	1/7/19	7.5	0	0
wailua_5_W18.19	1/7/19	10	0	0
wailua_5_W18.19	1/7/19	13	0	0
wailua_5_W18.19	1/7/19	WN	0	0
wailua_5_W18.19	1/7/19	Purr	0	0
wailua_5_W18.19	1/7/19	Typical	0	0
wailua_6_W18.19	1/7/19	2.3	0	0
wailua_6_W18.19	1/7/19	4.75	0	0
wailua_6_W18.19	1/7/19	7.5	0	0
wailua_6_W18.19	1/7/19	10	0	0
wailua_6_W18.19	1/7/19	13	0	0
wailua_6_W18.19	1/7/19	WN	0	0
wailua_6_W18.19	1/7/19	Purr	0	0
wailua_6_W18.19	1/7/19	Typical	0	0
wailua_100_S19	5/30/19	2.3	1	0
wailua_100_S19	5/30/19	4.75	1	0
wailua_100_S19	5/30/19	7.5	1	0
wailua_100_S19	5/30/19	10	1	0
wailua_100_S19	5/30/19	13	0	0
wailua_100_S19	5/30/19	WN	1	0
wailua_100_S19	5/30/19	Purr	1	0
wailua_100_S19	5/30/19	Typical	1	0
wailua_101_S19	5/30/19	2.3	0	0
wailua_101_S19	5/30/19	2.3	0	0
wailua_101_S19	5/30/19	4.75	0	0
wailua_101_S19	5/30/19	4.75	0	0
wailua_101_S19	5/30/19	7.5	0	0
wailua_101_S19	5/30/19	7.5	0	0
wailua_101_S19	5/30/19	10	0	0
wailua_101_S19	5/30/19	10	0	0
wailua_101_S19	5/30/19	13	0	0
wailua_101_S19	5/30/19	13	0	0
wailua_101_S19	5/30/19	WN	0	0
wailua_101_S19	5/30/19	WN	0	0
wailua_101_S19	5/30/19	Purr	0	0
wailua_101_S19	5/30/19	Purr	0	0
wailua_101_S19	5/30/19	Typical	0	0
wailua_101_S19	5/30/19	Typical	0	0
wailua_101_S19	5/30/19	2.3	0	0
wailua_101_S19	5/30/19	2.3	0	0
wailua_101_S19	5/30/19	4.75	0	0
wailua_101_S19	5/30/19	4.75	0	0
wailua_101_S19	5/30/19	7.5	0	0
wailua_101_S19	5/30/19	7.5	0	0
wailua_101_S19	5/30/19	10	0	0
wailua_101_S19	5/30/19	10	0	0
wailua_101_S19	5/30/19	13	0	0
wailua_101_S19	5/30/19	13	0	0
wailua_101_S19	5/30/19	WN	0	0
wailua_101_S19	5/30/19	WN	0	0
wailua_101_S19	5/30/19	Purr	0	0
wailua_101_S19	5/30/19	Purr	0	0
wailua_101_S19	5/30/19	Typical	0	0
wailua_101_S19	5/30/19	Typical	0	0
wailua_102_S19	5/31/19	2.3	1	0
wailua_102_S19	5/31/19	4.75	1	0
wailua_102_S19	5/31/19	7.5	1	0
wailua_102_S19	5/31/19	10	0	0
wailua_102_S19	5/31/19	13	0	0
wailua_102_S19	5/31/19	WN	1	0
wailua_102_S19	5/31/19	Purr	1	0
wailua_102_S19	5/31/19	Typical	0	0
wailua_103_S19	5/31/19	2.3	1	0
wailua_103_S19	5/31/19	4.75	1	0
wailua_103_S19	5/31/19	7.5	1	0
wailua_103_S19	5/31/19	10	0	0
wailua_103_S19	5/31/19	13	1	0
wailua_103_S19	5/31/19	WN	1	0
wailua_103_S19	5/31/19	Purr	0	0
wailua_103_S19	5/31/19	Typical	1	1
laie_112_S19	6/10/19	2.3	1	1
laie_112_S19	6/10/19	4.75	1	1
laie_112_S19	6/10/19	7.5	1	1
laie_112_S19	6/10/19	10	1	1
laie_112_S19	6/10/19	13	1	1
laie_112_S19	6/10/19	WN	1	0
laie_112_S19	6/10/19	Purr	1	1
laie_112_S19	6/10/19	Typical	NA	0
laie_113_S19	6/10/19	2.3	1	1
laie_113_S19	6/10/19	4.75	1	1
laie_113_S19	6/10/19	7.5	0	0
laie_113_S19	6/10/19	10	1	1
laie_113_S19	6/10/19	13	1	1
laie_113_S19	6/10/19	WN	1	0
laie_113_S19	6/10/19	Purr	1	1
laie_113_S19	6/10/19	Typical	NA	0
laie_114_S19	6/10/19	2.3	0	0
laie_114_S19	6/10/19	4.75	0	0
laie_114_S19	6/10/19	7.5	0	0
laie_114_S19	6/10/19	10	0	0
laie_114_S19	6/10/19	13	0	0
laie_114_S19	6/10/19	WN	1	0
laie_114_S19	6/10/19	Purr	1	0
laie_114_S19	6/10/19	Typical	NA	0
