# Supplementary material for: Responses of intended and unintended receivers to a novel sexual signal suggest clandestine communication
Source: Nat Commun. 2021 Feb 4;12:797. doi: 10.1038/s41467-021-20971-5 (PMC7862365; doi:10.1038/s41467-021-20971-5)
Supplement: Supplementary file 4 — Supplementary Data 1 [file 41467_2021_20971_MOESM4_ESM.zip › Supplementary_Data1/O.ochracea_trapping_data.csv]

date	population	triangle	song	flies
6/2/19	hilo	1	wn	0
6/2/19	hilo	1	purr	0
6/2/19	hilo	1	typical	3
6/2/19	hilo	2	wn	0
6/2/19	hilo	2	purr	0
6/2/19	hilo	2	typical	0
6/3/19	hilo	1	wn	0
6/3/19	hilo	1	purr	0
6/3/19	hilo	1	typical	1
6/3/19	hilo	2	wn	0
6/3/19	hilo	2	purr	0
6/3/19	hilo	2	typical	0
6/4/19	hilo	1	wn	0
6/4/19	hilo	1	purr	0
6/4/19	hilo	1	typical	2
6/4/19	hilo	2	wn	0
6/4/19	hilo	2	purr	0
6/4/19	hilo	2	typical	0
6/5/19	hilo	1	wn	0
6/5/19	hilo	1	purr	0
6/5/19	hilo	1	typical	0
6/5/19	hilo	2	wn	0
6/5/19	hilo	2	purr	0
6/5/19	hilo	2	typical	0
5/28/19	pono_kai	1	wn	0
5/28/19	pono_kai	1	purr	0
5/28/19	pono_kai	1	typical	0
5/28/19	pono_kai	2	wn	0
5/28/19	pono_kai	2	purr	0
5/28/19	pono_kai	2	typical	0
5/28/19	pono_kai	3	wn	0
5/28/19	pono_kai	3	purr	0
5/28/19	pono_kai	3	typical	0
5/28/19	pono_kai	4	wn	0
5/28/19	pono_kai	4	purr	0
5/28/19	pono_kai	4	typical	0
5/29/19	ag_station	1	wn	0
5/29/19	ag_station	1	purr	0
5/29/19	ag_station	1	typical	1
5/29/19	ag_station	2	wn	0
5/29/19	ag_station	2	purr	0
5/29/19	ag_station	2	typical	1
5/30/19	ag_station	1	wn	0
5/30/19	ag_station	1	purr	0
5/30/19	ag_station	1	typical	0
5/30/19	ag_station	2	wn	0
5/30/19	ag_station	2	purr	0
5/30/19	ag_station	2	typical	3
6/3/19	ass	1	wn	0
6/3/19	ass	1	purr	0
6/3/19	ass	1	typical	0
6/3/19	ass	2	wn	0
6/3/19	ass	2	purr	0
6/3/19	ass	2	typical	0
6/4/19	ass	1	wn	0
6/4/19	ass	1	purr	0
6/4/19	ass	1	typical	1
6/4/19	ass	2	wn	0
6/4/19	ass	2	purr	0
6/4/19	ass	2	typical	0
6/6/19	byu	1	wn	0
6/6/19	byu	1	purr	0
6/6/19	byu	1	typical	5
6/6/19	byu	2	wn	0
6/6/19	byu	2	purr	0
6/6/19	byu	2	typical	1
6/9/19	byu	1	wn	0
6/9/19	byu	1	purr	1
6/9/19	byu	1	typical	3
6/9/19	byu	2	wn	0
6/9/19	byu	2	purr	0
6/9/19	byu	2	typical	3
6/10/19	byu	1	wn	0
6/10/19	byu	1	purr	0
6/10/19	byu	1	typical	1
6/10/19	byu	2	wn	0
6/10/19	byu	2	purr	0
6/10/19	byu	2	typical	2
5/29/19	pono_kai	1	wn	NA
5/29/19	pono_kai	1	purr	NA
5/29/19	pono_kai	1	typical	NA
5/29/19	pono_kai	2	wn	NA
5/29/19	pono_kai	2	purr	NA
5/29/19	pono_kai	2	typical	NA
5/30/19	pono_kai	1	wn	NA
5/30/19	pono_kai	1	purr	NA
5/30/19	pono_kai	1	typical	NA
5/30/19	pono_kai	2	wn	NA
5/30/19	pono_kai	2	purr	NA
5/30/19	pono_kai	2	typical	NA
6/3/19	byu	1	wn	0
6/3/19	byu	1	purr	0
6/3/19	byu	1	typical	2
6/3/19	byu	2	wn	0
6/3/19	byu	2	purr	0
6/3/19	byu	2	typical	1
6/5/19	byu	1	wn	0
6/5/19	byu	1	purr	0
6/5/19	byu	1	typical	5
6/5/19	byu	2	wn	0
6/5/19	byu	2	purr	0
6/5/19	byu	2	typical	1
6/6/19	kalaupapa	1	wn	0
6/6/19	kalaupapa	1	purr	0
6/6/19	kalaupapa	1	typical	1
6/6/19	kalaupapa	2	wn	0
6/6/19	kalaupapa	2	purr	0
6/6/19	kalaupapa	2	typical	0
6/8/19	kalaupapa	1	wn	0
6/8/19	kalaupapa	1	purr	0
6/8/19	kalaupapa	1	typical	0
6/8/19	kalaupapa	2	wn	0
6/8/19	kalaupapa	2	purr	0
6/8/19	kalaupapa	2	typical	0
6/9/19	kalaupapa	1	wn	0
6/9/19	kalaupapa	1	purr	0
6/9/19	kalaupapa	1	typical	0
6/9/19	kalaupapa	2	wn	0
6/9/19	kalaupapa	2	purr	0
6/9/19	kalaupapa	2	typical	0
6/10/19	kalaupapa	1	wn	0
6/10/19	kalaupapa	1	purr	0
6/10/19	kalaupapa	1	typical	0
6/10/19	kalaupapa	2	wn	0
6/10/19	kalaupapa	2	purr	0
6/10/19	kalaupapa	2	typical	0
6/11/19	kalaupapa	1	wn	0
6/11/19	kalaupapa	1	purr	0
6/11/19	kalaupapa	1	typical	0
6/11/19	kalaupapa	2	wn	0
6/11/19	kalaupapa	2	purr	0
6/11/19	kalaupapa	2	typical	0
1/1/20	hilo	1	wn	0
1/1/20	hilo	1	purr	0
1/1/20	hilo	1	typical	2
1/1/20	hilo	2	wn	0
1/1/20	hilo	2	purr	0
1/1/20	hilo	2	typical	2
1/1/20	hilo	1	wn	0
1/1/20	hilo	1	purr	0
1/1/20	hilo	1	typical	0
1/1/20	hilo	2	wn	0
1/1/20	hilo	2	purr	0
1/1/20	hilo	2	typical	1
1/2/20	hilo	1	wn	0
1/2/20	hilo	1	purr	0
1/2/20	hilo	1	typical	2
1/2/20	hilo	2	wn	0
1/2/20	hilo	2	purr	0
1/2/20	hilo	2	typical	1
1/2/20	hilo	1	wn	0
1/2/20	hilo	1	purr	0
1/2/20	hilo	1	typical	0
1/2/20	hilo	2	wn	0
1/2/20	hilo	2	purr	0
1/2/20	hilo	2	typical	0
1/6/20	byu	1	wn	0
1/6/20	byu	1	purr	0
1/6/20	byu	1	typical	0
1/6/20	byu	2	wn	0
1/6/20	byu	2	purr	0
1/6/20	byu	2	typical	0
1/6/20	byu	3	wn	0
1/6/20	byu	3	purr	0
1/6/20	byu	3	typical	0
1/6/20	byu	4	wn	0
1/6/20	byu	4	purr	0
1/6/20	byu	4	typical	0
1/10/20	byu	1	wn	0
1/10/20	byu	1	purr	0
1/10/20	byu	1	typical	0
1/10/20	byu	2	wn	0
1/10/20	byu	2	purr	0
1/10/20	byu	2	typical	0
1/10/20	byu	3	wn	0
1/10/20	byu	3	purr	0
1/10/20	byu	3	typical	0
1/10/20	byu	4	wn	0
1/10/20	byu	4	purr	0
1/10/20	byu	4	typical	0
1/11/20	byu	1	wn	0
1/11/20	byu	1	purr	0
1/11/20	byu	1	typical	0
1/11/20	byu	2	wn	0
1/11/20	byu	2	purr	0
1/11/20	byu	2	typical	0
1/11/20	byu	3	wn	0
1/11/20	byu	3	purr	0
1/11/20	byu	3	typical	0
1/11/20	byu	4	wn	0
1/11/20	byu	4	purr	0
1/11/20	byu	4	typical	0
1/9/20	byu	1	wn	0
1/9/20	byu	1	purr	0
1/9/20	byu	1	typical	1
1/9/20	byu	2	wn	0
1/9/20	byu	2	purr	0
1/9/20	byu	2	typical	1
1/9/20	byu	3	wn	0
1/9/20	byu	3	purr	0
1/9/20	byu	3	typical	0
1/9/20	byu	4	wn	0
1/9/20	byu	4	purr	0
1/9/20	byu	4	typical	0
1/12/20	ag_station	1	wn	0
1/12/20	ag_station	1	purr	0
1/12/20	ag_station	1	typical	0
1/12/20	ag_station	2	wn	0
1/12/20	ag_station	2	purr	0
1/12/20	ag_station	2	typical	0
1/12/20	ag_station	3	wn	0
1/12/20	ag_station	3	purr	0
1/12/20	ag_station	3	typical	0
1/12/20	ag_station	4	wn	0
1/12/20	ag_station	4	purr	0
1/12/20	ag_station	4	typical	0
1/13/20	ag_station	1	wn	0
1/13/20	ag_station	1	purr	0
1/13/20	ag_station	1	typical	0
1/13/20	ag_station	2	wn	0
1/13/20	ag_station	2	purr	0
1/13/20	ag_station	2	typical	0
1/13/20	ag_station	3	wn	0
1/13/20	ag_station	3	purr	0
1/13/20	ag_station	3	typical	0
1/13/20	ag_station	4	wn	0
1/13/20	ag_station	4	purr	0
1/13/20	ag_station	4	typical	0
1/8/20	byu	1	wn	0
1/8/20	byu	1	purr	0
1/8/20	byu	1	typical	0
1/8/20	byu	2	wn	0
1/8/20	byu	2	purr	0
1/8/20	byu	2	typical	0
1/8/20	byu	3	wn	0
1/8/20	byu	3	purr	0
1/8/20	byu	3	typical	0
1/8/20	byu	4	wn	0
1/8/20	byu	4	purr	0
1/8/20	byu	4	typical	0
1/14/20	ag_station	1	wn	0
1/14/20	ag_station	1	purr	0
1/14/20	ag_station	1	typical	0
1/14/20	ag_station	2	wn	0
1/14/20	ag_station	2	purr	0
1/14/20	ag_station	2	typical	0
1/14/20	ag_station	3	wn	0
1/14/20	ag_station	3	purr	0
1/14/20	ag_station	3	typical	0
1/14/20	ag_station	4	wn	0
1/14/20	ag_station	4	purr	0
1/14/20	ag_station	4	typical	0
