# Supplementary material for: Responses of intended and unintended receivers to a novel sexual signal suggest clandestine communication
Source: Nat Commun. 2021 Feb 4;12:797. doi: 10.1038/s41467-021-20971-5 (PMC7862365; doi:10.1038/s41467-021-20971-5)
Supplement: Supplementary file 4 — Supplementary Data 1 [file 41467_2021_20971_MOESM4_ESM.zip › Supplementary_Data1/purring_song_characteristics.csv]

Population	Male.ID	exemplar	relAmp_2_3.5khz	relAmp_3.5_6khz	relAmp_6_9.5khz	relAmp_9.5_12.5khz	relAmp_12.5_17.5khz	relAmp_17.5_20khz	Broadbandness	Peak.Frequency	Prop.Long.Chirp	Peak.Frequency.Bandwidth	Number.of.Peaks
molokai	100	NA	0.065338416	0.139691056	0.257139384	0.091236496	0.206618212	0.239976436	13606	6477	21.94	2056	4
molokai	101	NA	0.087432449	0.20733501	0.296259743	0.135416829	0.189091776	0.084464194	12784	6269	30.2	1245	5
molokai	103	NA	0.242502086	0.248150686	0.253930858	0.056848038	0.146121957	0.052446375	12456	3768	28.77	1671	4
molokai	104	NA	0.095991645	0.145289235	0.232934296	0.140356793	0.187168791	0.19825924	16810	6301	36.95	1564	7
molokai	105	NA	0.042870795	0.06794563	0.176669481	0.205192524	0.340534826	0.166786745	11370	13950	23.65	1144	4
molokai	106	NA	0.077891165	0.061162918	0.122036066	0.260908482	0.299563019	0.17843835	17270	13912	22.64	2308	6
molokai	107	NA	0.115703763	0.157887404	0.132845695	0.154293448	0.268131282	0.171138407	14573	13712	30.43	1527	6
molokai	108	NA	0.0815135	0.146632264	0.251900795	0.170305839	0.28922081	0.060426792	11135	15537	31.95	1390	5
molokai	109	NA	0.125452721	0.157935619	0.280853659	0.179258636	0.140760269	0.115739096	8536	6270	16.05	1235	3
molokai	110	E1	0.151310343	0.120190077	0.092229237	0.101127347	0.331030961	0.204112036	11374	17256	25.42	1800	4
molokai	111	NA	0.069558061	0.230328387	0.155721102	0.073679635	0.276915629	0.193797186	11966	4689	18.15	1823	3
molokai	112	NA	0.080019556	0.10794341	0.142297128	0.132799407	0.401047797	0.135892702	9843	16298	33.35	969	4
molokai	113	NA	0.18890275	0.172281356	0.211952372	0.095771939	0.160782316	0.170309267	14139	3106	24.78	1053	5
molokai	114	E3	0.177661096	0.175627427	0.228871828	0.079358297	0.22110183	0.117379522	12981	3326	18.13	1583	4
molokai	115	NA	0.07221065	0.113136114	0.159809008	0.241880722	0.287475777	0.125487728	15236	14296	29.43	2022	6
molokai	116	E7	0.05875743	0.159978932	0.297894712	0.223389519	0.149301026	0.11067838	8174	9411	27.99	913	3
molokai	117	NA	0.023341165	0.109174833	0.34923884	0.157805646	0.175034048	0.185405467	12203	7214	30.07	1288	4
molokai	118	NA	0.099502238	0.167044757	0.341061619	0.128183713	0.125265896	0.138941777	15193	6694	22.88	705	6
molokai	119	NA	0.025865368	0.06803285	0.25865368	0.249872615	0.15056314	0.247012347	8990	10146	35.38	1784	3
molokai	120	NA	0.061209341	0.115296919	0.155531264	0.060508683	0.340265331	0.267188463	12566	14956	30.53	1514	5
molokai	121	NA	0.062473543	0.184372495	0.380799293	0.237517784	0.070908147	0.063928738	4879	7252	40.38	1416	3
molokai	122	E8	0.06848353	0.174014781	0.351225581	0.195247795	0.121782852	0.089245461	0	8798	33.41	1621	1
molokai	123	NA	0.053950577	0.164814757	0.303386389	0.15381408	0.164814757	0.15921944	12618	6504	29.69	2125	5
molokai	124	NA	0.171069742	0.471165194	0.11972179	0.121108103	0.038741212	0.078193959	13969	10134	26.99	1623	4
laie	200	NA	0.075805429	0.21120311	0.397832546	0.110840968	0.112124446	0.092193501	2733	7137	30.18	1501	2
laie	201	NA	0.12469278	0.195362547	0.288962382	0.190915553	0.160635418	0.039431319	7246	7965	29.33	2365	3
laie	202	NA	0.12097886	0.233189766	0.273974086	0.070422184	0.098335309	0.203099796	3234	6374	31.76	1571	2
laie	203	NA	0.056272503	0.229243077	0.128912856	0.272455908	0.128912856	0.184202801	11715	16162	34.28	1573	4
laie	204	NA	0.223257918	0.137659716	0.175310073	0.098584099	0.177340068	0.187848127	15971	2323	27.56	1569	5
laie	205	NA	0.122046572	0.270100623	0.186863977	0.076124699	0.191216598	0.153647531	9810	4883	38.72	1400	2
manoa	314	NA	0.046733436	0.079364761	0.131712718	0.173631178	0.308764748	0.259793159	10828	15774	51.4	2416	5
manoa	315	E6	2.92E-06	9.88E-06	1.72E-05	0.99994001	1.20E-05	1.80E-05	13734	19504	45.67	2813	4
manoa	316	NA	0.174768004	0.176791722	0.255541786	0.084617838	0.207712162	0.100568489	14903	8228	32.1	1624	6
manoa	317	NA	0.035747152	0.042977529	0.104289706	0.17307783	0.410432215	0.233475569	9061	14940	36.02	2307	3
manoa	318	E4	0.041026953	0.15961337	0.200941328	0.105455508	0.228070581	0.26489226	12328	18523	39.7	4022	3
manoa	319	E2	0.203067503	0.19617354	0.273930524	0.087627501	0.106571341	0.132629591	16020	7029	17.59	1731	4
manoa	320	E5	0.045455422	0.065703074	0.097181968	0.056569936	0.424214677	0.310874923	1741	16853	26.52	2120	2
manoa	321	NA	0.074067847	0.131713328	0.211168785	0.130205618	0.268924099	0.183920323	10093	16617	45.27	2270	3
manoa	322	NA	0.100879353	0.233777274	0.294308151	0.073926865	0.156243619	0.140864737	13208	7198	52.04	1652	4
manoa	323	NA	0.095738857	0.116436257	0.178274093	0.139987171	0.211879157	0.257684465	15415	19001	23.21	1431	4
manoa	324	NA	0.196352348	0.155968214	0.196352348	0.126775724	0.220310958	0.104240407	15996	15964	32.14	1886	5
manoa	325	NA	0.09102074	0.223429421	0.175444744	0.076584408	0.236668447	0.19685224	14181	4310	41.86	953	5
manoa	326	NA	0.034646855	0.08905613	0.160200483	0.068338245	0.342502559	0.305255727	12578	16880	30.53	2606	3
manoa	327	NA	0.109698562	0.195074695	0.237247113	0.136521464	0.221411888	0.100046278	15497	5716	37.3	1668	6
manoa	328	NA	0.04731423	0.197238537	0.389037775	0.177824572	0.116142661	0.072442224	5389	6768	25.96	1571	2
manoa	329	NA	0.057055246	0.195567002	0.299430185	0.227141024	0.158962827	0.061843716	8615	6142	29.47	1022	3
