# Supplementary material for: Responses of intended and unintended receivers to a novel sexual signal suggest clandestine communication
Source: Nat Commun. 2021 Feb 4;12:797. doi: 10.1038/s41467-021-20971-5 (PMC7862365; doi:10.1038/s41467-021-20971-5)
Supplement: Supplementary file 6 — Source Data [file 41467_2021_20971_MOESM6_ESM.xlsx]

## Sheet: Figure 2
Population	Male.ID	exemplar	relAmp_2_3.5khz	relAmp_3.5_6khz	relAmp_6_9.5khz	relAmp_9.5_12.5khz	relAmp_12.5_17.5khz	relAmp_17.5_20khz	Broadbandness	Peak.Frequency	Prop.Long.Chirp	Peak.Frequency.Bandwidth	Number.of.Peaks
molokai	100	NA	0.0653384	0.139691	0.257139	0.0912365	0.206618	0.239976	13606	6477	21.94	2056	4
molokai	101	NA	0.0874324	0.207335	0.29626	0.135417	0.189092	0.0844642	12784	6269	30.2	1245	5
molokai	103	NA	0.242502	0.248151	0.253931	0.056848	0.146122	0.0524464	12456	3768	28.77	1671	4
molokai	104	NA	0.0959916	0.145289	0.232934	0.140357	0.187169	0.198259	16810	6301	36.95	1564	7
molokai	105	NA	0.0428708	0.0679456	0.176669	0.205193	0.340535	0.166787	11370	13950	23.65	1144	4
molokai	106	NA	0.0778912	0.0611629	0.122036	0.260908	0.299563	0.178438	17270	13912	22.64	2308	6
molokai	107	NA	0.115704	0.157887	0.132846	0.154293	0.268131	0.171138	14573	13712	30.43	1527	6
molokai	108	NA	0.0815135	0.146632	0.251901	0.170306	0.289221	0.0604268	11135	15537	31.95	1390	5
molokai	109	NA	0.125453	0.157936	0.280854	0.179259	0.14076	0.115739	8536	6270	16.05	1235	3
molokai	110	E1	0.15131	0.12019	0.0922292	0.101127	0.331031	0.204112	11374	17256	25.42	1800	4
molokai	111	NA	0.0695581	0.230328	0.155721	0.0736796	0.276916	0.193797	11966	4689	18.15	1823	3
molokai	112	NA	0.0800196	0.107943	0.142297	0.132799	0.401048	0.135893	9843	16298	33.35	969	4
molokai	113	NA	0.188903	0.172281	0.211952	0.0957719	0.160782	0.170309	14139	3106	24.78	1053	5
molokai	114	E3	0.177661	0.175627	0.228872	0.0793583	0.221102	0.11738	12981	3326	18.13	1583	4
molokai	115	NA	0.0722107	0.113136	0.159809	0.241881	0.287476	0.125488	15236	14296	29.43	2022	6
molokai	116	E7	0.0587574	0.159979	0.297895	0.22339	0.149301	0.110678	8174	9411	27.99	913	3
molokai	117	NA	0.0233412	0.109175	0.349239	0.157806	0.175034	0.185405	12203	7214	30.07	1288	4
molokai	118	NA	0.0995022	0.167045	0.341062	0.128184	0.125266	0.138942	15193	6694	22.88	705	6
molokai	119	NA	0.0258654	0.0680329	0.258654	0.249873	0.150563	0.247012	8990	10146	35.38	1784	3
molokai	120	NA	0.0612093	0.115297	0.155531	0.0605087	0.340265	0.267188	12566	14956	30.53	1514	5
molokai	121	NA	0.0624735	0.184372	0.380799	0.237518	0.0709081	0.0639287	4879	7252	40.38	1416	3
molokai	122	E8	0.0684835	0.174015	0.351226	0.195248	0.121783	0.0892455	0	8798	33.41	1621	1
molokai	123	NA	0.0539506	0.164815	0.303386	0.153814	0.164815	0.159219	12618	6504	29.69	2125	5
molokai	124	NA	0.17107	0.471165	0.119722	0.121108	0.0387412	0.078194	13969	10134	26.99	1623	4
laie	200	NA	0.0758054	0.211203	0.397833	0.110841	0.112124	0.0921935	2733	7137	30.18	1501	2
laie	201	NA	0.124693	0.195363	0.288962	0.190916	0.160635	0.0394313	7246	7965	29.33	2365	3
laie	202	NA	0.120979	0.23319	0.273974	0.0704222	0.0983353	0.2031	3234	6374	31.76	1571	2
laie	203	NA	0.0562725	0.229243	0.128913	0.272456	0.128913	0.184203	11715	16162	34.28	1573	4
laie	204	NA	0.223258	0.13766	0.17531	0.0985841	0.17734	0.187848	15971	2323	27.56	1569	5
laie	205	NA	0.122047	0.270101	0.186864	0.0761247	0.191217	0.153648	9810	4883	38.72	1400	2
manoa	314	NA	0.0467334	0.0793648	0.131713	0.173631	0.308765	0.259793	10828	15774	51.4	2416	5
manoa	315	E6	2.92e-06	9.88e-06	1.72e-05	0.99994	1.2e-05	1.8e-05	13734	19504	45.67	2813	4
manoa	316	NA	0.174768	0.176792	0.255542	0.0846178	0.207712	0.100568	14903	8228	32.1	1624	6
manoa	317	NA	0.0357472	0.0429775	0.10429	0.173078	0.410432	0.233476	9061	14940	36.02	2307	3
manoa	318	E4	0.041027	0.159613	0.200941	0.105456	0.228071	0.264892	12328	18523	39.7	4022	3
manoa	319	E2	0.203068	0.196174	0.273931	0.0876275	0.106571	0.13263	16020	7029	17.59	1731	4
manoa	320	E5	0.0454554	0.0657031	0.097182	0.0565699	0.424215	0.310875	1741	16853	26.52	2120	2
manoa	321	NA	0.0740678	0.131713	0.211169	0.130206	0.268924	0.18392	10093	16617	45.27	2270	3
manoa	322	NA	0.100879	0.233777	0.294308	0.0739269	0.156244	0.140865	13208	7198	52.04	1652	4
manoa	323	NA	0.0957389	0.116436	0.178274	0.139987	0.211879	0.257684	15415	19001	23.21	1431	4
manoa	324	NA	0.196352	0.155968	0.196352	0.126776	0.220311	0.10424	15996	15964	32.14	1886	5
manoa	325	NA	0.0910207	0.223429	0.175445	0.0765844	0.236668	0.196852	14181	4310	41.86	953	5
manoa	326	NA	0.0346469	0.0890561	0.1602	0.0683382	0.342503	0.305256	12578	16880	30.53	2606	3
manoa	327	NA	0.109699	0.195075	0.237247	0.136521	0.221412	0.100046	15497	5716	37.3	1668	6
manoa	328	NA	0.0473142	0.197239	0.389038	0.177825	0.116143	0.0724422	5389	6768	25.96	1571	2
manoa	329	NA	0.0570552	0.195567	0.29943	0.227141	0.158963	0.0618437	8615	6142	29.47	1022	3

## Sheet: Figure 3a
uniqueID	Population	Year	song_simple	Phonotaxis
hilo_1_W18.19	hilo	W18.19	Typical	1
hilo_3_W18.19	hilo	W18.19	Typical	0
hilo_4_W18.19	hilo	W18.19	Typical	1
hilo_5_W18.19	hilo	W18.19	Typical	1
hilo_6_W18.19	hilo	W18.19	Typical	1
hilo_7_W18.19	hilo	W18.19	Typical	0
hilo_8_W18.19	hilo	W18.19	Typical	1
hilo_9_W18.19	hilo	W18.19	Typical	0
hilo_10_W18.19	hilo	W18.19	Typical	0
hilo_11_W18.19	hilo	W18.19	Typical	0
hilo_12_W18.19	hilo	W18.19	Typical	1
hilo_13_W18.19	hilo	W18.19	Typical	1
hilo_14_W18.19	hilo	W18.19	Typical	1
hilo_15_W18.19	hilo	W18.19	Typical	1
hilo_16_W18.19	hilo	W18.19	Typical	1
hilo_17_W18.19	hilo	W18.19	Typical	1
hilo_18_W18.19	hilo	W18.19	Typical	0
hilo_19_W18.19	hilo	W18.19	Typical	1
hilo_20_W18.19	hilo	W18.19	Typical	1
hilo_21_W18.19	hilo	W18.19	Typical	1
hilo_22_W18.19	hilo	W18.19	Typical	1
hilo_25_W18.19	hilo	W18.19	Typical	0
hilo_26_W18.19	hilo	W18.19	Typical	1
hilo_29_W18.19	hilo	W18.19	Typical	1
hilo_30_W18.19	hilo	W18.19	Typical	1
hilo_31_W18.19	hilo	W18.19	Typical	0
hilo_32_W18.19	hilo	W18.19	Typical	1
wailua_2_W18.19	wailua	W18.19	Typical	1
wailua_5_W18.19	wailua	W18.19	Typical	0
wailua_7_W18.19	wailua	W18.19	Typical	1
wailua_8_W18.19	wailua	W18.19	Typical	1
wailua_10_W18.19	wailua	W18.19	Typical	1
wailua_12_W18.19	wailua	W18.19	Typical	1
wailua_13_W18.19	wailua	W18.19	Typical	1
wailua_14_W18.19	wailua	W18.19	Typical	1
wailua_15_W18.19	wailua	W18.19	Typical	1
wailua_16_W18.19	wailua	W18.19	Typical	1
wailua_17_W18.19	wailua	W18.19	Typical	0
wailua_18_W18.19	wailua	W18.19	Typical	1
wailua_19_W18.19	wailua	W18.19	Typical	0
wailua_20_W18.19	wailua	W18.19	Typical	1
wailua_21_W18.19	wailua	W18.19	Typical	1
wailua_22_W18.19	wailua	W18.19	Typical	1
wailua_23_W18.19	wailua	W18.19	Typical	1
wailua_24_W18.19	wailua	W18.19	Typical	1
wailua_25_W18.19	wailua	W18.19	Typical	1
wailua_26_W18.19	wailua	W18.19	Typical	1
wailua_27_W18.19	wailua	W18.19	Typical	1
wailua_28_W18.19	wailua	W18.19	Typical	1
laie_1_W18.19	laie	W18.19	Typical	1
laie_2_W18.19	laie	W18.19	Typical	1
laie_4_W18.19	laie	W18.19	Typical	1
laie_5_W18.19	laie	W18.19	Typical	1
laie_6_W18.19	laie	W18.19	Typical	1
laie_7_W18.19	laie	W18.19	Typical	1
laie_8_W18.19	laie	W18.19	Typical	1
laie_10_W18.19	laie	W18.19	Typical	0
laie_11_W18.19	laie	W18.19	Typical	0
laie_12_W18.19	laie	W18.19	Typical	1
laie_13_W18.19	laie	W18.19	Typical	1
laie_14_W18.19	laie	W18.19	Typical	1
laie_15_W18.19	laie	W18.19	Typical	1
laie_16_W18.19	laie	W18.19	Typical	0
laie_18_W18.19	laie	W18.19	Typical	1
laie_21_W18.19	laie	W18.19	Typical	1
laie_23_W18.19	laie	W18.19	Typical	0
laie_24_W18.19	laie	W18.19	Typical	0
laie_27_W18.19	laie	W18.19	Typical	1
laie_28_W18.19	laie	W18.19	Typical	0
laie_29_W18.19	laie	W18.19	Typical	1
laie_30_W18.19	laie	W18.19	Typical	0
kalaupapa_1_W18.19	kalaupapa	W18.19	Typical	1
kalaupapa_2_W18.19	kalaupapa	W18.19	Typical	0
kalaupapa_5_W18.19	kalaupapa	W18.19	Typical	1
kalaupapa_6_W18.19	kalaupapa	W18.19	Typical	1
kalaupapa_7_W18.19	kalaupapa	W18.19	Typical	1
kalaupapa_3_W18.19	kalaupapa	W18.19	Typical	1
kalaupapa_1_S18	kalaupapa	S18	Typical	0
kalaupapa_2_S18	kalaupapa	S18	Typical	1
kalaupapa_3_S18	kalaupapa	S18	Typical	0
kalaupapa_4_S18	kalaupapa	S18	Typical	0
kalaupapa_5_S18	kalaupapa	S18	Typical	1
kalaupapa_6_S18	kalaupapa	S18	Typical	1
kalaupapa_7_S18	kalaupapa	S18	Typical	1
kalaupapa_8_S18	kalaupapa	S18	Typical	1
kalaupapa_9_S18	kalaupapa	S18	Typical	1
kalaupapa_10_S18	kalaupapa	S18	Typical	0
kalaupapa_11_S18	kalaupapa	S18	Typical	0
kalaupapa_12_S18	kalaupapa	S18	Typical	1
kalaupapa_13_S18	kalaupapa	S18	Typical	0
kalaupapa_14_S18	kalaupapa	S18	Typical	0
kalaupapa_15_S18	kalaupapa	S18	Typical	1
kalaupapa_21_S18	kalaupapa	S18	Typical	0
kalaupapa_22_S18	kalaupapa	S18	Typical	0
kalaupapa_24_S18	kalaupapa	S18	Typical	1
kalaupapa_26_S18	kalaupapa	S18	Typical	1
kalaupapa_30_S18	kalaupapa	S18	Typical	1
kalaupapa_31_S18	kalaupapa	S18	Typical	0
laie_1_S18	laie	S18	Typical	1
laie_2_S18	laie	S18	Typical	1
laie_3_S18	laie	S18	Typical	1
laie_5_S18	laie	S18	Typical	1
laie_6_S18	laie	S18	Typical	1
laie_7_S18	laie	S18	Typical	1
laie_9_S18	laie	S18	Typical	0
laie_15_S18	laie	S18	Typical	1
laie_16_S18	laie	S18	Typical	0
laie_17_S18	laie	S18	Typical	1
laie_18_S18	laie	S18	Typical	1
laie_24_S18	laie	S18	Typical	1
laie_25_S18	laie	S18	Typical	1
laie_26_S18	laie	S18	Typical	1
laie_27_S18	laie	S18	Typical	1
laie_28_S18	laie	S18	Typical	1
laie_29_S18	laie	S18	Typical	1
laie_32_S18	laie	S18	Typical	1
laie_34_S18	laie	S18	Typical	1
laie_36_S18	laie	S18	Typical	1
laie_37_S18	laie	S18	Typical	1
laie_38_S18	laie	S18	Typical	1
hilo_1_W18.19	hilo	W18.19	Purr	0
hilo_3_W18.19	hilo	W18.19	Purr	0
hilo_4_W18.19	hilo	W18.19	Purr	0
hilo_5_W18.19	hilo	W18.19	Purr	0
hilo_6_W18.19	hilo	W18.19	Purr	0
hilo_7_W18.19	hilo	W18.19	Purr	0
hilo_8_W18.19	hilo	W18.19	Purr	0
hilo_9_W18.19	hilo	W18.19	Purr	0
hilo_10_W18.19	hilo	W18.19	Purr	0
hilo_11_W18.19	hilo	W18.19	Purr	0
hilo_12_W18.19	hilo	W18.19	Purr	0
hilo_13_W18.19	hilo	W18.19	Purr	1
hilo_14_W18.19	hilo	W18.19	Purr	0
hilo_15_W18.19	hilo	W18.19	Purr	0
hilo_16_W18.19	hilo	W18.19	Purr	0
hilo_17_W18.19	hilo	W18.19	Purr	0
hilo_18_W18.19	hilo	W18.19	Purr	0
hilo_19_W18.19	hilo	W18.19	Purr	0
hilo_20_W18.19	hilo	W18.19	Purr	0
hilo_21_W18.19	hilo	W18.19	Purr	0
hilo_22_W18.19	hilo	W18.19	Purr	0
hilo_25_W18.19	hilo	W18.19	Purr	1
hilo_26_W18.19	hilo	W18.19	Purr	0
hilo_29_W18.19	hilo	W18.19	Purr	0
hilo_30_W18.19	hilo	W18.19	Purr	0
hilo_31_W18.19	hilo	W18.19	Purr	0
hilo_32_W18.19	hilo	W18.19	Purr	0
wailua_2_W18.19	wailua	W18.19	Purr	0
wailua_5_W18.19	wailua	W18.19	Purr	0
wailua_7_W18.19	wailua	W18.19	Purr	1
wailua_8_W18.19	wailua	W18.19	Purr	1
wailua_10_W18.19	wailua	W18.19	Purr	0
wailua_12_W18.19	wailua	W18.19	Purr	0
wailua_13_W18.19	wailua	W18.19	Purr	0
wailua_14_W18.19	wailua	W18.19	Purr	0
wailua_15_W18.19	wailua	W18.19	Purr	0
wailua_16_W18.19	wailua	W18.19	Purr	0
wailua_17_W18.19	wailua	W18.19	Purr	0
wailua_18_W18.19	wailua	W18.19	Purr	0
wailua_19_W18.19	wailua	W18.19	Purr	0
wailua_20_W18.19	wailua	W18.19	Purr	0
wailua_21_W18.19	wailua	W18.19	Purr	0
wailua_22_W18.19	wailua	W18.19	Purr	0
wailua_23_W18.19	wailua	W18.19	Purr	0
wailua_24_W18.19	wailua	W18.19	Purr	0
wailua_25_W18.19	wailua	W18.19	Purr	0
wailua_26_W18.19	wailua	W18.19	Purr	0
wailua_27_W18.19	wailua	W18.19	Purr	0
wailua_28_W18.19	wailua	W18.19	Purr	0
laie_1_W18.19	laie	W18.19	Purr	0
laie_2_W18.19	laie	W18.19	Purr	0
laie_4_W18.19	laie	W18.19	Purr	0
laie_5_W18.19	laie	W18.19	Purr	1
laie_6_W18.19	laie	W18.19	Purr	0
laie_7_W18.19	laie	W18.19	Purr	0
laie_8_W18.19	laie	W18.19	Purr	0
laie_10_W18.19	laie	W18.19	Purr	0
laie_11_W18.19	laie	W18.19	Purr	1
laie_12_W18.19	laie	W18.19	Purr	0
laie_13_W18.19	laie	W18.19	Purr	0
laie_14_W18.19	laie	W18.19	Purr	1
laie_15_W18.19	laie	W18.19	Purr	0
laie_16_W18.19	laie	W18.19	Purr	0
laie_18_W18.19	laie	W18.19	Purr	0
laie_21_W18.19	laie	W18.19	Purr	0
laie_23_W18.19	laie	W18.19	Purr	0
laie_24_W18.19	laie	W18.19	Purr	0
laie_27_W18.19	laie	W18.19	Purr	0
laie_28_W18.19	laie	W18.19	Purr	1
laie_29_W18.19	laie	W18.19	Purr	0
laie_30_W18.19	laie	W18.19	Purr	0
kalaupapa_1_W18.19	kalaupapa	W18.19	Purr	0
kalaupapa_2_W18.19	kalaupapa	W18.19	Purr	0
kalaupapa_5_W18.19	kalaupapa	W18.19	Purr	0
kalaupapa_6_W18.19	kalaupapa	W18.19	Purr	0
kalaupapa_7_W18.19	kalaupapa	W18.19	Purr	0
kalaupapa_3_W18.19	kalaupapa	W18.19	Purr	0
kalaupapa_1_S18	kalaupapa	S18	Purr	0
kalaupapa_2_S18	kalaupapa	S18	Purr	0
kalaupapa_3_S18	kalaupapa	S18	Purr	1
kalaupapa_4_S18	kalaupapa	S18	Purr	0
kalaupapa_5_S18	kalaupapa	S18	Purr	0
kalaupapa_6_S18	kalaupapa	S18	Purr	1
kalaupapa_7_S18	kalaupapa	S18	Purr	0
kalaupapa_8_S18	kalaupapa	S18	Purr	0
kalaupapa_9_S18	kalaupapa	S18	Purr	0
kalaupapa_10_S18	kalaupapa	S18	Purr	1
kalaupapa_11_S18	kalaupapa	S18	Purr	0
kalaupapa_12_S18	kalaupapa	S18	Purr	0
kalaupapa_13_S18	kalaupapa	S18	Purr	0
kalaupapa_14_S18	kalaupapa	S18	Purr	0
kalaupapa_15_S18	kalaupapa	S18	Purr	0
kalaupapa_21_S18	kalaupapa	S18	Purr	1
kalaupapa_22_S18	kalaupapa	S18	Purr	0
kalaupapa_24_S18	kalaupapa	S18	Purr	0
kalaupapa_26_S18	kalaupapa	S18	Purr	1
kalaupapa_30_S18	kalaupapa	S18	Purr	0
kalaupapa_31_S18	kalaupapa	S18	Purr	0
laie_1_S18	laie	S18	Purr	0
laie_2_S18	laie	S18	Purr	1
laie_3_S18	laie	S18	Purr	1
laie_5_S18	laie	S18	Purr	0
laie_6_S18	laie	S18	Purr	0
laie_7_S18	laie	S18	Purr	0
laie_9_S18	laie	S18	Purr	0
laie_15_S18	laie	S18	Purr	0
laie_16_S18	laie	S18	Purr	0
laie_17_S18	laie	S18	Purr	0
laie_18_S18	laie	S18	Purr	1
laie_24_S18	laie	S18	Purr	0
laie_25_S18	laie	S18	Purr	0
laie_26_S18	laie	S18	Purr	0
laie_27_S18	laie	S18	Purr	0
laie_28_S18	laie	S18	Purr	0
laie_29_S18	laie	S18	Purr	0
laie_32_S18	laie	S18	Purr	0
laie_34_S18	laie	S18	Purr	0
laie_36_S18	laie	S18	Purr	0
laie_37_S18	laie	S18	Purr	0
laie_38_S18	laie	S18	Purr	0
hilo_1_W18.19	hilo	W18.19	WN	0
hilo_3_W18.19	hilo	W18.19	WN	0
hilo_4_W18.19	hilo	W18.19	WN	0
hilo_5_W18.19	hilo	W18.19	WN	0
hilo_6_W18.19	hilo	W18.19	WN	0
hilo_7_W18.19	hilo	W18.19	WN	0
hilo_8_W18.19	hilo	W18.19	WN	0
hilo_9_W18.19	hilo	W18.19	WN	0
hilo_10_W18.19	hilo	W18.19	WN	0
hilo_11_W18.19	hilo	W18.19	WN	1
hilo_12_W18.19	hilo	W18.19	WN	0
hilo_13_W18.19	hilo	W18.19	WN	0
hilo_14_W18.19	hilo	W18.19	WN	0
hilo_15_W18.19	hilo	W18.19	WN	0
hilo_16_W18.19	hilo	W18.19	WN	0
hilo_17_W18.19	hilo	W18.19	WN	0
hilo_18_W18.19	hilo	W18.19	WN	0
hilo_19_W18.19	hilo	W18.19	WN	0
hilo_20_W18.19	hilo	W18.19	WN	0
hilo_21_W18.19	hilo	W18.19	WN	0
hilo_22_W18.19	hilo	W18.19	WN	0
hilo_25_W18.19	hilo	W18.19	WN	0
hilo_26_W18.19	hilo	W18.19	WN	0
hilo_29_W18.19	hilo	W18.19	WN	0
hilo_30_W18.19	hilo	W18.19	WN	0
hilo_31_W18.19	hilo	W18.19	WN	0
hilo_32_W18.19	hilo	W18.19	WN	0
wailua_2_W18.19	wailua	W18.19	WN	0
wailua_5_W18.19	wailua	W18.19	WN	1
wailua_7_W18.19	wailua	W18.19	WN	0
wailua_8_W18.19	wailua	W18.19	WN	0
wailua_10_W18.19	wailua	W18.19	WN	0
wailua_12_W18.19	wailua	W18.19	WN	0
wailua_13_W18.19	wailua	W18.19	WN	0
wailua_14_W18.19	wailua	W18.19	WN	0
wailua_15_W18.19	wailua	W18.19	WN	0
wailua_16_W18.19	wailua	W18.19	WN	0
wailua_17_W18.19	wailua	W18.19	WN	1
wailua_18_W18.19	wailua	W18.19	WN	0
wailua_19_W18.19	wailua	W18.19	WN	0
wailua_20_W18.19	wailua	W18.19	WN	0
wailua_21_W18.19	wailua	W18.19	WN	0
wailua_22_W18.19	wailua	W18.19	WN	0
wailua_23_W18.19	wailua	W18.19	WN	0
wailua_24_W18.19	wailua	W18.19	WN	0
wailua_25_W18.19	wailua	W18.19	WN	0
wailua_26_W18.19	wailua	W18.19	WN	0
wailua_27_W18.19	wailua	W18.19	WN	0
wailua_28_W18.19	wailua	W18.19	WN	0
laie_1_W18.19	laie	W18.19	WN	0
laie_2_W18.19	laie	W18.19	WN	0
laie_4_W18.19	laie	W18.19	WN	0
laie_5_W18.19	laie	W18.19	WN	0
laie_6_W18.19	laie	W18.19	WN	0
laie_7_W18.19	laie	W18.19	WN	0
laie_8_W18.19	laie	W18.19	WN	0
laie_10_W18.19	laie	W18.19	WN	1
laie_11_W18.19	laie	W18.19	WN	0
laie_12_W18.19	laie	W18.19	WN	0
laie_13_W18.19	laie	W18.19	WN	0
laie_14_W18.19	laie	W18.19	WN	0
laie_15_W18.19	laie	W18.19	WN	0
laie_16_W18.19	laie	W18.19	WN	0
laie_18_W18.19	laie	W18.19	WN	0
laie_21_W18.19	laie	W18.19	WN	0
laie_23_W18.19	laie	W18.19	WN	0
laie_24_W18.19	laie	W18.19	WN	0
laie_27_W18.19	laie	W18.19	WN	0
laie_28_W18.19	laie	W18.19	WN	0
laie_29_W18.19	laie	W18.19	WN	0
laie_30_W18.19	laie	W18.19	WN	0
kalaupapa_1_W18.19	kalaupapa	W18.19	WN	0
kalaupapa_2_W18.19	kalaupapa	W18.19	WN	0
kalaupapa_5_W18.19	kalaupapa	W18.19	WN	0
kalaupapa_6_W18.19	kalaupapa	W18.19	WN	0
kalaupapa_7_W18.19	kalaupapa	W18.19	WN	0
kalaupapa_3_W18.19	kalaupapa	W18.19	WN	0
kalaupapa_1_S18	kalaupapa	S18	WN	0
kalaupapa_2_S18	kalaupapa	S18	WN	0
kalaupapa_3_S18	kalaupapa	S18	WN	0
kalaupapa_4_S18	kalaupapa	S18	WN	0
kalaupapa_5_S18	kalaupapa	S18	WN	0
kalaupapa_6_S18	kalaupapa	S18	WN	0
kalaupapa_7_S18	kalaupapa	S18	WN	0
kalaupapa_8_S18	kalaupapa	S18	WN	0
kalaupapa_9_S18	kalaupapa	S18	WN	0
kalaupapa_10_S18	kalaupapa	S18	WN	0
kalaupapa_11_S18	kalaupapa	S18	WN	0
kalaupapa_12_S18	kalaupapa	S18	WN	0
kalaupapa_13_S18	kalaupapa	S18	WN	0
kalaupapa_14_S18	kalaupapa	S18	WN	0
kalaupapa_15_S18	kalaupapa	S18	WN	0
kalaupapa_21_S18	kalaupapa	S18	WN	0
kalaupapa_22_S18	kalaupapa	S18	WN	0
kalaupapa_24_S18	kalaupapa	S18	WN	0
kalaupapa_26_S18	kalaupapa	S18	WN	0
kalaupapa_30_S18	kalaupapa	S18	WN	0
kalaupapa_31_S18	kalaupapa	S18	WN	0
laie_1_S18	laie	S18	WN	0
laie_2_S18	laie	S18	WN	0
laie_3_S18	laie	S18	WN	0
laie_5_S18	laie	S18	WN	0
laie_6_S18	laie	S18	WN	0
laie_7_S18	laie	S18	WN	0
laie_9_S18	laie	S18	WN	0
laie_15_S18	laie	S18	WN	0
laie_16_S18	laie	S18	WN	0
laie_17_S18	laie	S18	WN	0
laie_18_S18	laie	S18	WN	0
laie_24_S18	laie	S18	WN	0
laie_25_S18	laie	S18	WN	0
laie_26_S18	laie	S18	WN	0
laie_27_S18	laie	S18	WN	0
laie_28_S18	laie	S18	WN	0
laie_29_S18	laie	S18	WN	0
laie_32_S18	laie	S18	WN	0
laie_34_S18	laie	S18	WN	0
laie_36_S18	laie	S18	WN	0
laie_37_S18	laie	S18	WN	0
laie_38_S18	laie	S18	WN	0
wailua_2_S19	wailua	S19	Purr	0
wailua_2_S19	wailua	S19	Purr	0
wailua_2_S19	wailua	S19	Purr	1
wailua_2_S19	wailua	S19	Purr	0
wailua_2_S19	wailua	S19	Purr	0
wailua_2_S19	wailua	S19	Purr	0
wailua_2_S19	wailua	S19	Purr	1
wailua_2_S19	wailua	S19	Purr	0
wailua_2_S19	wailua	S19	WN	0
wailua_2_S19	wailua	S19	Typical	1
wailua_3_S19	wailua	S19	Purr	0
wailua_3_S19	wailua	S19	Purr	0
wailua_3_S19	wailua	S19	Purr	0
wailua_3_S19	wailua	S19	Purr	1
wailua_3_S19	wailua	S19	Purr	1
wailua_3_S19	wailua	S19	Purr	0
wailua_3_S19	wailua	S19	Purr	1
wailua_3_S19	wailua	S19	Purr	1
wailua_3_S19	wailua	S19	WN	0
wailua_3_S19	wailua	S19	Typical	0
wailua_4_S19	wailua	S19	Purr	0
wailua_4_S19	wailua	S19	Purr	1
wailua_4_S19	wailua	S19	Purr	0
wailua_4_S19	wailua	S19	Purr	0
wailua_4_S19	wailua	S19	Purr	0
wailua_4_S19	wailua	S19	Purr	0
wailua_4_S19	wailua	S19	Purr	0
wailua_4_S19	wailua	S19	Purr	1
wailua_4_S19	wailua	S19	WN	0
wailua_4_S19	wailua	S19	Typical	1
wailua_5_S19	wailua	S19	Purr	0
wailua_5_S19	wailua	S19	Purr	0
wailua_5_S19	wailua	S19	Purr	1
wailua_5_S19	wailua	S19	Purr	0
wailua_5_S19	wailua	S19	Purr	1
wailua_5_S19	wailua	S19	Purr	0
wailua_5_S19	wailua	S19	Purr	0
wailua_5_S19	wailua	S19	Purr	0
wailua_5_S19	wailua	S19	WN	0
wailua_5_S19	wailua	S19	Typical	1
wailua_7_S19	wailua	S19	Purr	1
wailua_7_S19	wailua	S19	Purr	0
wailua_7_S19	wailua	S19	Purr	1
wailua_7_S19	wailua	S19	Purr	0
wailua_7_S19	wailua	S19	Purr	0
wailua_7_S19	wailua	S19	Purr	0
wailua_7_S19	wailua	S19	Purr	0
wailua_7_S19	wailua	S19	Purr	0
wailua_7_S19	wailua	S19	WN	0
wailua_7_S19	wailua	S19	Typical	1
wailua_9_S19	wailua	S19	Purr	0
wailua_9_S19	wailua	S19	Purr	1
wailua_9_S19	wailua	S19	Purr	0
wailua_9_S19	wailua	S19	Purr	0
wailua_9_S19	wailua	S19	Purr	0
wailua_9_S19	wailua	S19	Purr	0
wailua_9_S19	wailua	S19	Purr	0
wailua_9_S19	wailua	S19	Purr	0
wailua_9_S19	wailua	S19	WN	0
wailua_9_S19	wailua	S19	Typical	0
wailua_10_S19	wailua	S19	Purr	0
wailua_10_S19	wailua	S19	Purr	1
wailua_10_S19	wailua	S19	Purr	0
wailua_10_S19	wailua	S19	Purr	0
wailua_10_S19	wailua	S19	Purr	0
wailua_10_S19	wailua	S19	Purr	0
wailua_10_S19	wailua	S19	Purr	0
wailua_10_S19	wailua	S19	Purr	0
wailua_10_S19	wailua	S19	WN	0
wailua_10_S19	wailua	S19	Typical	1
wailua_11_S19	wailua	S19	Purr	0
wailua_11_S19	wailua	S19	Purr	0
wailua_11_S19	wailua	S19	Purr	0
wailua_11_S19	wailua	S19	Purr	1
wailua_11_S19	wailua	S19	Purr	0
wailua_11_S19	wailua	S19	Purr	0
wailua_11_S19	wailua	S19	Purr	0
wailua_11_S19	wailua	S19	Purr	0
wailua_11_S19	wailua	S19	WN	0
wailua_11_S19	wailua	S19	Typical	1
wailua_13_S19	wailua	S19	Purr	1
wailua_13_S19	wailua	S19	Purr	0
wailua_13_S19	wailua	S19	Purr	0
wailua_13_S19	wailua	S19	Purr	0
wailua_13_S19	wailua	S19	Purr	0
wailua_13_S19	wailua	S19	Purr	0
wailua_13_S19	wailua	S19	Purr	0
wailua_13_S19	wailua	S19	Purr	0
wailua_13_S19	wailua	S19	WN	0
wailua_13_S19	wailua	S19	Typical	1
wailua_15_S19	wailua	S19	Purr	1
wailua_15_S19	wailua	S19	Purr	1
wailua_15_S19	wailua	S19	Purr	0
wailua_15_S19	wailua	S19	Purr	0
wailua_15_S19	wailua	S19	Purr	0
wailua_15_S19	wailua	S19	Purr	0
wailua_15_S19	wailua	S19	Purr	0
wailua_15_S19	wailua	S19	Purr	0
wailua_15_S19	wailua	S19	WN	0
wailua_15_S19	wailua	S19	Typical	0
wailua_16_S19	wailua	S19	Purr	0
wailua_16_S19	wailua	S19	Purr	0
wailua_16_S19	wailua	S19	Purr	1
wailua_16_S19	wailua	S19	Purr	0
wailua_16_S19	wailua	S19	Purr	0
wailua_16_S19	wailua	S19	Purr	0
wailua_16_S19	wailua	S19	Purr	0
wailua_16_S19	wailua	S19	Purr	0
wailua_16_S19	wailua	S19	WN	0
wailua_16_S19	wailua	S19	Typical	1
wailua_17_S19	wailua	S19	Purr	0
wailua_17_S19	wailua	S19	Purr	0
wailua_17_S19	wailua	S19	Purr	0
wailua_17_S19	wailua	S19	Purr	0
wailua_17_S19	wailua	S19	Purr	0
wailua_17_S19	wailua	S19	Purr	0
wailua_17_S19	wailua	S19	Purr	0
wailua_17_S19	wailua	S19	Purr	0
wailua_17_S19	wailua	S19	WN	0
wailua_17_S19	wailua	S19	Typical	1
wailua_18_S19	wailua	S19	Purr	0
wailua_18_S19	wailua	S19	Purr	0
wailua_18_S19	wailua	S19	Purr	0
wailua_18_S19	wailua	S19	Purr	0
wailua_18_S19	wailua	S19	Purr	1
wailua_18_S19	wailua	S19	Purr	0
wailua_18_S19	wailua	S19	Purr	0
wailua_18_S19	wailua	S19	Purr	0
wailua_18_S19	wailua	S19	WN	0
wailua_18_S19	wailua	S19	Typical	1
wailua_19_S19	wailua	S19	Purr	0
wailua_19_S19	wailua	S19	Purr	0
wailua_19_S19	wailua	S19	Purr	0
wailua_19_S19	wailua	S19	Purr	0
wailua_19_S19	wailua	S19	Purr	1
wailua_19_S19	wailua	S19	Purr	0
wailua_19_S19	wailua	S19	Purr	0
wailua_19_S19	wailua	S19	Purr	1
wailua_19_S19	wailua	S19	WN	0
wailua_19_S19	wailua	S19	Typical	0
wailua_20_S19	wailua	S19	Purr	0
wailua_20_S19	wailua	S19	Purr	0
wailua_20_S19	wailua	S19	Purr	0
wailua_20_S19	wailua	S19	Purr	0
wailua_20_S19	wailua	S19	Purr	0
wailua_20_S19	wailua	S19	Purr	1
wailua_20_S19	wailua	S19	Purr	0
wailua_20_S19	wailua	S19	Purr	0
wailua_20_S19	wailua	S19	WN	0
wailua_20_S19	wailua	S19	Typical	1
wailua_21_S19	wailua	S19	Purr	0
wailua_21_S19	wailua	S19	Purr	1
wailua_21_S19	wailua	S19	Purr	0
wailua_21_S19	wailua	S19	Purr	0
wailua_21_S19	wailua	S19	Purr	0
wailua_21_S19	wailua	S19	Purr	1
wailua_21_S19	wailua	S19	Purr	0
wailua_21_S19	wailua	S19	Purr	0
wailua_21_S19	wailua	S19	WN	0
wailua_21_S19	wailua	S19	Typical	1
wailua_22_S19	wailua	S19	Purr	0
wailua_22_S19	wailua	S19	Purr	0
wailua_22_S19	wailua	S19	Purr	0
wailua_22_S19	wailua	S19	Purr	0
wailua_22_S19	wailua	S19	Purr	1
wailua_22_S19	wailua	S19	Purr	0
wailua_22_S19	wailua	S19	Purr	0
wailua_22_S19	wailua	S19	Purr	0
wailua_22_S19	wailua	S19	WN	0
wailua_22_S19	wailua	S19	Typical	1
wailua_23_S19	wailua	S19	Purr	0
wailua_23_S19	wailua	S19	Purr	0
wailua_23_S19	wailua	S19	Purr	0
wailua_23_S19	wailua	S19	Purr	0
wailua_23_S19	wailua	S19	Purr	0
wailua_23_S19	wailua	S19	Purr	0
wailua_23_S19	wailua	S19	Purr	0
wailua_23_S19	wailua	S19	Purr	0
wailua_23_S19	wailua	S19	WN	0
wailua_23_S19	wailua	S19	Typical	1
wailua_24_S19	wailua	S19	Purr	0
wailua_24_S19	wailua	S19	Purr	0
wailua_24_S19	wailua	S19	Purr	0
wailua_24_S19	wailua	S19	Purr	0
wailua_24_S19	wailua	S19	Purr	0
wailua_24_S19	wailua	S19	Purr	0
wailua_24_S19	wailua	S19	Purr	0
wailua_24_S19	wailua	S19	Purr	0
wailua_24_S19	wailua	S19	WN	0
wailua_24_S19	wailua	S19	Typical	1
wailua_25_S19	wailua	S19	Purr	0
wailua_25_S19	wailua	S19	Purr	0
wailua_25_S19	wailua	S19	Purr	1
wailua_25_S19	wailua	S19	Purr	0
wailua_25_S19	wailua	S19	Purr	0
wailua_25_S19	wailua	S19	Purr	0
wailua_25_S19	wailua	S19	Purr	0
wailua_25_S19	wailua	S19	Purr	0
wailua_25_S19	wailua	S19	WN	0
wailua_25_S19	wailua	S19	Typical	0
wailua_26_S19	wailua	S19	Purr	0
wailua_26_S19	wailua	S19	Purr	0
wailua_26_S19	wailua	S19	Purr	0
wailua_26_S19	wailua	S19	Purr	0
wailua_26_S19	wailua	S19	Purr	0
wailua_26_S19	wailua	S19	Purr	0
wailua_26_S19	wailua	S19	Purr	0
wailua_26_S19	wailua	S19	Purr	0
wailua_26_S19	wailua	S19	WN	0
wailua_26_S19	wailua	S19	Typical	1
wailua_27_S19	wailua	S19	Purr	0
wailua_27_S19	wailua	S19	Purr	0
wailua_27_S19	wailua	S19	Purr	0
wailua_27_S19	wailua	S19	Purr	0
wailua_27_S19	wailua	S19	Purr	0
wailua_27_S19	wailua	S19	Purr	0
wailua_27_S19	wailua	S19	Purr	0
wailua_27_S19	wailua	S19	Purr	0
wailua_27_S19	wailua	S19	WN	0
wailua_27_S19	wailua	S19	Typical	1
wailua_28_S19	wailua	S19	Purr	0
wailua_28_S19	wailua	S19	Purr	0
wailua_28_S19	wailua	S19	Purr	0
wailua_28_S19	wailua	S19	Purr	0
wailua_28_S19	wailua	S19	Purr	0
wailua_28_S19	wailua	S19	Purr	0
wailua_28_S19	wailua	S19	Purr	0
wailua_28_S19	wailua	S19	Purr	0
wailua_28_S19	wailua	S19	WN	0
wailua_28_S19	wailua	S19	Typical	1
1_S19	wailua	S19	Purr	1
1_S19	wailua	S19	Purr	1
1_S19	wailua	S19	Purr	1
1_S19	wailua	S19	Purr	0
1_S19	wailua	S19	Purr	0
1_S19	wailua	S19	Purr	0
1_S19	wailua	S19	Purr	0
1_S19	wailua	S19	Purr	0
1_S19	wailua	S19	WN	0
1_S19	wailua	S19	Typical	1
wailua_30_S19	wailua	S19	Purr	0
wailua_30_S19	wailua	S19	Purr	0
wailua_30_S19	wailua	S19	Purr	0
wailua_30_S19	wailua	S19	Purr	0
wailua_30_S19	wailua	S19	Purr	1
wailua_30_S19	wailua	S19	Purr	0
wailua_30_S19	wailua	S19	Purr	0
wailua_30_S19	wailua	S19	Purr	0
wailua_30_S19	wailua	S19	WN	0
wailua_30_S19	wailua	S19	Typical	1
kapaa_2_S19	kapaa	S19	Purr	0
kapaa_2_S19	kapaa	S19	Purr	0
kapaa_2_S19	kapaa	S19	Purr	0
kapaa_2_S19	kapaa	S19	Purr	0
kapaa_2_S19	kapaa	S19	Purr	0
kapaa_2_S19	kapaa	S19	Purr	0
kapaa_2_S19	kapaa	S19	Purr	0
kapaa_2_S19	kapaa	S19	Purr	0
kapaa_2_S19	kapaa	S19	WN	0
kapaa_2_S19	kapaa	S19	Typical	1
kapaa_4_S19	kapaa	S19	Purr	0
kapaa_4_S19	kapaa	S19	Purr	0
kapaa_4_S19	kapaa	S19	Purr	0
kapaa_4_S19	kapaa	S19	Purr	0
kapaa_4_S19	kapaa	S19	Purr	0
kapaa_4_S19	kapaa	S19	Purr	0
kapaa_4_S19	kapaa	S19	Purr	0
kapaa_4_S19	kapaa	S19	Purr	0
kapaa_4_S19	kapaa	S19	WN	0
kapaa_4_S19	kapaa	S19	Typical	1
kapaa_5_S19	kapaa	S19	Purr	0
kapaa_5_S19	kapaa	S19	Purr	0
kapaa_5_S19	kapaa	S19	Purr	0
kapaa_5_S19	kapaa	S19	Purr	0
kapaa_5_S19	kapaa	S19	Purr	0
kapaa_5_S19	kapaa	S19	Purr	0
kapaa_5_S19	kapaa	S19	Purr	0
kapaa_5_S19	kapaa	S19	Purr	1
kapaa_5_S19	kapaa	S19	WN	0
kapaa_5_S19	kapaa	S19	Typical	0
kapaa_6_S19	kapaa	S19	Purr	0
kapaa_6_S19	kapaa	S19	Purr	0
kapaa_6_S19	kapaa	S19	Purr	1
kapaa_6_S19	kapaa	S19	Purr	0
kapaa_6_S19	kapaa	S19	Purr	0
kapaa_6_S19	kapaa	S19	Purr	0
kapaa_6_S19	kapaa	S19	Purr	0
kapaa_6_S19	kapaa	S19	Purr	0
kapaa_6_S19	kapaa	S19	WN	0
kapaa_6_S19	kapaa	S19	Typical	1
kapaa_7_S19	kapaa	S19	Purr	0
kapaa_7_S19	kapaa	S19	Purr	0
kapaa_7_S19	kapaa	S19	Purr	0
kapaa_7_S19	kapaa	S19	Purr	0
kapaa_7_S19	kapaa	S19	Purr	0
kapaa_7_S19	kapaa	S19	Purr	0
kapaa_7_S19	kapaa	S19	Purr	0
kapaa_7_S19	kapaa	S19	Purr	0
kapaa_7_S19	kapaa	S19	WN	0
kapaa_7_S19	kapaa	S19	Typical	1
kapaa_10_S19	kapaa	S19	Purr	0
kapaa_10_S19	kapaa	S19	Purr	0
kapaa_10_S19	kapaa	S19	Purr	0
kapaa_10_S19	kapaa	S19	Purr	0
kapaa_10_S19	kapaa	S19	Purr	0
kapaa_10_S19	kapaa	S19	Purr	0
kapaa_10_S19	kapaa	S19	Purr	0
kapaa_10_S19	kapaa	S19	Purr	0
kapaa_10_S19	kapaa	S19	WN	0
kapaa_10_S19	kapaa	S19	Typical	1
kapaa_11_S19	kapaa	S19	Purr	0
kapaa_11_S19	kapaa	S19	Purr	0
kapaa_11_S19	kapaa	S19	Purr	1
kapaa_11_S19	kapaa	S19	Purr	0
kapaa_11_S19	kapaa	S19	Purr	0
kapaa_11_S19	kapaa	S19	Purr	0
kapaa_11_S19	kapaa	S19	Purr	0
kapaa_11_S19	kapaa	S19	Purr	0
kapaa_11_S19	kapaa	S19	WN	0
kapaa_11_S19	kapaa	S19	Typical	1
kapaa_12_S19	kapaa	S19	Purr	0
kapaa_12_S19	kapaa	S19	Purr	0
kapaa_12_S19	kapaa	S19	Purr	0
kapaa_12_S19	kapaa	S19	Purr	1
kapaa_12_S19	kapaa	S19	Purr	0
kapaa_12_S19	kapaa	S19	Purr	0
kapaa_12_S19	kapaa	S19	Purr	0
kapaa_12_S19	kapaa	S19	Purr	0
kapaa_12_S19	kapaa	S19	WN	0
kapaa_12_S19	kapaa	S19	Typical	1
kapaa_13_S19	kapaa	S19	Purr	0
kapaa_13_S19	kapaa	S19	Purr	0
kapaa_13_S19	kapaa	S19	Purr	0
kapaa_13_S19	kapaa	S19	Purr	1
kapaa_13_S19	kapaa	S19	Purr	0
kapaa_13_S19	kapaa	S19	Purr	0
kapaa_13_S19	kapaa	S19	Purr	0
kapaa_13_S19	kapaa	S19	Purr	0
kapaa_13_S19	kapaa	S19	WN	0
kapaa_13_S19	kapaa	S19	Typical	1
kapaa_16_S19	kapaa	S19	Purr	0
kapaa_16_S19	kapaa	S19	Purr	0
kapaa_16_S19	kapaa	S19	Purr	0
kapaa_16_S19	kapaa	S19	Purr	0
kapaa_16_S19	kapaa	S19	Purr	0
kapaa_16_S19	kapaa	S19	Purr	0
kapaa_16_S19	kapaa	S19	Purr	0
kapaa_16_S19	kapaa	S19	Purr	0
kapaa_16_S19	kapaa	S19	WN	0
kapaa_16_S19	kapaa	S19	Typical	1
kapaa_17_S19	kapaa	S19	Purr	0
kapaa_17_S19	kapaa	S19	Purr	0
kapaa_17_S19	kapaa	S19	Purr	0
kapaa_17_S19	kapaa	S19	Purr	1
kapaa_17_S19	kapaa	S19	Purr	0
kapaa_17_S19	kapaa	S19	Purr	0
kapaa_17_S19	kapaa	S19	Purr	1
kapaa_17_S19	kapaa	S19	Purr	0
kapaa_17_S19	kapaa	S19	WN	0
kapaa_17_S19	kapaa	S19	Typical	1
kapaa_18_S19	kapaa	S19	Purr	0
kapaa_18_S19	kapaa	S19	Purr	0
kapaa_18_S19	kapaa	S19	Purr	0
kapaa_18_S19	kapaa	S19	Purr	0
kapaa_18_S19	kapaa	S19	Purr	0
kapaa_18_S19	kapaa	S19	Purr	NA
kapaa_18_S19	kapaa	S19	Purr	0
kapaa_18_S19	kapaa	S19	Purr	0
kapaa_18_S19	kapaa	S19	WN	0
kapaa_18_S19	kapaa	S19	Typical	1
kapaa_19_S19	kapaa	S19	Purr	0
kapaa_19_S19	kapaa	S19	Purr	0
kapaa_19_S19	kapaa	S19	Purr	0
kapaa_19_S19	kapaa	S19	Purr	0
kapaa_19_S19	kapaa	S19	Purr	0
kapaa_19_S19	kapaa	S19	Purr	1
kapaa_19_S19	kapaa	S19	Purr	0
kapaa_19_S19	kapaa	S19	Purr	1
kapaa_19_S19	kapaa	S19	WN	0
kapaa_19_S19	kapaa	S19	Typical	1
kapaa_21_S19	kapaa	S19	Purr	1
kapaa_21_S19	kapaa	S19	Purr	0
kapaa_21_S19	kapaa	S19	Purr	0
kapaa_21_S19	kapaa	S19	Purr	1
kapaa_21_S19	kapaa	S19	Purr	1
kapaa_21_S19	kapaa	S19	Purr	0
kapaa_21_S19	kapaa	S19	Purr	0
kapaa_21_S19	kapaa	S19	Purr	0
kapaa_21_S19	kapaa	S19	WN	0
kapaa_21_S19	kapaa	S19	Typical	1
kapaa_22_S19	kapaa	S19	Purr	1
kapaa_22_S19	kapaa	S19	Purr	0
kapaa_22_S19	kapaa	S19	Purr	0
kapaa_22_S19	kapaa	S19	Purr	1
kapaa_22_S19	kapaa	S19	Purr	0
kapaa_22_S19	kapaa	S19	Purr	1
kapaa_22_S19	kapaa	S19	Purr	0
kapaa_22_S19	kapaa	S19	Purr	0
kapaa_22_S19	kapaa	S19	WN	1
kapaa_22_S19	kapaa	S19	Typical	0
kapaa_23_S19	kapaa	S19	Purr	0
kapaa_23_S19	kapaa	S19	Purr	1
kapaa_23_S19	kapaa	S19	Purr	0
kapaa_23_S19	kapaa	S19	Purr	1
kapaa_23_S19	kapaa	S19	Purr	1
kapaa_23_S19	kapaa	S19	Purr	0
kapaa_23_S19	kapaa	S19	Purr	1
kapaa_23_S19	kapaa	S19	Purr	0
kapaa_23_S19	kapaa	S19	WN	0
kapaa_23_S19	kapaa	S19	Typical	1
kapaa_24_S19	kapaa	S19	Purr	0
kapaa_24_S19	kapaa	S19	Purr	1
kapaa_24_S19	kapaa	S19	Purr	0
kapaa_24_S19	kapaa	S19	Purr	1
kapaa_24_S19	kapaa	S19	Purr	0
kapaa_24_S19	kapaa	S19	Purr	1
kapaa_24_S19	kapaa	S19	Purr	0
kapaa_24_S19	kapaa	S19	Purr	1
kapaa_24_S19	kapaa	S19	WN	0
kapaa_24_S19	kapaa	S19	Typical	1
kapaa_25_S19	kapaa	S19	Purr	0
kapaa_25_S19	kapaa	S19	Purr	0
kapaa_25_S19	kapaa	S19	Purr	1
kapaa_25_S19	kapaa	S19	Purr	0
kapaa_25_S19	kapaa	S19	Purr	1
kapaa_25_S19	kapaa	S19	Purr	0
kapaa_25_S19	kapaa	S19	Purr	0
kapaa_25_S19	kapaa	S19	Purr	0
kapaa_25_S19	kapaa	S19	WN	0
kapaa_25_S19	kapaa	S19	Typical	1
laie_1_S19	laie	S19	Purr	0
laie_1_S19	laie	S19	Purr	0
laie_1_S19	laie	S19	Purr	0
laie_1_S19	laie	S19	Purr	0
laie_1_S19	laie	S19	Purr	0
laie_1_S19	laie	S19	Purr	0
laie_1_S19	laie	S19	Purr	0
laie_1_S19	laie	S19	Purr	0
laie_1_S19	laie	S19	WN	0
laie_1_S19	laie	S19	Typical	1
laie_2_S19	laie	S19	Purr	0
laie_2_S19	laie	S19	Purr	0
laie_2_S19	laie	S19	Purr	0
laie_2_S19	laie	S19	Purr	0
laie_2_S19	laie	S19	Purr	0
laie_2_S19	laie	S19	Purr	0
laie_2_S19	laie	S19	Purr	0
laie_2_S19	laie	S19	Purr	0
laie_2_S19	laie	S19	WN	0
laie_2_S19	laie	S19	Typical	1
laie_3_S19	laie	S19	Purr	0
laie_3_S19	laie	S19	Purr	0
laie_3_S19	laie	S19	Purr	0
laie_3_S19	laie	S19	Purr	0
laie_3_S19	laie	S19	Purr	0
laie_3_S19	laie	S19	Purr	0
laie_3_S19	laie	S19	Purr	0
laie_3_S19	laie	S19	Purr	0
laie_3_S19	laie	S19	WN	0
laie_3_S19	laie	S19	Typical	1
manoa_1_S19	manoa	S19	Purr	0
manoa_1_S19	manoa	S19	Purr	0
manoa_1_S19	manoa	S19	Purr	0
manoa_1_S19	manoa	S19	Purr	1
manoa_1_S19	manoa	S19	Purr	0
manoa_1_S19	manoa	S19	Purr	0
manoa_1_S19	manoa	S19	Purr	0
manoa_1_S19	manoa	S19	Purr	0
manoa_1_S19	manoa	S19	WN	0
manoa_1_S19	manoa	S19	Typical	0
manoa_2_S19	manoa	S19	Purr	0
manoa_2_S19	manoa	S19	Purr	0
manoa_2_S19	manoa	S19	Purr	1
manoa_2_S19	manoa	S19	Purr	0
manoa_2_S19	manoa	S19	Purr	0
manoa_2_S19	manoa	S19	Purr	0
manoa_2_S19	manoa	S19	Purr	1
manoa_2_S19	manoa	S19	Purr	0
manoa_2_S19	manoa	S19	WN	0
manoa_2_S19	manoa	S19	Typical	1
manoa_3_S19	manoa	S19	Purr	0
manoa_3_S19	manoa	S19	Purr	1
manoa_3_S19	manoa	S19	Purr	0
manoa_3_S19	manoa	S19	Purr	0
manoa_3_S19	manoa	S19	Purr	1
manoa_3_S19	manoa	S19	Purr	1
manoa_3_S19	manoa	S19	Purr	0
manoa_3_S19	manoa	S19	Purr	0
manoa_3_S19	manoa	S19	WN	1
manoa_3_S19	manoa	S19	Typical	1
manoa_4_S19	manoa	S19	Purr	0
manoa_4_S19	manoa	S19	Purr	1
manoa_4_S19	manoa	S19	Purr	0
manoa_4_S19	manoa	S19	Purr	1
manoa_4_S19	manoa	S19	Purr	1
manoa_4_S19	manoa	S19	Purr	1
manoa_4_S19	manoa	S19	Purr	0
manoa_4_S19	manoa	S19	Purr	0
manoa_4_S19	manoa	S19	WN	1
manoa_4_S19	manoa	S19	Typical	1
manoa_5_S19	manoa	S19	Purr	0
manoa_5_S19	manoa	S19	Purr	0
manoa_5_S19	manoa	S19	Purr	0
manoa_5_S19	manoa	S19	Purr	0
manoa_5_S19	manoa	S19	Purr	0
manoa_5_S19	manoa	S19	Purr	0
manoa_5_S19	manoa	S19	Purr	0
manoa_5_S19	manoa	S19	Purr	0
manoa_5_S19	manoa	S19	WN	0
manoa_5_S19	manoa	S19	Typical	1
manoa_6_S19	manoa	S19	Purr	0
manoa_6_S19	manoa	S19	Purr	1
manoa_6_S19	manoa	S19	Purr	0
manoa_6_S19	manoa	S19	Purr	0
manoa_6_S19	manoa	S19	Purr	0
manoa_6_S19	manoa	S19	Purr	1
manoa_6_S19	manoa	S19	Purr	0
manoa_6_S19	manoa	S19	Purr	0
manoa_6_S19	manoa	S19	WN	0
manoa_6_S19	manoa	S19	Typical	1
manoa_7_S19	manoa	S19	Purr	1
manoa_7_S19	manoa	S19	Purr	1
manoa_7_S19	manoa	S19	Purr	0
manoa_7_S19	manoa	S19	Purr	0
manoa_7_S19	manoa	S19	Purr	0
manoa_7_S19	manoa	S19	Purr	0
manoa_7_S19	manoa	S19	Purr	0
manoa_7_S19	manoa	S19	Purr	0
manoa_7_S19	manoa	S19	WN	0
manoa_7_S19	manoa	S19	Typical	1
manoa_8_S19	manoa	S19	Purr	0
manoa_8_S19	manoa	S19	Purr	0
manoa_8_S19	manoa	S19	Purr	0
manoa_8_S19	manoa	S19	Purr	0
manoa_8_S19	manoa	S19	Purr	1
manoa_8_S19	manoa	S19	Purr	0
manoa_8_S19	manoa	S19	Purr	0
manoa_8_S19	manoa	S19	Purr	0
manoa_8_S19	manoa	S19	WN	0
manoa_8_S19	manoa	S19	Typical	0
manoa_9_S19	manoa	S19	Purr	1
manoa_9_S19	manoa	S19	Purr	1
manoa_9_S19	manoa	S19	Purr	1
manoa_9_S19	manoa	S19	Purr	0
manoa_9_S19	manoa	S19	Purr	1
manoa_9_S19	manoa	S19	Purr	1
manoa_9_S19	manoa	S19	Purr	1
manoa_9_S19	manoa	S19	Purr	0
manoa_9_S19	manoa	S19	WN	0
manoa_9_S19	manoa	S19	Typical	1
manoa_10_S19	manoa	S19	Purr	0
manoa_10_S19	manoa	S19	Purr	0
manoa_10_S19	manoa	S19	Purr	0
manoa_10_S19	manoa	S19	Purr	1
manoa_10_S19	manoa	S19	Purr	0
manoa_10_S19	manoa	S19	Purr	0
manoa_10_S19	manoa	S19	Purr	0
manoa_10_S19	manoa	S19	Purr	1
manoa_10_S19	manoa	S19	WN	0
manoa_10_S19	manoa	S19	Typical	1
manoa_11_S19	manoa	S19	Purr	0
manoa_11_S19	manoa	S19	Purr	0
manoa_11_S19	manoa	S19	Purr	1
manoa_11_S19	manoa	S19	Purr	0
manoa_11_S19	manoa	S19	Purr	0
manoa_11_S19	manoa	S19	Purr	0
manoa_11_S19	manoa	S19	Purr	0
manoa_11_S19	manoa	S19	Purr	0
manoa_11_S19	manoa	S19	WN	1
manoa_11_S19	manoa	S19	Typical	1
manoa_12_S19	manoa	S19	Purr	0
manoa_12_S19	manoa	S19	Purr	1
manoa_12_S19	manoa	S19	Purr	0
manoa_12_S19	manoa	S19	Purr	1
manoa_12_S19	manoa	S19	Purr	0
manoa_12_S19	manoa	S19	Purr	0
manoa_12_S19	manoa	S19	Purr	0
manoa_12_S19	manoa	S19	Purr	0
manoa_12_S19	manoa	S19	WN	1
manoa_12_S19	manoa	S19	Typical	1
manoa_13_S19	manoa	S19	Purr	0
manoa_13_S19	manoa	S19	Purr	0
manoa_13_S19	manoa	S19	Purr	0
manoa_13_S19	manoa	S19	Purr	0
manoa_13_S19	manoa	S19	Purr	0
manoa_13_S19	manoa	S19	Purr	1
manoa_13_S19	manoa	S19	Purr	1
manoa_13_S19	manoa	S19	Purr	0
manoa_13_S19	manoa	S19	WN	0
manoa_13_S19	manoa	S19	Typical	1
manoa_14_S19	manoa	S19	Purr	1
manoa_14_S19	manoa	S19	Purr	0
manoa_14_S19	manoa	S19	Purr	0
manoa_14_S19	manoa	S19	Purr	1
manoa_14_S19	manoa	S19	Purr	0
manoa_14_S19	manoa	S19	Purr	0
manoa_14_S19	manoa	S19	Purr	1
manoa_14_S19	manoa	S19	Purr	0
manoa_14_S19	manoa	S19	WN	0
manoa_14_S19	manoa	S19	Typical	1
manoa_15_S19	manoa	S19	Purr	0
manoa_15_S19	manoa	S19	Purr	0
manoa_15_S19	manoa	S19	Purr	0
manoa_15_S19	manoa	S19	Purr	1
manoa_15_S19	manoa	S19	Purr	0
manoa_15_S19	manoa	S19	Purr	0
manoa_15_S19	manoa	S19	Purr	0
manoa_15_S19	manoa	S19	Purr	1
manoa_15_S19	manoa	S19	WN	0
manoa_15_S19	manoa	S19	Typical	1
manoa_16_S19	manoa	S19	Purr	0
manoa_16_S19	manoa	S19	Purr	0
manoa_16_S19	manoa	S19	Purr	0
manoa_16_S19	manoa	S19	Purr	1
manoa_16_S19	manoa	S19	Purr	0
manoa_16_S19	manoa	S19	Purr	0
manoa_16_S19	manoa	S19	Purr	0
manoa_16_S19	manoa	S19	Purr	0
manoa_16_S19	manoa	S19	WN	0
manoa_16_S19	manoa	S19	Typical	1
manoa_17_S19	manoa	S19	Purr	0
manoa_17_S19	manoa	S19	Purr	0
manoa_17_S19	manoa	S19	Purr	0
manoa_17_S19	manoa	S19	Purr	0
manoa_17_S19	manoa	S19	Purr	0
manoa_17_S19	manoa	S19	Purr	1
manoa_17_S19	manoa	S19	Purr	0
manoa_17_S19	manoa	S19	Purr	0
manoa_17_S19	manoa	S19	WN	1
manoa_17_S19	manoa	S19	Typical	1
manoa_19_S19	manoa	S19	Purr	1
manoa_19_S19	manoa	S19	Purr	0
manoa_19_S19	manoa	S19	Purr	1
manoa_19_S19	manoa	S19	Purr	0
manoa_19_S19	manoa	S19	Purr	0
manoa_19_S19	manoa	S19	Purr	0
manoa_19_S19	manoa	S19	Purr	0
manoa_19_S19	manoa	S19	Purr	0
manoa_19_S19	manoa	S19	WN	0
manoa_19_S19	manoa	S19	Typical	1
manoa_20_S19	manoa	S19	Purr	0
manoa_20_S19	manoa	S19	Purr	0
manoa_20_S19	manoa	S19	Purr	0
manoa_20_S19	manoa	S19	Purr	0
manoa_20_S19	manoa	S19	Purr	0
manoa_20_S19	manoa	S19	Purr	0
manoa_20_S19	manoa	S19	Purr	0
manoa_20_S19	manoa	S19	Purr	0
manoa_20_S19	manoa	S19	WN	0
manoa_20_S19	manoa	S19	Typical	1
manoa_21_S19	manoa	S19	Purr	0
manoa_21_S19	manoa	S19	Purr	0
manoa_21_S19	manoa	S19	Purr	0
manoa_21_S19	manoa	S19	Purr	0
manoa_21_S19	manoa	S19	Purr	0
manoa_21_S19	manoa	S19	Purr	0
manoa_21_S19	manoa	S19	Purr	0
manoa_21_S19	manoa	S19	Purr	0
manoa_21_S19	manoa	S19	WN	0
manoa_21_S19	manoa	S19	Typical	1
manoa_100_S19	manoa	S19	Purr	0
manoa_100_S19	manoa	S19	Purr	0
manoa_100_S19	manoa	S19	Purr	0
manoa_100_S19	manoa	S19	Purr	0
manoa_100_S19	manoa	S19	Purr	0
manoa_100_S19	manoa	S19	Purr	0
manoa_100_S19	manoa	S19	Purr	0
manoa_100_S19	manoa	S19	Purr	0
manoa_100_S19	manoa	S19	WN	0
manoa_100_S19	manoa	S19	Typical	1
manoa_101_S19	manoa	S19	Purr	1
manoa_101_S19	manoa	S19	Purr	0
manoa_101_S19	manoa	S19	Purr	0
manoa_101_S19	manoa	S19	Purr	0
manoa_101_S19	manoa	S19	Purr	0
manoa_101_S19	manoa	S19	Purr	0
manoa_101_S19	manoa	S19	Purr	0
manoa_101_S19	manoa	S19	Purr	0
manoa_101_S19	manoa	S19	WN	0
manoa_101_S19	manoa	S19	Typical	1
manoa_102_S19	manoa	S19	Purr	1
manoa_102_S19	manoa	S19	Purr	0
manoa_102_S19	manoa	S19	Purr	0
manoa_102_S19	manoa	S19	Purr	0
manoa_102_S19	manoa	S19	Purr	0
manoa_102_S19	manoa	S19	Purr	0
manoa_102_S19	manoa	S19	Purr	0
manoa_102_S19	manoa	S19	Purr	0
manoa_102_S19	manoa	S19	WN	1
manoa_102_S19	manoa	S19	Typical	1
manoa_104_S19	manoa	S19	Purr	0
manoa_104_S19	manoa	S19	Purr	0
manoa_104_S19	manoa	S19	Purr	0
manoa_104_S19	manoa	S19	Purr	0
manoa_104_S19	manoa	S19	Purr	0
manoa_104_S19	manoa	S19	Purr	0
manoa_104_S19	manoa	S19	Purr	0
manoa_104_S19	manoa	S19	Purr	0
manoa_104_S19	manoa	S19	WN	0
manoa_104_S19	manoa	S19	Typical	1
manoa_105_S19	manoa	S19	Purr	1
manoa_105_S19	manoa	S19	Purr	0
manoa_105_S19	manoa	S19	Purr	0
manoa_105_S19	manoa	S19	Purr	0
manoa_105_S19	manoa	S19	Purr	0
manoa_105_S19	manoa	S19	Purr	0
manoa_105_S19	manoa	S19	Purr	0
manoa_105_S19	manoa	S19	Purr	0
manoa_105_S19	manoa	S19	WN	0
manoa_105_S19	manoa	S19	Typical	0
manoa_106_S19	manoa	S19	Purr	0
manoa_106_S19	manoa	S19	Purr	0
manoa_106_S19	manoa	S19	Purr	0
manoa_106_S19	manoa	S19	Purr	0
manoa_106_S19	manoa	S19	Purr	0
manoa_106_S19	manoa	S19	Purr	1
manoa_106_S19	manoa	S19	Purr	0
manoa_106_S19	manoa	S19	Purr	0
manoa_106_S19	manoa	S19	WN	1
manoa_106_S19	manoa	S19	Typical	0
manoa_107_S19	manoa	S19	Purr	0
manoa_107_S19	manoa	S19	Purr	0
manoa_107_S19	manoa	S19	Purr	0
manoa_107_S19	manoa	S19	Purr	0
manoa_107_S19	manoa	S19	Purr	0
manoa_107_S19	manoa	S19	Purr	0
manoa_107_S19	manoa	S19	Purr	0
manoa_107_S19	manoa	S19	Purr	0
manoa_107_S19	manoa	S19	WN	0
manoa_107_S19	manoa	S19	Typical	1
manoa_108_S19	manoa	S19	Purr	0
manoa_108_S19	manoa	S19	Purr	0
manoa_108_S19	manoa	S19	Purr	0
manoa_108_S19	manoa	S19	Purr	0
manoa_108_S19	manoa	S19	Purr	0
manoa_108_S19	manoa	S19	Purr	0
manoa_108_S19	manoa	S19	Purr	1
manoa_108_S19	manoa	S19	Purr	1
manoa_108_S19	manoa	S19	WN	0
manoa_108_S19	manoa	S19	Typical	1
laie_5_S19	laie	S19	Purr	0
laie_5_S19	laie	S19	Purr	1
laie_5_S19	laie	S19	Purr	0
laie_5_S19	laie	S19	Purr	0
laie_5_S19	laie	S19	Purr	1
laie_5_S19	laie	S19	Purr	1
laie_5_S19	laie	S19	Purr	1
laie_5_S19	laie	S19	Purr	1
laie_5_S19	laie	S19	WN	1
laie_5_S19	laie	S19	Typical	1
laie_6_S19	laie	S19	Purr	1
laie_6_S19	laie	S19	Purr	1
laie_6_S19	laie	S19	Purr	0
laie_6_S19	laie	S19	Purr	1
laie_6_S19	laie	S19	Purr	1
laie_6_S19	laie	S19	Purr	1
laie_6_S19	laie	S19	Purr	1
laie_6_S19	laie	S19	Purr	0
laie_6_S19	laie	S19	WN	1
laie_6_S19	laie	S19	Typical	1
laie_7_S19	laie	S19	Purr	0
laie_7_S19	laie	S19	Purr	1
laie_7_S19	laie	S19	Purr	0
laie_7_S19	laie	S19	Purr	0
laie_7_S19	laie	S19	Purr	0
laie_7_S19	laie	S19	Purr	1
laie_7_S19	laie	S19	Purr	1
laie_7_S19	laie	S19	Purr	0
laie_7_S19	laie	S19	WN	1
laie_7_S19	laie	S19	Typical	1
laie_8_S19	laie	S19	Purr	1
laie_8_S19	laie	S19	Purr	1
laie_8_S19	laie	S19	Purr	0
laie_8_S19	laie	S19	Purr	0
laie_8_S19	laie	S19	Purr	0
laie_8_S19	laie	S19	Purr	1
laie_8_S19	laie	S19	Purr	0
laie_8_S19	laie	S19	Purr	0
laie_8_S19	laie	S19	WN	0
laie_8_S19	laie	S19	Typical	1
laie_9_S19	laie	S19	Purr	0
laie_9_S19	laie	S19	Purr	0
laie_9_S19	laie	S19	Purr	0
laie_9_S19	laie	S19	Purr	0
laie_9_S19	laie	S19	Purr	0
laie_9_S19	laie	S19	Purr	0
laie_9_S19	laie	S19	Purr	0
laie_9_S19	laie	S19	Purr	0
laie_9_S19	laie	S19	WN	0
laie_9_S19	laie	S19	Typical	1
laie_10_S19	laie	S19	Purr	0
laie_10_S19	laie	S19	Purr	0
laie_10_S19	laie	S19	Purr	1
laie_10_S19	laie	S19	Purr	0
laie_10_S19	laie	S19	Purr	0
laie_10_S19	laie	S19	Purr	0
laie_10_S19	laie	S19	Purr	0
laie_10_S19	laie	S19	Purr	0
laie_10_S19	laie	S19	WN	0
laie_10_S19	laie	S19	Typical	1
laie_11_S19	laie	S19	Purr	0
laie_11_S19	laie	S19	Purr	0
laie_11_S19	laie	S19	Purr	0
laie_11_S19	laie	S19	Purr	0
laie_11_S19	laie	S19	Purr	0
laie_11_S19	laie	S19	Purr	0
laie_11_S19	laie	S19	Purr	1
laie_11_S19	laie	S19	Purr	0
laie_11_S19	laie	S19	WN	0
laie_11_S19	laie	S19	Typical	1
laie_12_S19	laie	S19	Purr	0
laie_12_S19	laie	S19	Purr	0
laie_12_S19	laie	S19	Purr	0
laie_12_S19	laie	S19	Purr	0
laie_12_S19	laie	S19	Purr	0
laie_12_S19	laie	S19	Purr	0
laie_12_S19	laie	S19	Purr	0
laie_12_S19	laie	S19	Purr	0
laie_12_S19	laie	S19	WN	0
laie_12_S19	laie	S19	Typical	1
laie_13_S19	laie	S19	Purr	1
laie_13_S19	laie	S19	Purr	0
laie_13_S19	laie	S19	Purr	0
laie_13_S19	laie	S19	Purr	1
laie_13_S19	laie	S19	Purr	0
laie_13_S19	laie	S19	Purr	0
laie_13_S19	laie	S19	Purr	0
laie_13_S19	laie	S19	Purr	0
laie_13_S19	laie	S19	WN	0
laie_13_S19	laie	S19	Typical	1
laie_15_S19	laie	S19	Purr	0
laie_15_S19	laie	S19	Purr	1
laie_15_S19	laie	S19	Purr	0
laie_15_S19	laie	S19	Purr	0
laie_15_S19	laie	S19	Purr	0
laie_15_S19	laie	S19	Purr	1
laie_15_S19	laie	S19	Purr	0
laie_15_S19	laie	S19	Purr	0
laie_15_S19	laie	S19	WN	1
laie_15_S19	laie	S19	Typical	0
laie_16_S19	laie	S19	Purr	0
laie_16_S19	laie	S19	Purr	0
laie_16_S19	laie	S19	Purr	0
laie_16_S19	laie	S19	Purr	0
laie_16_S19	laie	S19	Purr	1
laie_16_S19	laie	S19	Purr	0
laie_16_S19	laie	S19	Purr	0
laie_16_S19	laie	S19	Purr	1
laie_16_S19	laie	S19	WN	0
laie_16_S19	laie	S19	Typical	1
laie_17_S19	laie	S19	Purr	0
laie_17_S19	laie	S19	Purr	0
laie_17_S19	laie	S19	Purr	0
laie_17_S19	laie	S19	Purr	0
laie_17_S19	laie	S19	Purr	0
laie_17_S19	laie	S19	Purr	0
laie_17_S19	laie	S19	Purr	0
laie_17_S19	laie	S19	Purr	0
laie_17_S19	laie	S19	WN	0
laie_17_S19	laie	S19	Typical	1
laie_18_S19	laie	S19	Purr	0
laie_18_S19	laie	S19	Purr	1
laie_18_S19	laie	S19	Purr	1
laie_18_S19	laie	S19	Purr	0
laie_18_S19	laie	S19	Purr	1
laie_18_S19	laie	S19	Purr	0
laie_18_S19	laie	S19	Purr	1
laie_18_S19	laie	S19	Purr	0
laie_18_S19	laie	S19	WN	1
laie_18_S19	laie	S19	Typical	1
laie_19_S19	laie	S19	Purr	1
laie_19_S19	laie	S19	Purr	0
laie_19_S19	laie	S19	Purr	0
laie_19_S19	laie	S19	Purr	1
laie_19_S19	laie	S19	Purr	0
laie_19_S19	laie	S19	Purr	0
laie_19_S19	laie	S19	Purr	0
laie_19_S19	laie	S19	Purr	0
laie_19_S19	laie	S19	WN	0
laie_19_S19	laie	S19	Typical	0
laie_20_S19	laie	S19	Purr	0
laie_20_S19	laie	S19	Purr	0
laie_20_S19	laie	S19	Purr	0
laie_20_S19	laie	S19	Purr	0
laie_20_S19	laie	S19	Purr	0
laie_20_S19	laie	S19	Purr	0
laie_20_S19	laie	S19	Purr	1
laie_20_S19	laie	S19	Purr	0
laie_20_S19	laie	S19	WN	0
laie_20_S19	laie	S19	Typical	1
laie_21_S19	laie	S19	Purr	0
laie_21_S19	laie	S19	Purr	0
laie_21_S19	laie	S19	Purr	0
laie_21_S19	laie	S19	Purr	0
laie_21_S19	laie	S19	Purr	0
laie_21_S19	laie	S19	Purr	1
laie_21_S19	laie	S19	Purr	0
laie_21_S19	laie	S19	Purr	0
laie_21_S19	laie	S19	WN	0
laie_21_S19	laie	S19	Typical	1
laie_22_S19	laie	S19	Purr	1
laie_22_S19	laie	S19	Purr	1
laie_22_S19	laie	S19	Purr	1
laie_22_S19	laie	S19	Purr	0
laie_22_S19	laie	S19	Purr	0
laie_22_S19	laie	S19	Purr	0
laie_22_S19	laie	S19	Purr	0
laie_22_S19	laie	S19	Purr	0
laie_22_S19	laie	S19	WN	1
laie_22_S19	laie	S19	Typical	1
laie_23_S19	laie	S19	Purr	0
laie_23_S19	laie	S19	Purr	0
laie_23_S19	laie	S19	Purr	1
laie_23_S19	laie	S19	Purr	0
laie_23_S19	laie	S19	Purr	1
laie_23_S19	laie	S19	Purr	0
laie_23_S19	laie	S19	Purr	1
laie_23_S19	laie	S19	Purr	0
laie_23_S19	laie	S19	WN	0
laie_23_S19	laie	S19	Typical	1
laie_24_S19	laie	S19	Purr	0
laie_24_S19	laie	S19	Purr	0
laie_24_S19	laie	S19	Purr	0
laie_24_S19	laie	S19	Purr	0
laie_24_S19	laie	S19	Purr	1
laie_24_S19	laie	S19	Purr	0
laie_24_S19	laie	S19	Purr	0
laie_24_S19	laie	S19	Purr	1
laie_24_S19	laie	S19	WN	0
laie_24_S19	laie	S19	Typical	1
laie_25_S19	laie	S19	Purr	0
laie_25_S19	laie	S19	Purr	1
laie_25_S19	laie	S19	Purr	1
laie_25_S19	laie	S19	Purr	1
laie_25_S19	laie	S19	Purr	1
laie_25_S19	laie	S19	Purr	0
laie_25_S19	laie	S19	Purr	1
laie_25_S19	laie	S19	Purr	0
laie_25_S19	laie	S19	WN	1
laie_25_S19	laie	S19	Typical	1
laie_27_S19	laie	S19	Purr	1
laie_27_S19	laie	S19	Purr	0
laie_27_S19	laie	S19	Purr	0
laie_27_S19	laie	S19	Purr	0
laie_27_S19	laie	S19	Purr	0
laie_27_S19	laie	S19	Purr	0
laie_27_S19	laie	S19	Purr	0
laie_27_S19	laie	S19	Purr	1
laie_27_S19	laie	S19	WN	0
laie_27_S19	laie	S19	Typical	1
laie_28_S19	laie	S19	Purr	0
laie_28_S19	laie	S19	Purr	1
laie_28_S19	laie	S19	Purr	0
laie_28_S19	laie	S19	Purr	1
laie_28_S19	laie	S19	Purr	0
laie_28_S19	laie	S19	Purr	0
laie_28_S19	laie	S19	Purr	1
laie_28_S19	laie	S19	Purr	0
laie_28_S19	laie	S19	WN	0
laie_28_S19	laie	S19	Typical	1
laie_29_S19	laie	S19	Purr	0
laie_29_S19	laie	S19	Purr	0
laie_29_S19	laie	S19	Purr	1
laie_29_S19	laie	S19	Purr	1
laie_29_S19	laie	S19	Purr	0
laie_29_S19	laie	S19	Purr	0
laie_29_S19	laie	S19	Purr	0
laie_29_S19	laie	S19	Purr	0
laie_29_S19	laie	S19	WN	0
laie_29_S19	laie	S19	Typical	1
laie_30_S19	laie	S19	Purr	1
laie_30_S19	laie	S19	Purr	1
laie_30_S19	laie	S19	Purr	0
laie_30_S19	laie	S19	Purr	1
laie_30_S19	laie	S19	Purr	0
laie_30_S19	laie	S19	Purr	0
laie_30_S19	laie	S19	Purr	0
laie_30_S19	laie	S19	Purr	1
laie_30_S19	laie	S19	WN	0
laie_30_S19	laie	S19	Typical	1
hilo_1_S19	hilo	S19	Purr	0
hilo_1_S19	hilo	S19	Purr	0
hilo_1_S19	hilo	S19	Purr	0
hilo_1_S19	hilo	S19	Purr	0
hilo_1_S19	hilo	S19	Purr	0
hilo_1_S19	hilo	S19	Purr	0
hilo_1_S19	hilo	S19	Purr	1
hilo_1_S19	hilo	S19	Purr	0
hilo_1_S19	hilo	S19	WN	0
hilo_1_S19	hilo	S19	Typical	1
hilo_2_S19	hilo	S19	Purr	1
hilo_2_S19	hilo	S19	Purr	0
hilo_2_S19	hilo	S19	Purr	0
hilo_2_S19	hilo	S19	Purr	0
hilo_2_S19	hilo	S19	Purr	0
hilo_2_S19	hilo	S19	Purr	0
hilo_2_S19	hilo	S19	Purr	0
hilo_2_S19	hilo	S19	Purr	0
hilo_2_S19	hilo	S19	WN	0
hilo_2_S19	hilo	S19	Typical	1
hilo_3_S19	hilo	S19	Purr	0
hilo_3_S19	hilo	S19	Purr	0
hilo_3_S19	hilo	S19	Purr	0
hilo_3_S19	hilo	S19	Purr	0
hilo_3_S19	hilo	S19	Purr	1
hilo_3_S19	hilo	S19	Purr	0
hilo_3_S19	hilo	S19	Purr	1
hilo_3_S19	hilo	S19	Purr	0
hilo_3_S19	hilo	S19	WN	0
hilo_3_S19	hilo	S19	Typical	0
hilo_4_S19	hilo	S19	Purr	1
hilo_4_S19	hilo	S19	Purr	0
hilo_4_S19	hilo	S19	Purr	0
hilo_4_S19	hilo	S19	Purr	0
hilo_4_S19	hilo	S19	Purr	0
hilo_4_S19	hilo	S19	Purr	0
hilo_4_S19	hilo	S19	Purr	0
hilo_4_S19	hilo	S19	Purr	1
hilo_4_S19	hilo	S19	WN	0
hilo_4_S19	hilo	S19	Typical	1
hilo_5_S19	hilo	S19	Purr	0
hilo_5_S19	hilo	S19	Purr	0
hilo_5_S19	hilo	S19	Purr	0
hilo_5_S19	hilo	S19	Purr	0
hilo_5_S19	hilo	S19	Purr	0
hilo_5_S19	hilo	S19	Purr	0
hilo_5_S19	hilo	S19	Purr	0
hilo_5_S19	hilo	S19	Purr	0
hilo_5_S19	hilo	S19	WN	0
hilo_5_S19	hilo	S19	Typical	1
hilo_6_S19	hilo	S19	Purr	0
hilo_6_S19	hilo	S19	Purr	0
hilo_6_S19	hilo	S19	Purr	1
hilo_6_S19	hilo	S19	Purr	0
hilo_6_S19	hilo	S19	Purr	0
hilo_6_S19	hilo	S19	Purr	0
hilo_6_S19	hilo	S19	Purr	0
hilo_6_S19	hilo	S19	Purr	1
hilo_6_S19	hilo	S19	WN	0
hilo_6_S19	hilo	S19	Typical	0
hilo_7_S19	hilo	S19	Purr	0
hilo_7_S19	hilo	S19	Purr	0
hilo_7_S19	hilo	S19	Purr	1
hilo_7_S19	hilo	S19	Purr	0
hilo_7_S19	hilo	S19	Purr	0
hilo_7_S19	hilo	S19	Purr	0
hilo_7_S19	hilo	S19	Purr	0
hilo_7_S19	hilo	S19	Purr	0
hilo_7_S19	hilo	S19	WN	0
hilo_7_S19	hilo	S19	Typical	1
hilo_8_S19	hilo	S19	Purr	0
hilo_8_S19	hilo	S19	Purr	0
hilo_8_S19	hilo	S19	Purr	0
hilo_8_S19	hilo	S19	Purr	0
hilo_8_S19	hilo	S19	Purr	1
hilo_8_S19	hilo	S19	Purr	0
hilo_8_S19	hilo	S19	Purr	0
hilo_8_S19	hilo	S19	Purr	0
hilo_8_S19	hilo	S19	WN	0
hilo_8_S19	hilo	S19	Typical	0
hilo_9_S19	hilo	S19	Purr	0
hilo_9_S19	hilo	S19	Purr	1
hilo_9_S19	hilo	S19	Purr	0
hilo_9_S19	hilo	S19	Purr	0
hilo_9_S19	hilo	S19	Purr	0
hilo_9_S19	hilo	S19	Purr	0
hilo_9_S19	hilo	S19	Purr	0
hilo_9_S19	hilo	S19	Purr	0
hilo_9_S19	hilo	S19	WN	0
hilo_9_S19	hilo	S19	Typical	1
hilo_10_S19	hilo	S19	Purr	0
hilo_10_S19	hilo	S19	Purr	0
hilo_10_S19	hilo	S19	Purr	1
hilo_10_S19	hilo	S19	Purr	0
hilo_10_S19	hilo	S19	Purr	1
hilo_10_S19	hilo	S19	Purr	1
hilo_10_S19	hilo	S19	Purr	0
hilo_10_S19	hilo	S19	Purr	0
hilo_10_S19	hilo	S19	WN	0
hilo_10_S19	hilo	S19	Typical	0
hilo_11_S19	hilo	S19	Purr	0
hilo_11_S19	hilo	S19	Purr	0
hilo_11_S19	hilo	S19	Purr	1
hilo_11_S19	hilo	S19	Purr	0
hilo_11_S19	hilo	S19	Purr	0
hilo_11_S19	hilo	S19	Purr	0
hilo_11_S19	hilo	S19	Purr	0
hilo_11_S19	hilo	S19	Purr	0
hilo_11_S19	hilo	S19	WN	0
hilo_11_S19	hilo	S19	Typical	0
hilo_12_S19	hilo	S19	Purr	0
hilo_12_S19	hilo	S19	Purr	0
hilo_12_S19	hilo	S19	Purr	1
hilo_12_S19	hilo	S19	Purr	0
hilo_12_S19	hilo	S19	Purr	0
hilo_12_S19	hilo	S19	Purr	0
hilo_12_S19	hilo	S19	Purr	0
hilo_12_S19	hilo	S19	Purr	0
hilo_12_S19	hilo	S19	WN	0
hilo_12_S19	hilo	S19	Typical	1
hilo_13_S19	hilo	S19	Purr	0
hilo_13_S19	hilo	S19	Purr	0
hilo_13_S19	hilo	S19	Purr	1
hilo_13_S19	hilo	S19	Purr	0
hilo_13_S19	hilo	S19	Purr	0
hilo_13_S19	hilo	S19	Purr	0
hilo_13_S19	hilo	S19	Purr	0
hilo_13_S19	hilo	S19	Purr	0
hilo_13_S19	hilo	S19	WN	0
hilo_13_S19	hilo	S19	Typical	1
hilo_14_S19	hilo	S19	Purr	0
hilo_14_S19	hilo	S19	Purr	0
hilo_14_S19	hilo	S19	Purr	0
hilo_14_S19	hilo	S19	Purr	1
hilo_14_S19	hilo	S19	Purr	0
hilo_14_S19	hilo	S19	Purr	0
hilo_14_S19	hilo	S19	Purr	0
hilo_14_S19	hilo	S19	Purr	1
hilo_14_S19	hilo	S19	WN	0
hilo_14_S19	hilo	S19	Typical	1
hilo_15_S19	hilo	S19	Purr	1
hilo_15_S19	hilo	S19	Purr	1
hilo_15_S19	hilo	S19	Purr	0
hilo_15_S19	hilo	S19	Purr	0
hilo_15_S19	hilo	S19	Purr	0
hilo_15_S19	hilo	S19	Purr	0
hilo_15_S19	hilo	S19	Purr	0
hilo_15_S19	hilo	S19	Purr	0
hilo_15_S19	hilo	S19	WN	0
hilo_15_S19	hilo	S19	Typical	1
hilo_16_S19	hilo	S19	Purr	0
hilo_16_S19	hilo	S19	Purr	0
hilo_16_S19	hilo	S19	Purr	0
hilo_16_S19	hilo	S19	Purr	0
hilo_16_S19	hilo	S19	Purr	0
hilo_16_S19	hilo	S19	Purr	1
hilo_16_S19	hilo	S19	Purr	0
hilo_16_S19	hilo	S19	Purr	0
hilo_16_S19	hilo	S19	WN	0
hilo_16_S19	hilo	S19	Typical	0
hilo_17_S19	hilo	S19	Purr	0
hilo_17_S19	hilo	S19	Purr	0
hilo_17_S19	hilo	S19	Purr	0
hilo_17_S19	hilo	S19	Purr	1
hilo_17_S19	hilo	S19	Purr	1
hilo_17_S19	hilo	S19	Purr	0
hilo_17_S19	hilo	S19	Purr	0
hilo_17_S19	hilo	S19	Purr	0
hilo_17_S19	hilo	S19	WN	0
hilo_17_S19	hilo	S19	Typical	1
hilo_18_S19	hilo	S19	Purr	0
hilo_18_S19	hilo	S19	Purr	0
hilo_18_S19	hilo	S19	Purr	0
hilo_18_S19	hilo	S19	Purr	0
hilo_18_S19	hilo	S19	Purr	0
hilo_18_S19	hilo	S19	Purr	0
hilo_18_S19	hilo	S19	Purr	1
hilo_18_S19	hilo	S19	Purr	0
hilo_18_S19	hilo	S19	WN	0
hilo_18_S19	hilo	S19	Typical	0
hilo_19_S19	hilo	S19	Purr	0
hilo_19_S19	hilo	S19	Purr	0
hilo_19_S19	hilo	S19	Purr	0
hilo_19_S19	hilo	S19	Purr	0
hilo_19_S19	hilo	S19	Purr	0
hilo_19_S19	hilo	S19	Purr	0
hilo_19_S19	hilo	S19	Purr	1
hilo_19_S19	hilo	S19	Purr	0
hilo_19_S19	hilo	S19	WN	0
hilo_19_S19	hilo	S19	Typical	1
hilo_20_S19	hilo	S19	Purr	0
hilo_20_S19	hilo	S19	Purr	0
hilo_20_S19	hilo	S19	Purr	0
hilo_20_S19	hilo	S19	Purr	0
hilo_20_S19	hilo	S19	Purr	0
hilo_20_S19	hilo	S19	Purr	0
hilo_20_S19	hilo	S19	Purr	0
hilo_20_S19	hilo	S19	Purr	0
hilo_20_S19	hilo	S19	WN	1
hilo_20_S19	hilo	S19	Typical	1
hilo_21_S19	hilo	S19	Purr	0
hilo_21_S19	hilo	S19	Purr	0
hilo_21_S19	hilo	S19	Purr	0
hilo_21_S19	hilo	S19	Purr	0
hilo_21_S19	hilo	S19	Purr	0
hilo_21_S19	hilo	S19	Purr	0
hilo_21_S19	hilo	S19	Purr	1
hilo_21_S19	hilo	S19	Purr	0
hilo_21_S19	hilo	S19	WN	0
hilo_21_S19	hilo	S19	Typical	0
hilo_22_S19	hilo	S19	Purr	1
hilo_22_S19	hilo	S19	Purr	0
hilo_22_S19	hilo	S19	Purr	1
hilo_22_S19	hilo	S19	Purr	0
hilo_22_S19	hilo	S19	Purr	0
hilo_22_S19	hilo	S19	Purr	1
hilo_22_S19	hilo	S19	Purr	0
hilo_22_S19	hilo	S19	Purr	0
hilo_22_S19	hilo	S19	WN	0
hilo_22_S19	hilo	S19	Typical	0
hilo_23_S19	hilo	S19	Purr	0
hilo_23_S19	hilo	S19	Purr	0
hilo_23_S19	hilo	S19	Purr	0
hilo_23_S19	hilo	S19	Purr	0
hilo_23_S19	hilo	S19	Purr	0
hilo_23_S19	hilo	S19	Purr	0
hilo_23_S19	hilo	S19	Purr	0
hilo_23_S19	hilo	S19	Purr	0
hilo_23_S19	hilo	S19	WN	0
hilo_23_S19	hilo	S19	Typical	1
hilo_24_S19	hilo	S19	Purr	0
hilo_24_S19	hilo	S19	Purr	0
hilo_24_S19	hilo	S19	Purr	0
hilo_24_S19	hilo	S19	Purr	0
hilo_24_S19	hilo	S19	Purr	0
hilo_24_S19	hilo	S19	Purr	0
hilo_24_S19	hilo	S19	Purr	0
hilo_24_S19	hilo	S19	Purr	1
hilo_24_S19	hilo	S19	WN	0
hilo_24_S19	hilo	S19	Typical	1
hilo_25_S19	hilo	S19	Purr	0
hilo_25_S19	hilo	S19	Purr	0
hilo_25_S19	hilo	S19	Purr	0
hilo_25_S19	hilo	S19	Purr	0
hilo_25_S19	hilo	S19	Purr	0
hilo_25_S19	hilo	S19	Purr	0
hilo_25_S19	hilo	S19	Purr	1
hilo_25_S19	hilo	S19	Purr	1
hilo_25_S19	hilo	S19	WN	0
hilo_25_S19	hilo	S19	Typical	0
hilo_26_S19	hilo	S19	Purr	1
hilo_26_S19	hilo	S19	Purr	0
hilo_26_S19	hilo	S19	Purr	1
hilo_26_S19	hilo	S19	Purr	0
hilo_26_S19	hilo	S19	Purr	0
hilo_26_S19	hilo	S19	Purr	0
hilo_26_S19	hilo	S19	Purr	1
hilo_26_S19	hilo	S19	Purr	1
hilo_26_S19	hilo	S19	WN	0
hilo_26_S19	hilo	S19	Typical	1
hilo_27_S19	hilo	S19	Purr	1
hilo_27_S19	hilo	S19	Purr	1
hilo_27_S19	hilo	S19	Purr	1
hilo_27_S19	hilo	S19	Purr	0
hilo_27_S19	hilo	S19	Purr	1
hilo_27_S19	hilo	S19	Purr	0
hilo_27_S19	hilo	S19	Purr	0
hilo_27_S19	hilo	S19	Purr	0
hilo_27_S19	hilo	S19	WN	0
hilo_27_S19	hilo	S19	Typical	1
hilo_28_S19	hilo	S19	Purr	0
hilo_28_S19	hilo	S19	Purr	0
hilo_28_S19	hilo	S19	Purr	0
hilo_28_S19	hilo	S19	Purr	1
hilo_28_S19	hilo	S19	Purr	0
hilo_28_S19	hilo	S19	Purr	0
hilo_28_S19	hilo	S19	Purr	0
hilo_28_S19	hilo	S19	Purr	0
hilo_28_S19	hilo	S19	WN	0
hilo_28_S19	hilo	S19	Typical	0
hilo_29_S19	hilo	S19	Purr	1
hilo_29_S19	hilo	S19	Purr	0
hilo_29_S19	hilo	S19	Purr	0
hilo_29_S19	hilo	S19	Purr	1
hilo_29_S19	hilo	S19	Purr	1
hilo_29_S19	hilo	S19	Purr	1
hilo_29_S19	hilo	S19	Purr	1
hilo_29_S19	hilo	S19	Purr	0
hilo_29_S19	hilo	S19	WN	0
hilo_29_S19	hilo	S19	Typical	0
hilo_30_S19	hilo	S19	Purr	0
hilo_30_S19	hilo	S19	Purr	1
hilo_30_S19	hilo	S19	Purr	0
hilo_30_S19	hilo	S19	Purr	0
hilo_30_S19	hilo	S19	Purr	0
hilo_30_S19	hilo	S19	Purr	0
hilo_30_S19	hilo	S19	Purr	0
hilo_30_S19	hilo	S19	Purr	1
hilo_30_S19	hilo	S19	WN	0
hilo_30_S19	hilo	S19	Typical	1
kalaupapa_1_S19	kalaupapa	S19	Purr	0
kalaupapa_1_S19	kalaupapa	S19	Purr	0
kalaupapa_1_S19	kalaupapa	S19	Purr	0
kalaupapa_1_S19	kalaupapa	S19	Purr	0
kalaupapa_1_S19	kalaupapa	S19	Purr	0
kalaupapa_1_S19	kalaupapa	S19	Purr	0
kalaupapa_1_S19	kalaupapa	S19	Purr	0
kalaupapa_1_S19	kalaupapa	S19	Purr	0
kalaupapa_1_S19	kalaupapa	S19	WN	0
kalaupapa_1_S19	kalaupapa	S19	Typical	1
kalaupapa_2_S19	kalaupapa	S19	Purr	0
kalaupapa_2_S19	kalaupapa	S19	Purr	0
kalaupapa_2_S19	kalaupapa	S19	Purr	0
kalaupapa_2_S19	kalaupapa	S19	Purr	0
kalaupapa_2_S19	kalaupapa	S19	Purr	1
kalaupapa_2_S19	kalaupapa	S19	Purr	0
kalaupapa_2_S19	kalaupapa	S19	Purr	0
kalaupapa_2_S19	kalaupapa	S19	Purr	1
kalaupapa_2_S19	kalaupapa	S19	WN	0
kalaupapa_2_S19	kalaupapa	S19	Typical	1
kalaupapa_3_S19	kalaupapa	S19	Purr	0
kalaupapa_3_S19	kalaupapa	S19	Purr	0
kalaupapa_3_S19	kalaupapa	S19	Purr	0
kalaupapa_3_S19	kalaupapa	S19	Purr	0
kalaupapa_3_S19	kalaupapa	S19	Purr	0
kalaupapa_3_S19	kalaupapa	S19	Purr	1
kalaupapa_3_S19	kalaupapa	S19	Purr	0
kalaupapa_3_S19	kalaupapa	S19	Purr	1
kalaupapa_3_S19	kalaupapa	S19	WN	1
kalaupapa_3_S19	kalaupapa	S19	Typical	1
kalaupapa_4_S19	kalaupapa	S19	Purr	1
kalaupapa_4_S19	kalaupapa	S19	Purr	1
kalaupapa_4_S19	kalaupapa	S19	Purr	0
kalaupapa_4_S19	kalaupapa	S19	Purr	0
kalaupapa_4_S19	kalaupapa	S19	Purr	0
kalaupapa_4_S19	kalaupapa	S19	Purr	0
kalaupapa_4_S19	kalaupapa	S19	Purr	0
kalaupapa_4_S19	kalaupapa	S19	Purr	0
kalaupapa_4_S19	kalaupapa	S19	WN	0
kalaupapa_4_S19	kalaupapa	S19	Typical	1
kalaupapa_5_S19	kalaupapa	S19	Purr	0
kalaupapa_5_S19	kalaupapa	S19	Purr	0
kalaupapa_5_S19	kalaupapa	S19	Purr	0
kalaupapa_5_S19	kalaupapa	S19	Purr	0
kalaupapa_5_S19	kalaupapa	S19	Purr	0
kalaupapa_5_S19	kalaupapa	S19	Purr	0
kalaupapa_5_S19	kalaupapa	S19	Purr	0
kalaupapa_5_S19	kalaupapa	S19	Purr	0
kalaupapa_5_S19	kalaupapa	S19	WN	0
kalaupapa_5_S19	kalaupapa	S19	Typical	1
kalaupapa_6_S19	kalaupapa	S19	Purr	0
kalaupapa_6_S19	kalaupapa	S19	Purr	0
kalaupapa_6_S19	kalaupapa	S19	Purr	1
kalaupapa_6_S19	kalaupapa	S19	Purr	0
kalaupapa_6_S19	kalaupapa	S19	Purr	0
kalaupapa_6_S19	kalaupapa	S19	Purr	1
kalaupapa_6_S19	kalaupapa	S19	Purr	0
kalaupapa_6_S19	kalaupapa	S19	Purr	0
kalaupapa_6_S19	kalaupapa	S19	WN	0
kalaupapa_6_S19	kalaupapa	S19	Typical	0
kalaupapa_7_S19	kalaupapa	S19	Purr	1
kalaupapa_7_S19	kalaupapa	S19	Purr	1
kalaupapa_7_S19	kalaupapa	S19	Purr	0
kalaupapa_7_S19	kalaupapa	S19	Purr	0
kalaupapa_7_S19	kalaupapa	S19	Purr	0
kalaupapa_7_S19	kalaupapa	S19	Purr	0
kalaupapa_7_S19	kalaupapa	S19	Purr	1
kalaupapa_7_S19	kalaupapa	S19	Purr	0
kalaupapa_7_S19	kalaupapa	S19	WN	0
kalaupapa_7_S19	kalaupapa	S19	Typical	1
kalaupapa_8_S19	kalaupapa	S19	Purr	0
kalaupapa_8_S19	kalaupapa	S19	Purr	0
kalaupapa_8_S19	kalaupapa	S19	Purr	1
kalaupapa_8_S19	kalaupapa	S19	Purr	0
kalaupapa_8_S19	kalaupapa	S19	Purr	0
kalaupapa_8_S19	kalaupapa	S19	Purr	0
kalaupapa_8_S19	kalaupapa	S19	Purr	0
kalaupapa_8_S19	kalaupapa	S19	Purr	0
kalaupapa_8_S19	kalaupapa	S19	WN	0
kalaupapa_8_S19	kalaupapa	S19	Typical	1
kalaupapa_9_S19	kalaupapa	S19	Purr	0
kalaupapa_9_S19	kalaupapa	S19	Purr	0
kalaupapa_9_S19	kalaupapa	S19	Purr	0
kalaupapa_9_S19	kalaupapa	S19	Purr	1
kalaupapa_9_S19	kalaupapa	S19	Purr	0
kalaupapa_9_S19	kalaupapa	S19	Purr	1
kalaupapa_9_S19	kalaupapa	S19	Purr	0
kalaupapa_9_S19	kalaupapa	S19	Purr	1
kalaupapa_9_S19	kalaupapa	S19	WN	0
kalaupapa_9_S19	kalaupapa	S19	Typical	0
kalaupapa_10_S19	kalaupapa	S19	Purr	0
kalaupapa_10_S19	kalaupapa	S19	Purr	0
kalaupapa_10_S19	kalaupapa	S19	Purr	0
kalaupapa_10_S19	kalaupapa	S19	Purr	0
kalaupapa_10_S19	kalaupapa	S19	Purr	0
kalaupapa_10_S19	kalaupapa	S19	Purr	0
kalaupapa_10_S19	kalaupapa	S19	Purr	0
kalaupapa_10_S19	kalaupapa	S19	Purr	0
kalaupapa_10_S19	kalaupapa	S19	WN	0
kalaupapa_10_S19	kalaupapa	S19	Typical	1
kalaupapa_11_S19	kalaupapa	S19	Purr	0
kalaupapa_11_S19	kalaupapa	S19	Purr	0
kalaupapa_11_S19	kalaupapa	S19	Purr	0
kalaupapa_11_S19	kalaupapa	S19	Purr	0
kalaupapa_11_S19	kalaupapa	S19	Purr	0
kalaupapa_11_S19	kalaupapa	S19	Purr	0
kalaupapa_11_S19	kalaupapa	S19	Purr	0
kalaupapa_11_S19	kalaupapa	S19	Purr	0
kalaupapa_11_S19	kalaupapa	S19	WN	0
kalaupapa_11_S19	kalaupapa	S19	Typical	1
kalaupapa_12_S19	kalaupapa	S19	Purr	0
kalaupapa_12_S19	kalaupapa	S19	Purr	0
kalaupapa_12_S19	kalaupapa	S19	Purr	0
kalaupapa_12_S19	kalaupapa	S19	Purr	0
kalaupapa_12_S19	kalaupapa	S19	Purr	0
kalaupapa_12_S19	kalaupapa	S19	Purr	1
kalaupapa_12_S19	kalaupapa	S19	Purr	0
kalaupapa_12_S19	kalaupapa	S19	Purr	0
kalaupapa_12_S19	kalaupapa	S19	WN	0
kalaupapa_12_S19	kalaupapa	S19	Typical	1
kalaupapa_14_S19	kalaupapa	S19	Purr	0
kalaupapa_14_S19	kalaupapa	S19	Purr	0
kalaupapa_14_S19	kalaupapa	S19	Purr	0
kalaupapa_14_S19	kalaupapa	S19	Purr	0
kalaupapa_14_S19	kalaupapa	S19	Purr	0
kalaupapa_14_S19	kalaupapa	S19	Purr	0
kalaupapa_14_S19	kalaupapa	S19	Purr	0
kalaupapa_14_S19	kalaupapa	S19	Purr	0
kalaupapa_14_S19	kalaupapa	S19	WN	0
kalaupapa_14_S19	kalaupapa	S19	Typical	1
kalaupapa_15_S19	kalaupapa	S19	Purr	0
kalaupapa_15_S19	kalaupapa	S19	Purr	1
kalaupapa_15_S19	kalaupapa	S19	Purr	0
kalaupapa_15_S19	kalaupapa	S19	Purr	0
kalaupapa_15_S19	kalaupapa	S19	Purr	0
kalaupapa_15_S19	kalaupapa	S19	Purr	0
kalaupapa_15_S19	kalaupapa	S19	Purr	1
kalaupapa_15_S19	kalaupapa	S19	Purr	0
kalaupapa_15_S19	kalaupapa	S19	WN	0
kalaupapa_15_S19	kalaupapa	S19	Typical	1
kalaupapa_16_S19	kalaupapa	S19	Purr	1
kalaupapa_16_S19	kalaupapa	S19	Purr	0
kalaupapa_16_S19	kalaupapa	S19	Purr	0
kalaupapa_16_S19	kalaupapa	S19	Purr	0
kalaupapa_16_S19	kalaupapa	S19	Purr	0
kalaupapa_16_S19	kalaupapa	S19	Purr	0
kalaupapa_16_S19	kalaupapa	S19	Purr	0
kalaupapa_16_S19	kalaupapa	S19	Purr	0
kalaupapa_16_S19	kalaupapa	S19	WN	0
kalaupapa_16_S19	kalaupapa	S19	Typical	0
kalaupapa_17_S19	kalaupapa	S19	Purr	0
kalaupapa_17_S19	kalaupapa	S19	Purr	0
kalaupapa_17_S19	kalaupapa	S19	Purr	0
kalaupapa_17_S19	kalaupapa	S19	Purr	0
kalaupapa_17_S19	kalaupapa	S19	Purr	1
kalaupapa_17_S19	kalaupapa	S19	Purr	0
kalaupapa_17_S19	kalaupapa	S19	Purr	0
kalaupapa_17_S19	kalaupapa	S19	Purr	1
kalaupapa_17_S19	kalaupapa	S19	WN	0
kalaupapa_17_S19	kalaupapa	S19	Typical	0
kalaupapa_18_S19	kalaupapa	S19	Purr	0
kalaupapa_18_S19	kalaupapa	S19	Purr	1
kalaupapa_18_S19	kalaupapa	S19	Purr	0
kalaupapa_18_S19	kalaupapa	S19	Purr	1
kalaupapa_18_S19	kalaupapa	S19	Purr	0
kalaupapa_18_S19	kalaupapa	S19	Purr	0
kalaupapa_18_S19	kalaupapa	S19	Purr	0
kalaupapa_18_S19	kalaupapa	S19	Purr	0
kalaupapa_18_S19	kalaupapa	S19	WN	0
kalaupapa_18_S19	kalaupapa	S19	Typical	1
kalaupapa_19_S19	kalaupapa	S19	Purr	0
kalaupapa_19_S19	kalaupapa	S19	Purr	0
kalaupapa_19_S19	kalaupapa	S19	Purr	0
kalaupapa_19_S19	kalaupapa	S19	Purr	0
kalaupapa_19_S19	kalaupapa	S19	Purr	0
kalaupapa_19_S19	kalaupapa	S19	Purr	0
kalaupapa_19_S19	kalaupapa	S19	Purr	0
kalaupapa_19_S19	kalaupapa	S19	Purr	0
kalaupapa_19_S19	kalaupapa	S19	WN	0
kalaupapa_19_S19	kalaupapa	S19	Typical	1
kalaupapa_20_S19	kalaupapa	S19	Purr	0
kalaupapa_20_S19	kalaupapa	S19	Purr	0
kalaupapa_20_S19	kalaupapa	S19	Purr	0
kalaupapa_20_S19	kalaupapa	S19	Purr	0
kalaupapa_20_S19	kalaupapa	S19	Purr	0
kalaupapa_20_S19	kalaupapa	S19	Purr	0
kalaupapa_20_S19	kalaupapa	S19	Purr	0
kalaupapa_20_S19	kalaupapa	S19	Purr	0
kalaupapa_20_S19	kalaupapa	S19	WN	1
kalaupapa_20_S19	kalaupapa	S19	Typical	1
kalaupapa_21_S19	kalaupapa	S19	Purr	0
kalaupapa_21_S19	kalaupapa	S19	Purr	0
kalaupapa_21_S19	kalaupapa	S19	Purr	0
kalaupapa_21_S19	kalaupapa	S19	Purr	1
kalaupapa_21_S19	kalaupapa	S19	Purr	0
kalaupapa_21_S19	kalaupapa	S19	Purr	0
kalaupapa_21_S19	kalaupapa	S19	Purr	0
kalaupapa_21_S19	kalaupapa	S19	Purr	0
kalaupapa_21_S19	kalaupapa	S19	WN	0
kalaupapa_21_S19	kalaupapa	S19	Typical	0
kalaupapa_22_S19	kalaupapa	S19	Purr	0
kalaupapa_22_S19	kalaupapa	S19	Purr	0
kalaupapa_22_S19	kalaupapa	S19	Purr	1
kalaupapa_22_S19	kalaupapa	S19	Purr	0
kalaupapa_22_S19	kalaupapa	S19	Purr	0
kalaupapa_22_S19	kalaupapa	S19	Purr	0
kalaupapa_22_S19	kalaupapa	S19	Purr	0
kalaupapa_22_S19	kalaupapa	S19	Purr	0
kalaupapa_22_S19	kalaupapa	S19	WN	0
kalaupapa_22_S19	kalaupapa	S19	Typical	1
kalaupapa_23_S19	kalaupapa	S19	Purr	0
kalaupapa_23_S19	kalaupapa	S19	Purr	0
kalaupapa_23_S19	kalaupapa	S19	Purr	0
kalaupapa_23_S19	kalaupapa	S19	Purr	0
kalaupapa_23_S19	kalaupapa	S19	Purr	0
kalaupapa_23_S19	kalaupapa	S19	Purr	0
kalaupapa_23_S19	kalaupapa	S19	Purr	0
kalaupapa_23_S19	kalaupapa	S19	Purr	1
kalaupapa_23_S19	kalaupapa	S19	WN	0
kalaupapa_23_S19	kalaupapa	S19	Typical	1
kalaupapa_25_S19	kalaupapa	S19	Purr	0
kalaupapa_25_S19	kalaupapa	S19	Purr	0
kalaupapa_25_S19	kalaupapa	S19	Purr	0
kalaupapa_25_S19	kalaupapa	S19	Purr	0
kalaupapa_25_S19	kalaupapa	S19	Purr	0
kalaupapa_25_S19	kalaupapa	S19	Purr	0
kalaupapa_25_S19	kalaupapa	S19	Purr	0
kalaupapa_25_S19	kalaupapa	S19	Purr	0
kalaupapa_25_S19	kalaupapa	S19	WN	0
kalaupapa_25_S19	kalaupapa	S19	Typical	1
hilo_1_W19.20	hilo	W19.20	Purr	0
hilo_1_W19.20	hilo	W19.20	Purr	0
hilo_1_W19.20	hilo	W19.20	Purr	0
hilo_1_W19.20	hilo	W19.20	WN	0
hilo_1_W19.20	hilo	W19.20	Purr	0
hilo_1_W19.20	hilo	W19.20	Purr	1
hilo_1_W19.20	hilo	W19.20	Purr	0
hilo_1_W19.20	hilo	W19.20	Purr	0
hilo_1_W19.20	hilo	W19.20	Purr	0
hilo_1_W19.20	hilo	W19.20	Typical	0
hilo_2_W19.20	hilo	W19.20	Purr	0
hilo_2_W19.20	hilo	W19.20	Purr	0
hilo_2_W19.20	hilo	W19.20	WN	1
hilo_2_W19.20	hilo	W19.20	Purr	0
hilo_2_W19.20	hilo	W19.20	Purr	0
hilo_2_W19.20	hilo	W19.20	Purr	0
hilo_2_W19.20	hilo	W19.20	Purr	0
hilo_2_W19.20	hilo	W19.20	Purr	0
hilo_2_W19.20	hilo	W19.20	Purr	0
hilo_2_W19.20	hilo	W19.20	Typical	1
hilo_3_W19.20	hilo	W19.20	Purr	0
hilo_3_W19.20	hilo	W19.20	Purr	0
hilo_3_W19.20	hilo	W19.20	WN	0
hilo_3_W19.20	hilo	W19.20	Purr	0
hilo_3_W19.20	hilo	W19.20	Purr	0
hilo_3_W19.20	hilo	W19.20	Purr	1
hilo_3_W19.20	hilo	W19.20	Purr	0
hilo_3_W19.20	hilo	W19.20	Purr	0
hilo_3_W19.20	hilo	W19.20	Purr	0
hilo_3_W19.20	hilo	W19.20	Typical	1
hilo_4_W19.20	hilo	W19.20	Purr	0
hilo_4_W19.20	hilo	W19.20	Purr	0
hilo_4_W19.20	hilo	W19.20	Purr	0
hilo_4_W19.20	hilo	W19.20	Purr	0
hilo_4_W19.20	hilo	W19.20	Purr	0
hilo_4_W19.20	hilo	W19.20	Purr	0
hilo_4_W19.20	hilo	W19.20	Purr	0
hilo_4_W19.20	hilo	W19.20	WN	0
hilo_4_W19.20	hilo	W19.20	Purr	0
hilo_4_W19.20	hilo	W19.20	Typical	1
hilo_5_W19.20	hilo	W19.20	Purr	0
hilo_5_W19.20	hilo	W19.20	Purr	0
hilo_5_W19.20	hilo	W19.20	Purr	0
hilo_5_W19.20	hilo	W19.20	Purr	0
hilo_5_W19.20	hilo	W19.20	Purr	0
hilo_5_W19.20	hilo	W19.20	Purr	0
hilo_5_W19.20	hilo	W19.20	WN	0
hilo_5_W19.20	hilo	W19.20	Purr	0
hilo_5_W19.20	hilo	W19.20	Purr	0
hilo_5_W19.20	hilo	W19.20	Typical	0
hilo_6_W19.20	hilo	W19.20	Purr	0
hilo_6_W19.20	hilo	W19.20	Purr	0
hilo_6_W19.20	hilo	W19.20	Purr	0
hilo_6_W19.20	hilo	W19.20	Purr	0
hilo_6_W19.20	hilo	W19.20	Purr	0
hilo_6_W19.20	hilo	W19.20	Purr	1
hilo_6_W19.20	hilo	W19.20	WN	0
hilo_6_W19.20	hilo	W19.20	Purr	0
hilo_6_W19.20	hilo	W19.20	Purr	0
hilo_6_W19.20	hilo	W19.20	Typical	0
hilo_7_W19.20	hilo	W19.20	Purr	0
hilo_7_W19.20	hilo	W19.20	Purr	0
hilo_7_W19.20	hilo	W19.20	Purr	0
hilo_7_W19.20	hilo	W19.20	Purr	0
hilo_7_W19.20	hilo	W19.20	Purr	0
hilo_7_W19.20	hilo	W19.20	Purr	0
hilo_7_W19.20	hilo	W19.20	Purr	0
hilo_7_W19.20	hilo	W19.20	WN	0
hilo_7_W19.20	hilo	W19.20	Purr	0
hilo_7_W19.20	hilo	W19.20	Typical	0
hilo_8_W19.20	hilo	W19.20	Purr	1
hilo_8_W19.20	hilo	W19.20	Purr	1
hilo_8_W19.20	hilo	W19.20	Purr	1
hilo_8_W19.20	hilo	W19.20	Purr	0
hilo_8_W19.20	hilo	W19.20	Purr	0
hilo_8_W19.20	hilo	W19.20	Purr	0
hilo_8_W19.20	hilo	W19.20	Purr	0
hilo_8_W19.20	hilo	W19.20	WN	0
hilo_8_W19.20	hilo	W19.20	Purr	1
hilo_8_W19.20	hilo	W19.20	Typical	1
hilo_9_W19.20	hilo	W19.20	Purr	0
hilo_9_W19.20	hilo	W19.20	Purr	0
hilo_9_W19.20	hilo	W19.20	Purr	0
hilo_9_W19.20	hilo	W19.20	Purr	0
hilo_9_W19.20	hilo	W19.20	WN	0
hilo_9_W19.20	hilo	W19.20	Purr	0
hilo_9_W19.20	hilo	W19.20	Purr	0
hilo_9_W19.20	hilo	W19.20	Purr	1
hilo_9_W19.20	hilo	W19.20	Purr	1
hilo_9_W19.20	hilo	W19.20	Typical	0
hilo_10_W19.20	hilo	W19.20	Purr	0
hilo_10_W19.20	hilo	W19.20	Purr	0
hilo_10_W19.20	hilo	W19.20	Purr	1
hilo_10_W19.20	hilo	W19.20	Purr	0
hilo_10_W19.20	hilo	W19.20	WN	0
hilo_10_W19.20	hilo	W19.20	Purr	0
hilo_10_W19.20	hilo	W19.20	Purr	1
hilo_10_W19.20	hilo	W19.20	Purr	0
hilo_10_W19.20	hilo	W19.20	Purr	0
hilo_10_W19.20	hilo	W19.20	Typical	1
hilo_11_W19.20	hilo	W19.20	Purr	0
hilo_11_W19.20	hilo	W19.20	Purr	0
hilo_11_W19.20	hilo	W19.20	Purr	0
hilo_11_W19.20	hilo	W19.20	Purr	0
hilo_11_W19.20	hilo	W19.20	Purr	0
hilo_11_W19.20	hilo	W19.20	WN	0
hilo_11_W19.20	hilo	W19.20	Purr	0
hilo_11_W19.20	hilo	W19.20	Purr	0
hilo_11_W19.20	hilo	W19.20	Purr	0
hilo_11_W19.20	hilo	W19.20	Typical	1
hilo_12_W19.20	hilo	W19.20	Purr	0
hilo_12_W19.20	hilo	W19.20	Purr	0
hilo_12_W19.20	hilo	W19.20	Purr	0
hilo_12_W19.20	hilo	W19.20	Purr	0
hilo_12_W19.20	hilo	W19.20	Purr	0
hilo_12_W19.20	hilo	W19.20	WN	0
hilo_12_W19.20	hilo	W19.20	Purr	0
hilo_12_W19.20	hilo	W19.20	Purr	0
hilo_12_W19.20	hilo	W19.20	Purr	0
hilo_12_W19.20	hilo	W19.20	Typical	1
hilo_13_W19.20	hilo	W19.20	Purr	0
hilo_13_W19.20	hilo	W19.20	WN	0
hilo_13_W19.20	hilo	W19.20	Purr	0
hilo_13_W19.20	hilo	W19.20	Purr	0
hilo_13_W19.20	hilo	W19.20	Purr	0
hilo_13_W19.20	hilo	W19.20	Purr	0
hilo_13_W19.20	hilo	W19.20	Purr	0
hilo_13_W19.20	hilo	W19.20	Purr	0
hilo_13_W19.20	hilo	W19.20	Purr	0
[truncated: 1,071 more rows]

## Sheet: Figure 3b
date	population	triangle	song	flies
2019-06-02	hilo	1	wn	0
2019-06-02	hilo	1	purr	0
2019-06-02	hilo	1	typical	3
2019-06-02	hilo	2	wn	0
2019-06-02	hilo	2	purr	0
2019-06-02	hilo	2	typical	0
2019-06-03	hilo	1	wn	0
2019-06-03	hilo	1	purr	0
2019-06-03	hilo	1	typical	1
2019-06-03	hilo	2	wn	0
2019-06-03	hilo	2	purr	0
2019-06-03	hilo	2	typical	0
2019-06-04	hilo	1	wn	0
2019-06-04	hilo	1	purr	0
2019-06-04	hilo	1	typical	2
2019-06-04	hilo	2	wn	0
2019-06-04	hilo	2	purr	0
2019-06-04	hilo	2	typical	0
2019-06-05	hilo	1	wn	0
2019-06-05	hilo	1	purr	0
2019-06-05	hilo	1	typical	0
2019-06-05	hilo	2	wn	0
2019-06-05	hilo	2	purr	0
2019-06-05	hilo	2	typical	0
2019-05-28	pono_kai	1	wn	0
2019-05-28	pono_kai	1	purr	0
2019-05-28	pono_kai	1	typical	0
2019-05-28	pono_kai	2	wn	0
2019-05-28	pono_kai	2	purr	0
2019-05-28	pono_kai	2	typical	0
2019-05-28	pono_kai	3	wn	0
2019-05-28	pono_kai	3	purr	0
2019-05-28	pono_kai	3	typical	0
2019-05-28	pono_kai	4	wn	0
2019-05-28	pono_kai	4	purr	0
2019-05-28	pono_kai	4	typical	0
2019-05-29	ag_station	1	wn	0
2019-05-29	ag_station	1	purr	0
2019-05-29	ag_station	1	typical	1
2019-05-29	ag_station	2	wn	0
2019-05-29	ag_station	2	purr	0
2019-05-29	ag_station	2	typical	1
2019-05-30	ag_station	1	wn	0
2019-05-30	ag_station	1	purr	0
2019-05-30	ag_station	1	typical	0
2019-05-30	ag_station	2	wn	0
2019-05-30	ag_station	2	purr	0
2019-05-30	ag_station	2	typical	3
2019-06-03	ass	1	wn	0
2019-06-03	ass	1	purr	0
2019-06-03	ass	1	typical	0
2019-06-03	ass	2	wn	0
2019-06-03	ass	2	purr	0
2019-06-03	ass	2	typical	0
2019-06-04	ass	1	wn	0
2019-06-04	ass	1	purr	0
2019-06-04	ass	1	typical	1
2019-06-04	ass	2	wn	0
2019-06-04	ass	2	purr	0
2019-06-04	ass	2	typical	0
2019-06-06	byu	1	wn	0
2019-06-06	byu	1	purr	0
2019-06-06	byu	1	typical	5
2019-06-06	byu	2	wn	0
2019-06-06	byu	2	purr	0
2019-06-06	byu	2	typical	1
2019-06-09	byu	1	wn	0
2019-06-09	byu	1	purr	1
2019-06-09	byu	1	typical	3
2019-06-09	byu	2	wn	0
2019-06-09	byu	2	purr	0
2019-06-09	byu	2	typical	3
2019-06-10	byu	1	wn	0
2019-06-10	byu	1	purr	0
2019-06-10	byu	1	typical	1
2019-06-10	byu	2	wn	0
2019-06-10	byu	2	purr	0
2019-06-10	byu	2	typical	2
2019-05-29	pono_kai	1	wn	NA
2019-05-29	pono_kai	1	purr	NA
2019-05-29	pono_kai	1	typical	NA
2019-05-29	pono_kai	2	wn	NA
2019-05-29	pono_kai	2	purr	NA
2019-05-29	pono_kai	2	typical	NA
2019-05-30	pono_kai	1	wn	NA
2019-05-30	pono_kai	1	purr	NA
2019-05-30	pono_kai	1	typical	NA
2019-05-30	pono_kai	2	wn	NA
2019-05-30	pono_kai	2	purr	NA
2019-05-30	pono_kai	2	typical	NA
2019-06-03	byu	1	wn	0
2019-06-03	byu	1	purr	0
2019-06-03	byu	1	typical	2
2019-06-03	byu	2	wn	0
2019-06-03	byu	2	purr	0
2019-06-03	byu	2	typical	1
2019-06-05	byu	1	wn	0
2019-06-05	byu	1	purr	0
2019-06-05	byu	1	typical	5
2019-06-05	byu	2	wn	0
2019-06-05	byu	2	purr	0
2019-06-05	byu	2	typical	1
2019-06-06	kalaupapa	1	wn	0
2019-06-06	kalaupapa	1	purr	0
2019-06-06	kalaupapa	1	typical	1
2019-06-06	kalaupapa	2	wn	0
2019-06-06	kalaupapa	2	purr	0
2019-06-06	kalaupapa	2	typical	0
2019-06-08	kalaupapa	1	wn	0
2019-06-08	kalaupapa	1	purr	0
2019-06-08	kalaupapa	1	typical	0
2019-06-08	kalaupapa	2	wn	0
2019-06-08	kalaupapa	2	purr	0
2019-06-08	kalaupapa	2	typical	0
2019-06-09	kalaupapa	1	wn	0
2019-06-09	kalaupapa	1	purr	0
2019-06-09	kalaupapa	1	typical	0
2019-06-09	kalaupapa	2	wn	0
2019-06-09	kalaupapa	2	purr	0
2019-06-09	kalaupapa	2	typical	0
2019-06-10	kalaupapa	1	wn	0
2019-06-10	kalaupapa	1	purr	0
2019-06-10	kalaupapa	1	typical	0
2019-06-10	kalaupapa	2	wn	0
2019-06-10	kalaupapa	2	purr	0
2019-06-10	kalaupapa	2	typical	0
2019-06-11	kalaupapa	1	wn	0
2019-06-11	kalaupapa	1	purr	0
2019-06-11	kalaupapa	1	typical	0
2019-06-11	kalaupapa	2	wn	0
2019-06-11	kalaupapa	2	purr	0
2019-06-11	kalaupapa	2	typical	0
2020-01-01	hilo	1	wn	0
2020-01-01	hilo	1	purr	0
2020-01-01	hilo	1	typical	2
2020-01-01	hilo	2	wn	0
2020-01-01	hilo	2	purr	0
2020-01-01	hilo	2	typical	2
2020-01-01	hilo	1	wn	0
2020-01-01	hilo	1	purr	0
2020-01-01	hilo	1	typical	0
2020-01-01	hilo	2	wn	0
2020-01-01	hilo	2	purr	0
2020-01-01	hilo	2	typical	1
2020-01-02	hilo	1	wn	0
2020-01-02	hilo	1	purr	0
2020-01-02	hilo	1	typical	2
2020-01-02	hilo	2	wn	0
2020-01-02	hilo	2	purr	0
2020-01-02	hilo	2	typical	1
2020-01-02	hilo	1	wn	0
2020-01-02	hilo	1	purr	0
2020-01-02	hilo	1	typical	0
2020-01-02	hilo	2	wn	0
2020-01-02	hilo	2	purr	0
2020-01-02	hilo	2	typical	0
2020-01-06	byu	1	wn	0
2020-01-06	byu	1	purr	0
2020-01-06	byu	1	typical	0
2020-01-06	byu	2	wn	0
2020-01-06	byu	2	purr	0
2020-01-06	byu	2	typical	0
2020-01-06	byu	3	wn	0
2020-01-06	byu	3	purr	0
2020-01-06	byu	3	typical	0
2020-01-06	byu	4	wn	0
2020-01-06	byu	4	purr	0
2020-01-06	byu	4	typical	0
2020-01-10	byu	1	wn	0
2020-01-10	byu	1	purr	0
2020-01-10	byu	1	typical	0
2020-01-10	byu	2	wn	0
2020-01-10	byu	2	purr	0
2020-01-10	byu	2	typical	0
2020-01-10	byu	3	wn	0
2020-01-10	byu	3	purr	0
2020-01-10	byu	3	typical	0
2020-01-10	byu	4	wn	0
2020-01-10	byu	4	purr	0
2020-01-10	byu	4	typical	0
2020-01-11	byu	1	wn	0
2020-01-11	byu	1	purr	0
2020-01-11	byu	1	typical	0
2020-01-11	byu	2	wn	0
2020-01-11	byu	2	purr	0
2020-01-11	byu	2	typical	0
2020-01-11	byu	3	wn	0
2020-01-11	byu	3	purr	0
2020-01-11	byu	3	typical	0
2020-01-11	byu	4	wn	0
2020-01-11	byu	4	purr	0
2020-01-11	byu	4	typical	0
2020-01-09	byu	1	wn	0
2020-01-09	byu	1	purr	0
2020-01-09	byu	1	typical	1
2020-01-09	byu	2	wn	0
2020-01-09	byu	2	purr	0
2020-01-09	byu	2	typical	1
2020-01-09	byu	3	wn	0
2020-01-09	byu	3	purr	0
2020-01-09	byu	3	typical	0
2020-01-09	byu	4	wn	0
2020-01-09	byu	4	purr	0
2020-01-09	byu	4	typical	0
2020-01-12	ag_station	1	wn	0
2020-01-12	ag_station	1	purr	0
2020-01-12	ag_station	1	typical	0
2020-01-12	ag_station	2	wn	0
2020-01-12	ag_station	2	purr	0
2020-01-12	ag_station	2	typical	0
2020-01-12	ag_station	3	wn	0
2020-01-12	ag_station	3	purr	0
2020-01-12	ag_station	3	typical	0
2020-01-12	ag_station	4	wn	0
2020-01-12	ag_station	4	purr	0
2020-01-12	ag_station	4	typical	0
2020-01-13	ag_station	1	wn	0
2020-01-13	ag_station	1	purr	0
2020-01-13	ag_station	1	typical	0
2020-01-13	ag_station	2	wn	0
2020-01-13	ag_station	2	purr	0
2020-01-13	ag_station	2	typical	0
2020-01-13	ag_station	3	wn	0
2020-01-13	ag_station	3	purr	0
2020-01-13	ag_station	3	typical	0
2020-01-13	ag_station	4	wn	0
2020-01-13	ag_station	4	purr	0
2020-01-13	ag_station	4	typical	0
2020-01-08	byu	1	wn	0
2020-01-08	byu	1	purr	0
2020-01-08	byu	1	typical	0
2020-01-08	byu	2	wn	0
2020-01-08	byu	2	purr	0
2020-01-08	byu	2	typical	0
2020-01-08	byu	3	wn	0
2020-01-08	byu	3	purr	0
2020-01-08	byu	3	typical	0
2020-01-08	byu	4	wn	0
2020-01-08	byu	4	purr	0
2020-01-08	byu	4	typical	0
2020-01-14	ag_station	1	wn	0
2020-01-14	ag_station	1	purr	0
2020-01-14	ag_station	1	typical	0
2020-01-14	ag_station	2	wn	0
2020-01-14	ag_station	2	purr	0
2020-01-14	ag_station	2	typical	0
2020-01-14	ag_station	3	wn	0
2020-01-14	ag_station	3	purr	0
2020-01-14	ag_station	3	typical	0
2020-01-14	ag_station	4	wn	0
2020-01-14	ag_station	4	purr	0
2020-01-14	ag_station	4	typical	0

## Sheet: Figure 4a-c, Table S1
Frequency	uniqueID	Population	Phonotaxis	Distance	contact_yn
2.3	hilo_1_W18.19	hilo	0	55	0
2.3	hilo_3_W18.19	hilo	0	175	0
2.3	hilo_4_W18.19	hilo	0	0	0
2.3	hilo_5_W18.19	hilo	0	120	0
2.3	hilo_6_W18.19	hilo	0	0	0
2.3	hilo_7_W18.19	hilo	0	65	0
2.3	hilo_8_W18.19	hilo	0	175	0
2.3	hilo_9_W18.19	hilo	0	0	0
2.3	hilo_10_W18.19	hilo	0	175	0
2.3	hilo_11_W18.19	hilo	0	20	0
2.3	hilo_12_W18.19	hilo	0	175	0
2.3	hilo_13_W18.19	hilo	0	0	0
2.3	hilo_14_W18.19	hilo	1	175	1
2.3	hilo_15_W18.19	hilo	0	0	0
2.3	hilo_16_W18.19	hilo	0	175	0
2.3	hilo_17_W18.19	hilo	0	0	0
2.3	hilo_18_W18.19	hilo	0	0	0
2.3	hilo_19_W18.19	hilo	0	175	0
2.3	hilo_20_W18.19	hilo	0	0	0
2.3	hilo_21_W18.19	hilo	0	0	0
2.3	hilo_22_W18.19	hilo	0	0	0
2.3	hilo_25_W18.19	hilo	0	85	0
2.3	hilo_26_W18.19	hilo	0	0	0
2.3	hilo_29_W18.19	hilo	0	0	0
2.3	hilo_30_W18.19	hilo	0	150	0
2.3	hilo_31_W18.19	hilo	0	0	0
2.3	hilo_32_W18.19	hilo	0	0	0
2.3	wailua_2_W18.19	wailua	0	30	0
2.3	wailua_5_W18.19	wailua	0	0	0
2.3	wailua_7_W18.19	wailua	0	0	0
2.3	wailua_8_W18.19	wailua	0	0	0
2.3	wailua_10_W18.19	wailua	0	50	0
2.3	wailua_12_W18.19	wailua	0	95	0
2.3	wailua_13_W18.19	wailua	0	0	0
2.3	wailua_14_W18.19	wailua	0	0	0
2.3	wailua_15_W18.19	wailua	0	15	0
2.3	wailua_16_W18.19	wailua	0	10	0
2.3	wailua_17_W18.19	wailua	1	175	1
2.3	wailua_18_W18.19	wailua	0	0	0
2.3	wailua_19_W18.19	wailua	0	15	0
2.3	wailua_20_W18.19	wailua	0	0	0
2.3	wailua_21_W18.19	wailua	0	0	0
2.3	wailua_22_W18.19	wailua	0	0	0
2.3	wailua_23_W18.19	wailua	1	175	1
2.3	wailua_24_W18.19	wailua	0	0	0
2.3	wailua_25_W18.19	wailua	0	0	0
2.3	wailua_26_W18.19	wailua	1	100	1
2.3	wailua_27_W18.19	wailua	0	0	0
2.3	wailua_28_W18.19	wailua	0	0	0
2.3	laie_1_W18.19	laie	0	0	0
2.3	laie_2_W18.19	laie	0	0	0
2.3	laie_4_W18.19	laie	0	0	0
2.3	laie_5_W18.19	laie	0	0	0
2.3	laie_6_W18.19	laie	0	0	0
2.3	laie_7_W18.19	laie	0	0	0
2.3	laie_8_W18.19	laie	0	0	0
2.3	laie_10_W18.19	laie	0	0	0
2.3	laie_11_W18.19	laie	1	175	1
2.3	laie_12_W18.19	laie	0	0	0
2.3	laie_13_W18.19	laie	0	0	0
2.3	laie_14_W18.19	laie	0	0	0
2.3	laie_15_W18.19	laie	0	0	0
2.3	laie_16_W18.19	laie	0	0	0
2.3	laie_18_W18.19	laie	0	0	0
2.3	laie_21_W18.19	laie	0	0	0
2.3	laie_23_W18.19	laie	0	0	0
2.3	laie_24_W18.19	laie	0	15	0
2.3	laie_27_W18.19	laie	0	0	0
2.3	laie_28_W18.19	laie	0	0	0
2.3	laie_29_W18.19	laie	0	0	0
2.3	laie_30_W18.19	laie	0	10	0
2.3	kalaupapa_1_W18.19	kalaupapa	0	0	0
2.3	kalaupapa_2_W18.19	kalaupapa	1	95	1
2.3	kalaupapa_5_W18.19	kalaupapa	0	0	0
2.3	kalaupapa_6_W18.19	kalaupapa	0	0	0
2.3	kalaupapa_7_W18.19	kalaupapa	0	0	0
2.3	kalaupapa_3_W18.19	kalaupapa	0	0	0
2.3	kalaupapa_1_S18	kalaupapa	1	118	0
2.3	kalaupapa_2_S18	kalaupapa	1	170	0
2.3	kalaupapa_3_S18	kalaupapa	0	175	0
2.3	kalaupapa_4_S18	kalaupapa	0	0	0
2.3	kalaupapa_5_S18	kalaupapa	0	30	0
2.3	kalaupapa_6_S18	kalaupapa	1	175	1
2.3	kalaupapa_7_S18	kalaupapa	0	36	0
2.3	kalaupapa_8_S18	kalaupapa	0	0	0
2.3	kalaupapa_9_S18	kalaupapa	1	107	0
2.3	kalaupapa_10_S18	kalaupapa	0	0	0
2.3	kalaupapa_11_S18	kalaupapa	1	175	1
2.3	kalaupapa_12_S18	kalaupapa	0	0	0
2.3	kalaupapa_13_S18	kalaupapa	1	135	0
2.3	kalaupapa_14_S18	kalaupapa	0	80	0
2.3	kalaupapa_15_S18	kalaupapa	0	0	0
2.3	kalaupapa_21_S18	kalaupapa	0	0	0
2.3	kalaupapa_22_S18	kalaupapa	0	9	0
2.3	kalaupapa_24_S18	kalaupapa	0	23	0
2.3	kalaupapa_26_S18	kalaupapa	0	175	0
2.3	kalaupapa_30_S18	kalaupapa	0	0	0
2.3	kalaupapa_31_S18	kalaupapa	0	175	0
2.3	laie_1_S18	laie	0	175	0
2.3	laie_2_S18	laie	1	175	1
2.3	laie_3_S18	laie	0	72	0
2.3	laie_5_S18	laie	0	175	0
2.3	laie_6_S18	laie	0	175	0
2.3	laie_7_S18	laie	0	175	0
2.3	laie_9_S18	laie	0	175	0
2.3	laie_15_S18	laie	0	0	0
2.3	laie_16_S18	laie	1	175	1
2.3	laie_17_S18	laie	0	119	0
2.3	laie_18_S18	laie	0	175	1
2.3	laie_24_S18	laie	0	107	0
2.3	laie_25_S18	laie	0	175	0
2.3	laie_26_S18	laie	0	175	0
2.3	laie_27_S18	laie	1	175	1
2.3	laie_28_S18	laie	0	140	0
2.3	laie_29_S18	laie	1	175	1
2.3	laie_32_S18	laie	0	0	0
2.3	laie_34_S18	laie	0	0	0
2.3	laie_36_S18	laie	0	0	0
2.3	laie_37_S18	laie	0	0	0
2.3	laie_38_S18	laie	0	50	0
4.75	hilo_1_W18.19	hilo	0	0	0
4.75	hilo_3_W18.19	hilo	1	60	1
4.75	hilo_4_W18.19	hilo	0	0	0
4.75	hilo_5_W18.19	hilo	0	130	0
4.75	hilo_6_W18.19	hilo	0	55	0
4.75	hilo_7_W18.19	hilo	0	0	0
4.75	hilo_8_W18.19	hilo	0	125	0
4.75	hilo_9_W18.19	hilo	0	0	0
4.75	hilo_10_W18.19	hilo	0	175	0
4.75	hilo_11_W18.19	hilo	0	175	0
4.75	hilo_12_W18.19	hilo	0	0	0
4.75	hilo_13_W18.19	hilo	0	0	0
4.75	hilo_14_W18.19	hilo	0	5	0
4.75	hilo_15_W18.19	hilo	0	175	0
4.75	hilo_16_W18.19	hilo	0	0	0
4.75	hilo_17_W18.19	hilo	0	0	0
4.75	hilo_18_W18.19	hilo	0	0	0
4.75	hilo_19_W18.19	hilo	0	50	0
4.75	hilo_20_W18.19	hilo	0	0	0
4.75	hilo_21_W18.19	hilo	0	175	0
4.75	hilo_22_W18.19	hilo	0	0	0
4.75	hilo_25_W18.19	hilo	1	97	0
4.75	hilo_26_W18.19	hilo	0	0	0
4.75	hilo_29_W18.19	hilo	0	0	0
4.75	hilo_30_W18.19	hilo	0	35	0
4.75	hilo_31_W18.19	hilo	0	0	0
4.75	hilo_32_W18.19	hilo	0	0	0
4.75	wailua_2_W18.19	wailua	0	0	0
4.75	wailua_5_W18.19	wailua	0	0	0
4.75	wailua_7_W18.19	wailua	0	0	0
4.75	wailua_8_W18.19	wailua	0	20	0
4.75	wailua_10_W18.19	wailua	0	0	0
4.75	wailua_12_W18.19	wailua	1	175	1
4.75	wailua_13_W18.19	wailua	1	175	1
4.75	wailua_14_W18.19	wailua	0	0	0
4.75	wailua_15_W18.19	wailua	0	0	0
4.75	wailua_16_W18.19	wailua	1	175	1
4.75	wailua_17_W18.19	wailua	0	175	0
4.75	wailua_18_W18.19	wailua	0	0	0
4.75	wailua_19_W18.19	wailua	1	175	1
4.75	wailua_20_W18.19	wailua	1	175	0
4.75	wailua_21_W18.19	wailua	0	5	0
4.75	wailua_22_W18.19	wailua	0	5	0
4.75	wailua_23_W18.19	wailua	0	105	0
4.75	wailua_24_W18.19	wailua	0	0	0
4.75	wailua_25_W18.19	wailua	0	0	0
4.75	wailua_26_W18.19	wailua	0	40	0
4.75	wailua_27_W18.19	wailua	0	0	0
4.75	wailua_28_W18.19	wailua	0	35	0
4.75	laie_1_W18.19	laie	0	0	0
4.75	laie_2_W18.19	laie	0	0	0
4.75	laie_4_W18.19	laie	0	0	0
4.75	laie_5_W18.19	laie	0	0	0
4.75	laie_6_W18.19	laie	0	0	0
4.75	laie_7_W18.19	laie	0	0	0
4.75	laie_8_W18.19	laie	0	0	0
4.75	laie_10_W18.19	laie	0	0	0
4.75	laie_11_W18.19	laie	0	0	0
4.75	laie_12_W18.19	laie	1	175	0
4.75	laie_13_W18.19	laie	1	175	0
4.75	laie_14_W18.19	laie	0	0	0
4.75	laie_15_W18.19	laie	0	0	0
4.75	laie_16_W18.19	laie	0	0	0
4.75	laie_18_W18.19	laie	0	0	0
4.75	laie_21_W18.19	laie	0	0	0
4.75	laie_23_W18.19	laie	1	175	0
4.75	laie_24_W18.19	laie	0	0	0
4.75	laie_27_W18.19	laie	0	0	0
4.75	laie_28_W18.19	laie	0	0	0
4.75	laie_29_W18.19	laie	0	0	0
4.75	laie_30_W18.19	laie	0	0	0
4.75	kalaupapa_1_W18.19	kalaupapa	0	0	0
4.75	kalaupapa_2_W18.19	kalaupapa	0	0	0
4.75	kalaupapa_5_W18.19	kalaupapa	0	0	0
4.75	kalaupapa_6_W18.19	kalaupapa	0	5	0
4.75	kalaupapa_7_W18.19	kalaupapa	0	0	0
4.75	kalaupapa_3_W18.19	kalaupapa	0	0	0
4.75	kalaupapa_1_S18	kalaupapa	1	175	1
4.75	kalaupapa_2_S18	kalaupapa	0	175	0
4.75	kalaupapa_3_S18	kalaupapa	1	90	0
4.75	kalaupapa_4_S18	kalaupapa	0	0	0
4.75	kalaupapa_5_S18	kalaupapa	0	47	0
4.75	kalaupapa_6_S18	kalaupapa	1	175	1
4.75	kalaupapa_7_S18	kalaupapa	0	134	0
4.75	kalaupapa_8_S18	kalaupapa	0	175	0
4.75	kalaupapa_9_S18	kalaupapa	0	0	0
4.75	kalaupapa_10_S18	kalaupapa	0	0	0
4.75	kalaupapa_11_S18	kalaupapa	0	57	0
4.75	kalaupapa_12_S18	kalaupapa	0	0	0
4.75	kalaupapa_13_S18	kalaupapa	0	8	0
4.75	kalaupapa_14_S18	kalaupapa	1	175	1
4.75	kalaupapa_15_S18	kalaupapa	0	95	0
4.75	kalaupapa_21_S18	kalaupapa	0	63	0
4.75	kalaupapa_22_S18	kalaupapa	0	175	0
4.75	kalaupapa_24_S18	kalaupapa	0	47	0
4.75	kalaupapa_26_S18	kalaupapa	1	175	1
4.75	kalaupapa_30_S18	kalaupapa	1	175	1
4.75	kalaupapa_31_S18	kalaupapa	0	175	0
4.75	laie_1_S18	laie	0	175	0
4.75	laie_2_S18	laie	0	175	0
4.75	laie_3_S18	laie	0	110	0
4.75	laie_5_S18	laie	0	175	0
4.75	laie_6_S18	laie	1	175	1
4.75	laie_7_S18	laie	0	175	0
4.75	laie_9_S18	laie	0	175	0
4.75	laie_15_S18	laie	0	0	0
4.75	laie_16_S18	laie	0	0	0
4.75	laie_17_S18	laie	1	175	1
4.75	laie_18_S18	laie	0	82	0
4.75	laie_24_S18	laie	0	0	0
4.75	laie_25_S18	laie	0	10	0
4.75	laie_26_S18	laie	0	114	0
4.75	laie_27_S18	laie	0	0	0
4.75	laie_28_S18	laie	0	38	0
4.75	laie_29_S18	laie	0	0	0
4.75	laie_32_S18	laie	0	0	0
4.75	laie_34_S18	laie	0	0	0
4.75	laie_36_S18	laie	0	0	0
4.75	laie_37_S18	laie	0	49	0
4.75	laie_38_S18	laie	0	15	0
7.5	hilo_1_W18.19	hilo	0	35	0
7.5	hilo_3_W18.19	hilo	0	175	0
7.5	hilo_4_W18.19	hilo	0	0	0
7.5	hilo_5_W18.19	hilo	1	160	1
7.5	hilo_6_W18.19	hilo	0	135	0
7.5	hilo_7_W18.19	hilo	0	0	0
7.5	hilo_8_W18.19	hilo	0	175	0
7.5	hilo_9_W18.19	hilo	0	0	0
7.5	hilo_10_W18.19	hilo	1	175	1
7.5	hilo_11_W18.19	hilo	0	140	0
7.5	hilo_12_W18.19	hilo	0	0	0
7.5	hilo_13_W18.19	hilo	0	0	0
7.5	hilo_14_W18.19	hilo	0	175	0
7.5	hilo_15_W18.19	hilo	0	0	0
7.5	hilo_16_W18.19	hilo	0	0	0
7.5	hilo_17_W18.19	hilo	0	0	0
7.5	hilo_18_W18.19	hilo	1	175	0
7.5	hilo_19_W18.19	hilo	0	75	0
7.5	hilo_20_W18.19	hilo	0	15	0
7.5	hilo_21_W18.19	hilo	0	0	0
7.5	hilo_22_W18.19	hilo	0	0	0
7.5	hilo_25_W18.19	hilo	0	3	0
7.5	hilo_26_W18.19	hilo	0	0	0
7.5	hilo_29_W18.19	hilo	0	0	0
7.5	hilo_30_W18.19	hilo	0	0	0
7.5	hilo_31_W18.19	hilo	1	175	1
7.5	hilo_32_W18.19	hilo	0	0	0
7.5	wailua_2_W18.19	wailua	1	175	1
7.5	wailua_5_W18.19	wailua	0	15	0
7.5	wailua_7_W18.19	wailua	0	0	0
7.5	wailua_8_W18.19	wailua	0	0	0
7.5	wailua_10_W18.19	wailua	0	150	0
7.5	wailua_12_W18.19	wailua	0	105	0
7.5	wailua_13_W18.19	wailua	0	0	0
7.5	wailua_14_W18.19	wailua	0	175	0
7.5	wailua_15_W18.19	wailua	0	0	0
7.5	wailua_16_W18.19	wailua	0	0	0
7.5	wailua_17_W18.19	wailua	0	175	0
7.5	wailua_18_W18.19	wailua	0	0	0
7.5	wailua_19_W18.19	wailua	0	0	0
7.5	wailua_20_W18.19	wailua	0	0	0
7.5	wailua_21_W18.19	wailua	0	0	0
7.5	wailua_22_W18.19	wailua	0	25	0
7.5	wailua_23_W18.19	wailua	1	175	0
7.5	wailua_24_W18.19	wailua	0	0	0
7.5	wailua_25_W18.19	wailua	0	0	0
7.5	wailua_26_W18.19	wailua	0	70	0
7.5	wailua_27_W18.19	wailua	0	0	0
7.5	wailua_28_W18.19	wailua	0	0	0
7.5	laie_1_W18.19	laie	0	0	0
7.5	laie_2_W18.19	laie	0	0	0
7.5	laie_4_W18.19	laie	0	0	0
7.5	laie_5_W18.19	laie	1	175	0
7.5	laie_6_W18.19	laie	0	0	0
7.5	laie_7_W18.19	laie	0	0	0
7.5	laie_8_W18.19	laie	0	0	0
7.5	laie_10_W18.19	laie	0	0	0
7.5	laie_11_W18.19	laie	0	0	0
7.5	laie_12_W18.19	laie	0	0	0
7.5	laie_13_W18.19	laie	0	0	0
7.5	laie_14_W18.19	laie	0	0	0
7.5	laie_15_W18.19	laie	0	175	0
7.5	laie_16_W18.19	laie	1	175	1
7.5	laie_18_W18.19	laie	1	175	1
7.5	laie_21_W18.19	laie	0	0	0
7.5	laie_23_W18.19	laie	0	116	0
7.5	laie_24_W18.19	laie	0	0	0
7.5	laie_27_W18.19	laie	0	0	0
7.5	laie_28_W18.19	laie	0	0	0
7.5	laie_29_W18.19	laie	0	0	0
7.5	laie_30_W18.19	laie	1	175	1
7.5	kalaupapa_1_W18.19	kalaupapa	1	55	0
7.5	kalaupapa_2_W18.19	kalaupapa	0	40	0
7.5	kalaupapa_5_W18.19	kalaupapa	0	0	0
7.5	kalaupapa_6_W18.19	kalaupapa	0	0	0
7.5	kalaupapa_7_W18.19	kalaupapa	0	0	0
7.5	kalaupapa_3_W18.19	kalaupapa	0	0	0
7.5	kalaupapa_1_S18	kalaupapa	0	31	0
7.5	kalaupapa_2_S18	kalaupapa	0	175	0
7.5	kalaupapa_3_S18	kalaupapa	1	175	1
7.5	kalaupapa_4_S18	kalaupapa	0	47	0
7.5	kalaupapa_5_S18	kalaupapa	0	175	0
7.5	kalaupapa_6_S18	kalaupapa	1	175	1
7.5	kalaupapa_7_S18	kalaupapa	1	158	0
7.5	kalaupapa_8_S18	kalaupapa	0	0	0
7.5	kalaupapa_9_S18	kalaupapa	0	0	0
7.5	kalaupapa_10_S18	kalaupapa	0	175	0
7.5	kalaupapa_11_S18	kalaupapa	0	45	0
7.5	kalaupapa_12_S18	kalaupapa	0	0	0
7.5	kalaupapa_13_S18	kalaupapa	1	127	0
7.5	kalaupapa_14_S18	kalaupapa	0	0	0
7.5	kalaupapa_15_S18	kalaupapa	1	175	1
7.5	kalaupapa_21_S18	kalaupapa	0	0	0
7.5	kalaupapa_22_S18	kalaupapa	1	175	0
7.5	kalaupapa_24_S18	kalaupapa	0	175	0
7.5	kalaupapa_26_S18	kalaupapa	1	45	1
7.5	kalaupapa_30_S18	kalaupapa	0	165	0
7.5	kalaupapa_31_S18	kalaupapa	0	175	0
7.5	laie_1_S18	laie	0	175	0
7.5	laie_2_S18	laie	0	75	0
7.5	laie_3_S18	laie	0	90	0
7.5	laie_5_S18	laie	0	175	0
7.5	laie_6_S18	laie	0	0	0
7.5	laie_7_S18	laie	0	0	0
7.5	laie_9_S18	laie	0	165	0
7.5	laie_15_S18	laie	0	16	0
7.5	laie_16_S18	laie	0	0	0
7.5	laie_17_S18	laie	0	0	0
7.5	laie_18_S18	laie	1	175	1
7.5	laie_24_S18	laie	0	0	0
7.5	laie_25_S18	laie	0	70	0
7.5	laie_26_S18	laie	0	175	0
7.5	laie_27_S18	laie	0	0	0
7.5	laie_28_S18	laie	0	0	0
7.5	laie_29_S18	laie	0	0	0
7.5	laie_32_S18	laie	0	0	0
7.5	laie_34_S18	laie	0	37	0
7.5	laie_36_S18	laie	0	0	0
7.5	laie_37_S18	laie	0	0	0
7.5	laie_38_S18	laie	0	0	0
10	hilo_1_W18.19	hilo	0	0	0
10	hilo_3_W18.19	hilo	0	0	0
10	hilo_4_W18.19	hilo	0	45	0
10	hilo_5_W18.19	hilo	0	45	0
10	hilo_6_W18.19	hilo	0	0	0
10	hilo_7_W18.19	hilo	0	15	0
10	hilo_8_W18.19	hilo	0	175	0
10	hilo_9_W18.19	hilo	1	175	1
10	hilo_10_W18.19	hilo	1	175	0
10	hilo_11_W18.19	hilo	0	5	0
10	hilo_12_W18.19	hilo	0	0	0
10	hilo_13_W18.19	hilo	0	175	0
10	hilo_14_W18.19	hilo	0	35	0
10	hilo_15_W18.19	hilo	0	0	0
10	hilo_16_W18.19	hilo	0	0	0
10	hilo_17_W18.19	hilo	0	0	0
10	hilo_18_W18.19	hilo	0	0	0
10	hilo_19_W18.19	hilo	0	0	0
10	hilo_20_W18.19	hilo	0	0	0
10	hilo_21_W18.19	hilo	0	0	0
10	hilo_22_W18.19	hilo	0	0	0
10	hilo_25_W18.19	hilo	1	63	1
10	hilo_26_W18.19	hilo	0	4	0
10	hilo_29_W18.19	hilo	0	0	0
10	hilo_30_W18.19	hilo	0	0	0
10	hilo_31_W18.19	hilo	0	175	0
10	hilo_32_W18.19	hilo	0	0	0
10	wailua_2_W18.19	wailua	0	10	0
10	wailua_5_W18.19	wailua	0	0	0
10	wailua_7_W18.19	wailua	0	0	0
10	wailua_8_W18.19	wailua	0	60	0
10	wailua_10_W18.19	wailua	0	50	0
10	wailua_12_W18.19	wailua	1	95	0
10	wailua_13_W18.19	wailua	0	10	0
10	wailua_14_W18.19	wailua	0	175	0
10	wailua_15_W18.19	wailua	0	40	0
10	wailua_16_W18.19	wailua	0	0	0
10	wailua_17_W18.19	wailua	0	175	0
10	wailua_18_W18.19	wailua	0	0	0
10	wailua_19_W18.19	wailua	0	0	0
10	wailua_20_W18.19	wailua	0	5	0
10	wailua_21_W18.19	wailua	0	0	0
10	wailua_22_W18.19	wailua	0	80	0
10	wailua_23_W18.19	wailua	0	0	0
10	wailua_24_W18.19	wailua	0	100	0
10	wailua_25_W18.19	wailua	0	0	0
10	wailua_26_W18.19	wailua	0	115	0
10	wailua_27_W18.19	wailua	0	0	0
10	wailua_28_W18.19	wailua	0	0	0
10	laie_1_W18.19	laie	0	0	0
10	laie_2_W18.19	laie	0	0	0
10	laie_4_W18.19	laie	0	0	0
10	laie_5_W18.19	laie	0	0	0
10	laie_6_W18.19	laie	0	0	0
10	laie_7_W18.19	laie	0	0	0
10	laie_8_W18.19	laie	0	10	0
10	laie_10_W18.19	laie	0	0	0
10	laie_11_W18.19	laie	0	175	0
10	laie_12_W18.19	laie	0	0	0
10	laie_13_W18.19	laie	1	175	1
10	laie_14_W18.19	laie	0	0	0
10	laie_15_W18.19	laie	0	0	0
10	laie_16_W18.19	laie	0	0	0
10	laie_18_W18.19	laie	0	0	0
10	laie_21_W18.19	laie	0	0	0
10	laie_23_W18.19	laie	0	0	0
10	laie_24_W18.19	laie	1	155	0
10	laie_27_W18.19	laie	0	0	0
10	laie_28_W18.19	laie	0	0	0
10	laie_29_W18.19	laie	0	0	0
10	laie_30_W18.19	laie	0	0	0
10	kalaupapa_1_W18.19	kalaupapa	0	0	0
10	kalaupapa_2_W18.19	kalaupapa	0	0	0
10	kalaupapa_5_W18.19	kalaupapa	0	0	0
10	kalaupapa_6_W18.19	kalaupapa	0	0	0
10	kalaupapa_7_W18.19	kalaupapa	0	0	0
10	kalaupapa_3_W18.19	kalaupapa	0	0	0
10	kalaupapa_1_S18	kalaupapa	0	75	0
10	kalaupapa_2_S18	kalaupapa	0	25	0
10	kalaupapa_3_S18	kalaupapa	0	124	0
10	kalaupapa_4_S18	kalaupapa	1	175	1
10	kalaupapa_5_S18	kalaupapa	1	175	1
10	kalaupapa_6_S18	kalaupapa	1	175	1
10	kalaupapa_7_S18	kalaupapa	0	11	0
10	kalaupapa_8_S18	kalaupapa	0	61	0
10	kalaupapa_9_S18	kalaupapa	0	175	0
10	kalaupapa_10_S18	kalaupapa	0	0	0
10	kalaupapa_11_S18	kalaupapa	0	106	0
10	kalaupapa_12_S18	kalaupapa	0	0	0
10	kalaupapa_13_S18	kalaupapa	1	89	0
10	kalaupapa_14_S18	kalaupapa	0	31	0
10	kalaupapa_15_S18	kalaupapa	1	175	1
10	kalaupapa_21_S18	kalaupapa	0	0	0
10	kalaupapa_22_S18	kalaupapa	0	163	0
10	kalaupapa_24_S18	kalaupapa	0	120	0
10	kalaupapa_26_S18	kalaupapa	0	125	0
10	kalaupapa_30_S18	kalaupapa	0	27	0
10	kalaupapa_31_S18	kalaupapa	1	175	1
10	laie_1_S18	laie	1	175	1
10	laie_2_S18	laie	1	175	1
10	laie_3_S18	laie	0	175	0
10	laie_5_S18	laie	0	0	0
10	laie_6_S18	laie	1	175	1
10	laie_7_S18	laie	0	90	0
10	laie_9_S18	laie	1	175	1
10	laie_15_S18	laie	0	0	0
10	laie_16_S18	laie	0	170	0
10	laie_17_S18	laie	0	48	0
10	laie_18_S18	laie	0	100	0
10	laie_24_S18	laie	0	35	0
10	laie_25_S18	laie	0	0	0
10	laie_26_S18	laie	0	175	0
10	laie_27_S18	laie	0	0	0
10	laie_28_S18	laie	0	40	0
10	laie_29_S18	laie	0	0	0
10	laie_32_S18	laie	0	27	0
10	laie_34_S18	laie	0	0	0
10	laie_36_S18	laie	0	95	0
10	laie_37_S18	laie	0	0	0
10	laie_38_S18	laie	0	35	0
13	hilo_1_W18.19	hilo	0	175	0
13	hilo_3_W18.19	hilo	0	0	0
13	hilo_4_W18.19	hilo	0	10	0
13	hilo_5_W18.19	hilo	0	0	0
13	hilo_6_W18.19	hilo	0	85	0
13	hilo_7_W18.19	hilo	1	75	1
13	hilo_8_W18.19	hilo	0	175	0
13	hilo_9_W18.19	hilo	1	175	0
13	hilo_10_W18.19	hilo	0	175	0
13	hilo_11_W18.19	hilo	0	70	0
13	hilo_12_W18.19	hilo	0	70	0
13	hilo_13_W18.19	hilo	1	175	1
13	hilo_14_W18.19	hilo	0	0	0
13	hilo_15_W18.19	hilo	0	115	0
13	hilo_16_W18.19	hilo	0	120	0
13	hilo_17_W18.19	hilo	0	0	0
13	hilo_18_W18.19	hilo	0	0	0
13	hilo_19_W18.19	hilo	0	0	0
13	hilo_20_W18.19	hilo	0	0	0
13	hilo_21_W18.19	hilo	0	80	0
13	hilo_22_W18.19	hilo	0	0	0
13	hilo_25_W18.19	hilo	0	0	0
13	hilo_26_W18.19	hilo	0	0	0
13	hilo_29_W18.19	hilo	0	0	0
13	hilo_30_W18.19	hilo	0	0	0
13	hilo_31_W18.19	hilo	0	0	0
13	hilo_32_W18.19	hilo	0	0	0
13	wailua_2_W18.19	wailua	0	0	0
13	wailua_5_W18.19	wailua	0	0	0
13	wailua_7_W18.19	wailua	0	0	0
13	wailua_8_W18.19	wailua	0	0	0
13	wailua_10_W18.19	wailua	0	0	0
13	wailua_12_W18.19	wailua	0	175	0
13	wailua_13_W18.19	wailua	0	10	0
13	wailua_14_W18.19	wailua	0	145	0
13	wailua_15_W18.19	wailua	0	40	0
13	wailua_16_W18.19	wailua	0	0	0
13	wailua_17_W18.19	wailua	0	0	0
13	wailua_18_W18.19	wailua	0	0	0
13	wailua_19_W18.19	wailua	0	0	0
13	wailua_20_W18.19	wailua	0	0	0
13	wailua_21_W18.19	wailua	0	5	0
13	wailua_22_W18.19	wailua	0	0	0
13	wailua_23_W18.19	wailua	0	0	0
13	wailua_24_W18.19	wailua	0	0	0
13	wailua_25_W18.19	wailua	0	0	0
13	wailua_26_W18.19	wailua	0	25	0
13	wailua_27_W18.19	wailua	0	110	0
13	wailua_28_W18.19	wailua	0	0	0
13	laie_1_W18.19	laie	0	0	0
13	laie_2_W18.19	laie	1	175	1
13	laie_4_W18.19	laie	0	0	0
13	laie_5_W18.19	laie	0	15	0
13	laie_6_W18.19	laie	0	175	0
13	laie_7_W18.19	laie	0	0	0
13	laie_8_W18.19	laie	0	0	0
13	laie_10_W18.19	laie	0	0	0
13	laie_11_W18.19	laie	0	0	0
13	laie_12_W18.19	laie	0	0	0
13	laie_13_W18.19	laie	0	0	0
13	laie_14_W18.19	laie	0	0	0
13	laie_15_W18.19	laie	0	0	0
13	laie_16_W18.19	laie	0	0	0
13	laie_18_W18.19	laie	0	0	0
13	laie_21_W18.19	laie	0	0	0
13	laie_23_W18.19	laie	0	65	0
13	laie_24_W18.19	laie	1	175	0
13	laie_27_W18.19	laie	0	0	0
13	laie_28_W18.19	laie	0	0	0
13	laie_29_W18.19	laie	0	0	0
13	laie_30_W18.19	laie	0	0	0
13	kalaupapa_1_W18.19	kalaupapa	0	0	0
13	kalaupapa_2_W18.19	kalaupapa	0	90	0
13	kalaupapa_5_W18.19	kalaupapa	0	0	0
13	kalaupapa_6_W18.19	kalaupapa	0	0	0
13	kalaupapa_7_W18.19	kalaupapa	0	0	0
13	kalaupapa_3_W18.19	kalaupapa	0	0	0
13	kalaupapa_1_S18	kalaupapa	0	175	0
13	kalaupapa_2_S18	kalaupapa	0	87	0
13	kalaupapa_3_S18	kalaupapa	0	175	0
13	kalaupapa_4_S18	kalaupapa	0	175	0
13	kalaupapa_5_S18	kalaupapa	1	175	1
13	kalaupapa_6_S18	kalaupapa	1	80	0
13	kalaupapa_7_S18	kalaupapa	0	45	0
13	kalaupapa_8_S18	kalaupapa	0	175	0
13	kalaupapa_9_S18	kalaupapa	0	0	0
13	kalaupapa_10_S18	kalaupapa	0	0	0
13	kalaupapa_11_S18	kalaupapa	0	87	0
13	kalaupapa_12_S18	kalaupapa	0	0	0
13	kalaupapa_13_S18	kalaupapa	0	0	0
13	kalaupapa_14_S18	kalaupapa	0	0	0
13	kalaupapa_15_S18	kalaupapa	0	93	0
13	kalaupapa_21_S18	kalaupapa	0	67	0
13	kalaupapa_22_S18	kalaupapa	0	175	0
13	kalaupapa_24_S18	kalaupapa	0	175	0
13	kalaupapa_26_S18	kalaupapa	0	175	0
13	kalaupapa_30_S18	kalaupapa	1	175	1
13	kalaupapa_31_S18	kalaupapa	0	175	0
13	laie_1_S18	laie	0	175	0
13	laie_2_S18	laie	1	175	1
13	laie_3_S18	laie	0	0	0
13	laie_5_S18	laie	0	0	0
13	laie_6_S18	laie	0	175	0
13	laie_7_S18	laie	1	175	1
13	laie_9_S18	laie	0	175	0
13	laie_15_S18	laie	0	0	0
13	laie_16_S18	laie	0	175	0
13	laie_17_S18	laie	0	0	0
13	laie_18_S18	laie	0	175	0
13	laie_24_S18	laie	0	175	0
13	laie_25_S18	laie	0	175	0
13	laie_26_S18	laie	0	0	0
13	laie_27_S18	laie	0	0	0
13	laie_28_S18	laie	0	0	0
13	laie_29_S18	laie	0	0	0
13	laie_32_S18	laie	0	0	0
13	laie_34_S18	laie	0	100	0
13	laie_36_S18	laie	0	175	0
13	laie_37_S18	laie	0	175	0
13	laie_38_S18	laie	0	0	0
Typical	hilo_1_W18.19	hilo	1	175	0
Typical	hilo_3_W18.19	hilo	0	175	0
Typical	hilo_4_W18.19	hilo	1	30	0
Typical	hilo_5_W18.19	hilo	1	175	1
Typical	hilo_6_W18.19	hilo	1	55	1
Typical	hilo_7_W18.19	hilo	0	45	0
Typical	hilo_8_W18.19	hilo	1	175	1
Typical	hilo_9_W18.19	hilo	0	175	0
Typical	hilo_10_W18.19	hilo	0	25	0
Typical	hilo_11_W18.19	hilo	0	130	0
Typical	hilo_12_W18.19	hilo	1	85	1
Typical	hilo_13_W18.19	hilo	1	175	1
Typical	hilo_14_W18.19	hilo	1	175	1
Typical	hilo_15_W18.19	hilo	1	175	1
Typical	hilo_16_W18.19	hilo	1	55	0
Typical	hilo_17_W18.19	hilo	1	0	0
Typical	hilo_18_W18.19	hilo	0	0	0
Typical	hilo_19_W18.19	hilo	1	175	0
Typical	hilo_20_W18.19	hilo	1	175	1
Typical	hilo_21_W18.19	hilo	1	175	1
Typical	hilo_22_W18.19	hilo	1	35	0
Typical	hilo_25_W18.19	hilo	0	0	0
Typical	hilo_26_W18.19	hilo	1	140	1
Typical	hilo_29_W18.19	hilo	1	175	1
Typical	hilo_30_W18.19	hilo	1	40	0
Typical	hilo_31_W18.19	hilo	0	0	0
Typical	hilo_32_W18.19	hilo	1	175	0
Typical	wailua_2_W18.19	wailua	1	145	0
Typical	wailua_5_W18.19	wailua	0	15	0
Typical	wailua_7_W18.19	wailua	1	10	0
Typical	wailua_8_W18.19	wailua	1	70	0
Typical	wailua_10_W18.19	wailua	1	50	0
Typical	wailua_12_W18.19	wailua	1	175	1
Typical	wailua_13_W18.19	wailua	1	175	1
Typical	wailua_14_W18.19	wailua	1	100	0
Typical	wailua_15_W18.19	wailua	1	175	1
Typical	wailua_16_W18.19	wailua	1	175	0
Typical	wailua_17_W18.19	wailua	0	5	0
Typical	wailua_18_W18.19	wailua	1	120	0
Typical	wailua_19_W18.19	wailua	0	175	0
Typical	wailua_20_W18.19	wailua	1	175	1
Typical	wailua_21_W18.19	wailua	1	75	0
Typical	wailua_22_W18.19	wailua	1	110	0
Typical	wailua_23_W18.19	wailua	1	175	0
Typical	wailua_24_W18.19	wailua	1	20	0
Typical	wailua_25_W18.19	wailua	1	60	0
Typical	wailua_26_W18.19	wailua	1	80	0
Typical	wailua_27_W18.19	wailua	1	100	0
Typical	wailua_28_W18.19	wailua	1	175	1
Typical	laie_1_W18.19	laie	1	18	0
Typical	laie_2_W18.19	laie	1	175	1
Typical	laie_4_W18.19	laie	1	25	0
Typical	laie_5_W18.19	laie	1	30	0
Typical	laie_6_W18.19	laie	1	175	0
Typical	laie_7_W18.19	laie	1	175	0
Typical	laie_8_W18.19	laie	1	175	0
Typical	laie_10_W18.19	laie	0	0	0
Typical	laie_11_W18.19	laie	0	0	0
Typical	laie_12_W18.19	laie	1	175	0
Typical	laie_13_W18.19	laie	1	175	0
Typical	laie_14_W18.19	laie	1	25	0
Typical	laie_15_W18.19	laie	1	175	1
Typical	laie_16_W18.19	laie	0	0	0
Typical	laie_18_W18.19	laie	1	175	1
Typical	laie_21_W18.19	laie	1	175	0
Typical	laie_23_W18.19	laie	0	0	0
Typical	laie_24_W18.19	laie	0	0	0
Typical	laie_27_W18.19	laie	1	175	0
Typical	laie_28_W18.19	laie	0	0	0
Typical	laie_29_W18.19	laie	1	127	0
Typical	laie_30_W18.19	laie	0	0	0
Typical	kalaupapa_1_W18.19	kalaupapa	1	30	1
Typical	kalaupapa_2_W18.19	kalaupapa	0	20	0
Typical	kalaupapa_5_W18.19	kalaupapa	1	10	1
Typical	kalaupapa_6_W18.19	kalaupapa	1	75	1
Typical	kalaupapa_7_W18.19	kalaupapa	1	75	1
Typical	kalaupapa_3_W18.19	kalaupapa	1	0	1
Typical	kalaupapa_1_S18	kalaupapa	0	27	0
Typical	kalaupapa_2_S18	kalaupapa	1	175	1
Typical	kalaupapa_3_S18	kalaupapa	0	55	0
Typical	kalaupapa_4_S18	kalaupapa	0	45	0
Typical	kalaupapa_5_S18	kalaupapa	1	51	0
Typical	kalaupapa_6_S18	kalaupapa	1	175	1
Typical	kalaupapa_7_S18	kalaupapa	1	165	0
Typical	kalaupapa_8_S18	kalaupapa	1	116	0
Typical	kalaupapa_9_S18	kalaupapa	1	175	1
Typical	kalaupapa_10_S18	kalaupapa	0	0	0
Typical	kalaupapa_11_S18	kalaupapa	0	175	0
Typical	kalaupapa_12_S18	kalaupapa	1	75	0
Typical	kalaupapa_13_S18	kalaupapa	0	0	0
Typical	kalaupapa_14_S18	kalaupapa	0	108	0
Typical	kalaupapa_15_S18	kalaupapa	1	175	1
Typical	kalaupapa_21_S18	kalaupapa	0	12	0
Typical	kalaupapa_22_S18	kalaupapa	0	75	0
Typical	kalaupapa_24_S18	kalaupapa	1	175	0
Typical	kalaupapa_26_S18	kalaupapa	1	70	1
Typical	kalaupapa_30_S18	kalaupapa	1	175	1
Typical	kalaupapa_31_S18	kalaupapa	0	175	0
Typical	laie_1_S18	laie	1	175	1
Typical	laie_2_S18	laie	1	175	1
Typical	laie_3_S18	laie	1	175	1
Typical	laie_5_S18	laie	1	175	1
Typical	laie_6_S18	laie	1	175	1
Typical	laie_7_S18	laie	1	170	0
Typical	laie_9_S18	laie	0	0	0
Typical	laie_15_S18	laie	1	175	1
Typical	laie_16_S18	laie	0	0	0
Typical	laie_17_S18	laie	1	175	1
Typical	laie_18_S18	laie	1	175	1
Typical	laie_24_S18	laie	1	175	1
Typical	laie_25_S18	laie	1	175	0
Typical	laie_26_S18	laie	1	175	1
Typical	laie_27_S18	laie	1	175	1
Typical	laie_28_S18	laie	1	175	1
Typical	laie_29_S18	laie	1	175	1
Typical	laie_32_S18	laie	1	175	1
Typical	laie_34_S18	laie	1	175	1
Typical	laie_36_S18	laie	1	175	1
Typical	laie_37_S18	laie	1	175	1
Typical	laie_38_S18	laie	1	175	1
Purr	hilo_1_W18.19	hilo	0	0	0
Purr	hilo_3_W18.19	hilo	0	175	0
Purr	hilo_4_W18.19	hilo	0	0	0
Purr	hilo_5_W18.19	hilo	0	145	0
Purr	hilo_6_W18.19	hilo	0	0	0
Purr	hilo_7_W18.19	hilo	0	0	0
Purr	hilo_8_W18.19	hilo	0	15	0
Purr	hilo_9_W18.19	hilo	0	0	0
Purr	hilo_10_W18.19	hilo	0	175	0
Purr	hilo_11_W18.19	hilo	0	15	0
Purr	hilo_12_W18.19	hilo	0	0	0
Purr	hilo_13_W18.19	hilo	1	175	1
Purr	hilo_14_W18.19	hilo	0	50	0
Purr	hilo_15_W18.19	hilo	0	0	0
Purr	hilo_16_W18.19	hilo	0	0	0
Purr	hilo_17_W18.19	hilo	0	0	0
Purr	hilo_18_W18.19	hilo	0	175	0
Purr	hilo_19_W18.19	hilo	0	0	0
Purr	hilo_20_W18.19	hilo	0	0	0
Purr	hilo_21_W18.19	hilo	0	35	0
Purr	hilo_22_W18.19	hilo	0	0	0
Purr	hilo_25_W18.19	hilo	1	60	0
Purr	hilo_26_W18.19	hilo	0	0	0
Purr	hilo_29_W18.19	hilo	0	0	0
Purr	hilo_30_W18.19	hilo	0	0	0
Purr	hilo_31_W18.19	hilo	0	175	0
Purr	hilo_32_W18.19	hilo	0	0	0
Purr	wailua_2_W18.19	wailua	0	0	0
Purr	wailua_5_W18.19	wailua	0	0	0
Purr	wailua_7_W18.19	wailua	1	140	1
Purr	wailua_8_W18.19	wailua	1	90	1
Purr	wailua_10_W18.19	wailua	0	110	0
Purr	wailua_12_W18.19	wailua	0	175	0
Purr	wailua_13_W18.19	wailua	0	0	0
Purr	wailua_14_W18.19	wailua	0	175	0
Purr	wailua_15_W18.19	wailua	0	75	0
Purr	wailua_16_W18.19	wailua	0	0	0
Purr	wailua_17_W18.19	wailua	0	0	0
Purr	wailua_18_W18.19	wailua	0	0	0
Purr	wailua_19_W18.19	wailua	0	0	0
Purr	wailua_20_W18.19	wailua	0	0	0
Purr	wailua_21_W18.19	wailua	0	0	0
Purr	wailua_22_W18.19	wailua	0	10	0
Purr	wailua_23_W18.19	wailua	0	0	0
Purr	wailua_24_W18.19	wailua	0	0	0
Purr	wailua_25_W18.19	wailua	0	0	0
Purr	wailua_26_W18.19	wailua	0	30	0
Purr	wailua_27_W18.19	wailua	0	0	0
Purr	wailua_28_W18.19	wailua	0	0	0
Purr	laie_1_W18.19	laie	0	0	0
Purr	laie_2_W18.19	laie	0	0	0
Purr	laie_4_W18.19	laie	0	0	0
Purr	laie_5_W18.19	laie	1	175	1
Purr	laie_6_W18.19	laie	0	0	0
Purr	laie_7_W18.19	laie	0	0	0
Purr	laie_8_W18.19	laie	0	0	0
Purr	laie_10_W18.19	laie	0	0	0
Purr	laie_11_W18.19	laie	1	175	0
Purr	laie_12_W18.19	laie	0	20	0
Purr	laie_13_W18.19	laie	0	0	0
Purr	laie_14_W18.19	laie	1	175	1
Purr	laie_15_W18.19	laie	0	0	0
Purr	laie_16_W18.19	laie	0	0	0
Purr	laie_18_W18.19	laie	0	0	0
Purr	laie_21_W18.19	laie	0	0	0
Purr	laie_23_W18.19	laie	0	25	0
Purr	laie_24_W18.19	laie	0	15	0
Purr	laie_27_W18.19	laie	0	0	0
Purr	laie_28_W18.19	laie	1	80	0
Purr	laie_29_W18.19	laie	0	0	0
Purr	laie_30_W18.19	laie	0	0	0
Purr	kalaupapa_1_W18.19	kalaupapa	0	0	0
Purr	kalaupapa_2_W18.19	kalaupapa	0	110	0
Purr	kalaupapa_5_W18.19	kalaupapa	0	20	0
Purr	kalaupapa_6_W18.19	kalaupapa	0	0	0
Purr	kalaupapa_7_W18.19	kalaupapa	0	0	0
Purr	kalaupapa_3_W18.19	kalaupapa	0	0	0
Purr	kalaupapa_1_S18	kalaupapa	0	0	0
Purr	kalaupapa_2_S18	kalaupapa	0	71	0
Purr	kalaupapa_3_S18	kalaupapa	1	115	0
Purr	kalaupapa_4_S18	kalaupapa	0	68	0
Purr	kalaupapa_5_S18	kalaupapa	0	30	0
Purr	kalaupapa_6_S18	kalaupapa	1	175	1
Purr	kalaupapa_7_S18	kalaupapa	0	175	0
Purr	kalaupapa_8_S18	kalaupapa	0	175	0
Purr	kalaupapa_9_S18	kalaupapa	0	0	0
Purr	kalaupapa_10_S18	kalaupapa	1	175	1
Purr	kalaupapa_11_S18	kalaupapa	0	70	0
Purr	kalaupapa_12_S18	kalaupapa	0	0	0
Purr	kalaupapa_13_S18	kalaupapa	0	72	0
Purr	kalaupapa_14_S18	kalaupapa	0	132	0
Purr	kalaupapa_15_S18	kalaupapa	0	0	0
Purr	kalaupapa_21_S18	kalaupapa	1	115	0
Purr	kalaupapa_22_S18	kalaupapa	0	175	0
Purr	kalaupapa_24_S18	kalaupapa	0	175	0
Purr	kalaupapa_26_S18	kalaupapa	1	175	1
Purr	kalaupapa_30_S18	kalaupapa	0	175	0
Purr	kalaupapa_31_S18	kalaupapa	0	175	0
Purr	laie_1_S18	laie	0	175	0
Purr	laie_2_S18	laie	1	175	1
Purr	laie_3_S18	laie	1	175	1
Purr	laie_5_S18	laie	0	175	0
Purr	laie_6_S18	laie	0	26	0
Purr	laie_7_S18	laie	0	0	0
Purr	laie_9_S18	laie	0	5	0
Purr	laie_15_S18	laie	0	0	0
Purr	laie_16_S18	laie	0	0	0
Purr	laie_17_S18	laie	0	5	0
Purr	laie_18_S18	laie	1	175	1
Purr	laie_24_S18	laie	0	0	0
Purr	laie_25_S18	laie	0	25	0
Purr	laie_26_S18	laie	0	175	0
Purr	laie_27_S18	laie	0	0	0
Purr	laie_28_S18	laie	0	0	0
Purr	laie_29_S18	laie	0	170	0
Purr	laie_32_S18	laie	0	110	0
Purr	laie_34_S18	laie	0	10	0
Purr	laie_36_S18	laie	0	175	0
Purr	laie_37_S18	laie	0	60	0
Purr	laie_38_S18	laie	0	0	0
WN	hilo_1_W18.19	hilo	0	0	0
WN	hilo_3_W18.19	hilo	0	175	0
WN	hilo_4_W18.19	hilo	0	0	0
WN	hilo_5_W18.19	hilo	0	175	0
WN	hilo_6_W18.19	hilo	0	0	0
WN	hilo_7_W18.19	hilo	0	0	0
WN	hilo_8_W18.19	hilo	0	0	0
WN	hilo_9_W18.19	hilo	0	175	0
WN	hilo_10_W18.19	hilo	0	175	0
WN	hilo_11_W18.19	hilo	1	175	1
WN	hilo_12_W18.19	hilo	0	0	0
WN	hilo_13_W18.19	hilo	0	0	0
WN	hilo_14_W18.19	hilo	0	0	0
WN	hilo_15_W18.19	hilo	0	150	0
WN	hilo_16_W18.19	hilo	0	0	0
WN	hilo_17_W18.19	hilo	0	0	0
WN	hilo_18_W18.19	hilo	0	0	0
WN	hilo_19_W18.19	hilo	0	0	0
WN	hilo_20_W18.19	hilo	0	175	0
WN	hilo_21_W18.19	hilo	0	0	0
WN	hilo_22_W18.19	hilo	0	0	0
WN	hilo_25_W18.19	hilo	0	65	0
WN	hilo_26_W18.19	hilo	0	85	0
WN	hilo_29_W18.19	hilo	0	0	0
WN	hilo_30_W18.19	hilo	0	0	0
WN	hilo_31_W18.19	hilo	0	175	0
WN	hilo_32_W18.19	hilo	0	0	0
WN	wailua_2_W18.19	wailua	0	0	0
WN	wailua_5_W18.19	wailua	1	115	0
WN	wailua_7_W18.19	wailua	0	0	0
WN	wailua_8_W18.19	wailua	0	0	0
WN	wailua_10_W18.19	wailua	0	65	0
WN	wailua_12_W18.19	wailua	0	175	0
WN	wailua_13_W18.19	wailua	0	120	0
WN	wailua_14_W18.19	wailua	0	95	0
WN	wailua_15_W18.19	wailua	0	175	0
WN	wailua_16_W18.19	wailua	0	0	0
WN	wailua_17_W18.19	wailua	1	175	1
WN	wailua_18_W18.19	wailua	0	0	0
WN	wailua_19_W18.19	wailua	0	0	0
WN	wailua_20_W18.19	wailua	0	0	0
WN	wailua_21_W18.19	wailua	0	0	0
WN	wailua_22_W18.19	wailua	0	0	0
WN	wailua_23_W18.19	wailua	0	0	0
WN	wailua_24_W18.19	wailua	0	0	0
WN	wailua_25_W18.19	wailua	0	0	0
WN	wailua_26_W18.19	wailua	0	0	0
WN	wailua_27_W18.19	wailua	0	0	0
WN	wailua_28_W18.19	wailua	0	0	0
WN	laie_1_W18.19	laie	0	0	0
WN	laie_2_W18.19	laie	0	48	0
WN	laie_4_W18.19	laie	0	0	0
WN	laie_5_W18.19	laie	0	175	0
WN	laie_6_W18.19	laie	0	0	0
WN	laie_7_W18.19	laie	0	0	0
WN	laie_8_W18.19	laie	0	0	0
WN	laie_10_W18.19	laie	1	175	1
WN	laie_11_W18.19	laie	0	0	0
WN	laie_12_W18.19	laie	0	0	0
WN	laie_13_W18.19	laie	0	0	0
WN	laie_14_W18.19	laie	0	0	0
WN	laie_15_W18.19	laie	0	0	0
WN	laie_16_W18.19	laie	0	0	0
WN	laie_18_W18.19	laie	0	95	0
WN	laie_21_W18.19	laie	0	0	0
WN	laie_23_W18.19	laie	0	0	0
WN	laie_24_W18.19	laie	0	0	0
WN	laie_27_W18.19	laie	0	0	0
WN	laie_28_W18.19	laie	0	0	0
WN	laie_29_W18.19	laie	0	0	0
WN	laie_30_W18.19	laie	0	0	0
WN	kalaupapa_1_W18.19	kalaupapa	0	0	0
WN	kalaupapa_2_W18.19	kalaupapa	0	175	0
WN	kalaupapa_5_W18.19	kalaupapa	0	0	0
WN	kalaupapa_6_W18.19	kalaupapa	0	0	0
WN	kalaupapa_7_W18.19	kalaupapa	0	0	0
WN	kalaupapa_3_W18.19	kalaupapa	0	0	0
WN	kalaupapa_1_S18	kalaupapa	0	25	0
WN	kalaupapa_2_S18	kalaupapa	0	13	0
WN	kalaupapa_3_S18	kalaupapa	0	40	0
WN	kalaupapa_4_S18	kalaupapa	0	0	0
WN	kalaupapa_5_S18	kalaupapa	0	105	0
WN	kalaupapa_6_S18	kalaupapa	0	175	0
WN	kalaupapa_7_S18	kalaupapa	0	55	0
WN	kalaupapa_8_S18	kalaupapa	0	0	0
WN	kalaupapa_9_S18	kalaupapa	0	0	0
WN	kalaupapa_10_S18	kalaupapa	0	0	0
WN	kalaupapa_11_S18	kalaupapa	0	175	0
WN	kalaupapa_12_S18	kalaupapa	0	0	0
WN	kalaupapa_13_S18	kalaupapa	0	105	0
WN	kalaupapa_14_S18	kalaupapa	0	10	0
WN	kalaupapa_15_S18	kalaupapa	0	0	0
WN	kalaupapa_21_S18	kalaupapa	0	36	0
WN	kalaupapa_22_S18	kalaupapa	0	175	0
WN	kalaupapa_24_S18	kalaupapa	0	10	0
WN	kalaupapa_26_S18	kalaupapa	0	135	0
WN	kalaupapa_30_S18	kalaupapa	0	135	0
WN	kalaupapa_31_S18	kalaupapa	0	53	0
WN	laie_1_S18	laie	0	175	0
WN	laie_2_S18	laie	0	127	0
WN	laie_3_S18	laie	0	97	0
WN	laie_5_S18	laie	0	175	0
WN	laie_6_S18	laie	0	0	0
WN	laie_7_S18	laie	0	0	0
WN	laie_9_S18	laie	0	175	0
WN	laie_15_S18	laie	0	23	0
WN	laie_16_S18	laie	0	91	0
WN	laie_17_S18	laie	0	169	0
WN	laie_18_S18	laie	0	175	0
WN	laie_24_S18	laie	0	0	0
WN	laie_25_S18	laie	0	175	0
WN	laie_26_S18	laie	0	75	0
WN	laie_27_S18	laie	0	0	0
WN	laie_28_S18	laie	0	0	0
WN	laie_29_S18	laie	0	0	0
WN	laie_32_S18	laie	0	0	0
WN	laie_34_S18	laie	0	0	0
WN	laie_36_S18	laie	0	175	0
WN	laie_37_S18	laie	0	0	0
WN	laie_38_S18	laie	0	175	0

## Sheet: Figure 4d-e, Table S2
Frequency	uniqueID	Population	Phonotaxis	contact
2.3	laie_1_W18.19	laie	0	0
2.3	laie_2_W18.19	laie	0	0
2.3	laie_3_W18.19	laie	0	0
2.3	laie_4_W18.19	laie	0	0
2.3	laie_5_W18.19	laie	0	0
2.3	laie_6_W18.19	laie	1	0
2.3	laie_9_W18.19	laie	1	0
2.3	laie_10_W18.19	laie	0	0
2.3	laie_11_W18.19	laie	0	0
2.3	laie_12_W18.19	laie	0	0
2.3	laie_13_W18.19	laie	0	0
2.3	laie_100_S19	laie	0	0
2.3	laie_101_S19	laie	0	0
2.3	laie_102_S19	laie	0	0
2.3	laie_103_S19	laie	1	0
2.3	laie_104_S19	laie	0	0
2.3	laie_105_S19	laie	1	1
2.3	laie_106_S19	laie	1	1
2.3	laie_107_S19	laie	1	1
2.3	laie_108_S19	laie	0	0
2.3	laie_109_S19	laie	0	0
2.3	laie_110_S19	laie	0	0
2.3	laie_111_S19	laie	0	0
2.3	hilo_1_S19	hilo	0	0
2.3	hilo_3_S19	hilo	0	0
2.3	hilo_4_S19	hilo	1	0
2.3	kalaupapa_2_W18.19	kalaupapa	1	0
2.3	wailua_1_W18.19	wailua	1	0
2.3	wailua_2_W18.19	wailua	1	0
2.3	wailua_3_W18.19	wailua	1	0
2.3	wailua_4_W18.19	wailua	0	0
2.3	wailua_100_S19	wailua	1	0
2.3	wailua_102_S19	wailua	1	0
2.3	wailua_103_S19	wailua	1	0
2.3	laie_112_S19	laie	1	1
2.3	laie_113_S19	laie	1	1
2.3	laie_114_S19	laie	0	0
4.75	laie_1_W18.19	laie	0	0
4.75	laie_2_W18.19	laie	0	0
4.75	laie_3_W18.19	laie	0	0
4.75	laie_4_W18.19	laie	0	0
4.75	laie_5_W18.19	laie	1	0
4.75	laie_6_W18.19	laie	1	0
4.75	laie_9_W18.19	laie	0	0
4.75	laie_10_W18.19	laie	0	0
4.75	laie_11_W18.19	laie	0	0
4.75	laie_12_W18.19	laie	0	0
4.75	laie_13_W18.19	laie	1	0
4.75	laie_100_S19	laie	0	0
4.75	laie_101_S19	laie	1	0
4.75	laie_102_S19	laie	1	0
4.75	laie_103_S19	laie	0	0
4.75	laie_104_S19	laie	1	0
4.75	laie_105_S19	laie	1	1
4.75	laie_106_S19	laie	1	1
4.75	laie_107_S19	laie	1	1
4.75	laie_108_S19	laie	0	0
4.75	laie_109_S19	laie	1	0
4.75	laie_110_S19	laie	1	0
4.75	laie_111_S19	laie	0	0
4.75	hilo_1_S19	hilo	0	0
4.75	hilo_3_S19	hilo	0	0
4.75	hilo_4_S19	hilo	0	0
4.75	kalaupapa_2_W18.19	kalaupapa	1	0
4.75	wailua_1_W18.19	wailua	0	0
4.75	wailua_2_W18.19	wailua	1	0
4.75	wailua_3_W18.19	wailua	0	0
4.75	wailua_4_W18.19	wailua	0	0
4.75	wailua_100_S19	wailua	1	0
4.75	wailua_102_S19	wailua	1	0
4.75	wailua_103_S19	wailua	1	0
4.75	laie_112_S19	laie	1	1
4.75	laie_113_S19	laie	1	1
4.75	laie_114_S19	laie	0	0
7.5	laie_1_W18.19	laie	0	0
7.5	laie_2_W18.19	laie	0	0
7.5	laie_3_W18.19	laie	0	0
7.5	laie_4_W18.19	laie	0	0
7.5	laie_5_W18.19	laie	0	0
7.5	laie_6_W18.19	laie	1	0
7.5	laie_9_W18.19	laie	0	0
7.5	laie_10_W18.19	laie	1	0
7.5	laie_11_W18.19	laie	1	0
7.5	laie_12_W18.19	laie	1	0
7.5	laie_13_W18.19	laie	0	0
7.5	laie_100_S19	laie	0	0
7.5	laie_101_S19	laie	0	0
7.5	laie_102_S19	laie	1	1
7.5	laie_103_S19	laie	0	0
7.5	laie_104_S19	laie	0	0
7.5	laie_105_S19	laie	1	1
7.5	laie_106_S19	laie	1	1
7.5	laie_107_S19	laie	1	0
7.5	laie_108_S19	laie	0	0
7.5	laie_109_S19	laie	1	0
7.5	laie_110_S19	laie	1	0
7.5	laie_111_S19	laie	0	0
7.5	hilo_1_S19	hilo	1	0
7.5	hilo_3_S19	hilo	0	0
7.5	hilo_4_S19	hilo	0	0
7.5	kalaupapa_2_W18.19	kalaupapa	0	0
7.5	wailua_1_W18.19	wailua	1	0
7.5	wailua_2_W18.19	wailua	1	0
7.5	wailua_3_W18.19	wailua	1	0
7.5	wailua_4_W18.19	wailua	0	0
7.5	wailua_100_S19	wailua	1	0
7.5	wailua_102_S19	wailua	1	0
7.5	wailua_103_S19	wailua	1	0
7.5	laie_112_S19	laie	1	1
7.5	laie_113_S19	laie	0	0
7.5	laie_114_S19	laie	0	0
10	laie_1_W18.19	laie	0	0
10	laie_2_W18.19	laie	0	0
10	laie_3_W18.19	laie	0	0
10	laie_4_W18.19	laie	1	0
10	laie_5_W18.19	laie	0	0
10	laie_6_W18.19	laie	1	0
10	laie_9_W18.19	laie	0	0
10	laie_10_W18.19	laie	0	0
10	laie_11_W18.19	laie	0	0
10	laie_12_W18.19	laie	1	0
10	laie_13_W18.19	laie	0	0
10	laie_100_S19	laie	0	0
10	laie_101_S19	laie	0	0
10	laie_102_S19	laie	0	0
10	laie_103_S19	laie	1	0
10	laie_104_S19	laie	0	0
10	laie_105_S19	laie	1	0
10	laie_106_S19	laie	1	1
10	laie_107_S19	laie	1	1
10	laie_108_S19	laie	0	0
10	laie_109_S19	laie	1	0
10	laie_110_S19	laie	1	0
10	laie_111_S19	laie	0	0
10	hilo_1_S19	hilo	1	0
10	hilo_3_S19	hilo	0	0
10	hilo_4_S19	hilo	0	0
10	kalaupapa_2_W18.19	kalaupapa	0	0
10	wailua_1_W18.19	wailua	1	0
10	wailua_2_W18.19	wailua	1	0
10	wailua_3_W18.19	wailua	1	0
10	wailua_4_W18.19	wailua	0	0
10	wailua_100_S19	wailua	1	0
10	wailua_102_S19	wailua	0	0
10	wailua_103_S19	wailua	0	0
10	laie_112_S19	laie	1	1
10	laie_113_S19	laie	1	1
10	laie_114_S19	laie	0	0
13	laie_1_W18.19	laie	0	0
13	laie_2_W18.19	laie	0	0
13	laie_3_W18.19	laie	0	0
13	laie_4_W18.19	laie	0	0
13	laie_5_W18.19	laie	0	0
13	laie_6_W18.19	laie	1	0
13	laie_9_W18.19	laie	0	0
13	laie_10_W18.19	laie	0	0
13	laie_11_W18.19	laie	0	0
13	laie_12_W18.19	laie	1	0
13	laie_13_W18.19	laie	0	0
13	laie_100_S19	laie	0	0
13	laie_101_S19	laie	0	0
13	laie_102_S19	laie	0	0
13	laie_103_S19	laie	1	0
13	laie_104_S19	laie	0	0
13	laie_105_S19	laie	1	0
13	laie_106_S19	laie	1	1
13	laie_107_S19	laie	1	1
13	laie_108_S19	laie	1	1
13	laie_109_S19	laie	1	0
13	laie_110_S19	laie	1	0
13	laie_111_S19	laie	0	0
13	hilo_1_S19	hilo	0	0
13	hilo_3_S19	hilo	0	0
13	hilo_4_S19	hilo	0	0
13	kalaupapa_2_W18.19	kalaupapa	0	0
13	wailua_1_W18.19	wailua	0	0
13	wailua_2_W18.19	wailua	1	0
13	wailua_3_W18.19	wailua	0	0
13	wailua_4_W18.19	wailua	0	0
13	wailua_100_S19	wailua	0	0
13	wailua_102_S19	wailua	0	0
13	wailua_103_S19	wailua	1	0
13	laie_112_S19	laie	1	1
13	laie_113_S19	laie	1	1
13	laie_114_S19	laie	0	0

## Sheet: Figure 5, Table S3
PC1	PC2	song	uniqueID	Population	Phonotaxis	Distance	contact_yn
-1.60738	-1.24631	E1	wailua_2_S19	wailua	0	0	0
-1.60738	-1.24631	E1	wailua_3_S19	wailua	0	0	0
-1.60738	-1.24631	E1	wailua_4_S19	wailua	0	0	0
-1.60738	-1.24631	E1	wailua_5_S19	wailua	0	0	0
-1.60738	-1.24631	E1	wailua_7_S19	wailua	1	100	1
-1.60738	-1.24631	E1	wailua_9_S19	wailua	0	100	0
-1.60738	-1.24631	E1	wailua_10_S19	wailua	0	90	0
-1.60738	-1.24631	E1	wailua_11_S19	wailua	0	0	0
-1.60738	-1.24631	E1	wailua_13_S19	wailua	1	65	0
-1.60738	-1.24631	E1	wailua_15_S19	wailua	1	100	1
-1.60738	-1.24631	E1	wailua_16_S19	wailua	0	100	0
-1.60738	-1.24631	E1	wailua_17_S19	wailua	0	0	0
-1.60738	-1.24631	E1	wailua_18_S19	wailua	0	0	0
-1.60738	-1.24631	E1	wailua_19_S19	wailua	0	20	0
-1.60738	-1.24631	E1	wailua_20_S19	wailua	0	0	0
-1.60738	-1.24631	E1	wailua_21_S19	wailua	0	0	0
-1.60738	-1.24631	E1	wailua_22_S19	wailua	0	0	0
-1.60738	-1.24631	E1	wailua_23_S19	wailua	0	0	0
-1.60738	-1.24631	E1	wailua_24_S19	wailua	0	0	0
-1.60738	-1.24631	E1	wailua_25_S19	wailua	0	0	0
-1.60738	-1.24631	E1	wailua_26_S19	wailua	0	100	0
-1.60738	-1.24631	E1	wailua_27_S19	wailua	0	100	0
-1.60738	-1.24631	E1	wailua_28_S19	wailua	0	0	0
-1.60738	-1.24631	E1	wailua_1_S19	wailua	1	100	0
-1.60738	-1.24631	E1	wailua_30_S19	wailua	0	100	0
-1.60738	-1.24631	E1	kapaa_2_S19	kapaa	0	10	0
-1.60738	-1.24631	E1	kapaa_4_S19	kapaa	0	0	0
-1.60738	-1.24631	E1	kapaa_5_S19	kapaa	0	0	0
-1.60738	-1.24631	E1	kapaa_6_S19	kapaa	0	0	0
-1.60738	-1.24631	E1	kapaa_7_S19	kapaa	0	10	0
-1.60738	-1.24631	E1	kapaa_10_S19	kapaa	0	100	0
-1.60738	-1.24631	E1	kapaa_11_S19	kapaa	0	0	0
-1.60738	-1.24631	E1	kapaa_12_S19	kapaa	0	20	0
-1.60738	-1.24631	E1	kapaa_13_S19	kapaa	0	100	0
-1.60738	-1.24631	E1	kapaa_16_S19	kapaa	0	20	0
-1.60738	-1.24631	E1	kapaa_17_S19	kapaa	0	50	0
-1.60738	-1.24631	E1	kapaa_18_S19	kapaa	0	100	0
-1.60738	-1.24631	E1	kapaa_19_S19	kapaa	0	100	0
-1.60738	-1.24631	E1	kapaa_21_S19	kapaa	1	85	0
-1.60738	-1.24631	E1	kapaa_22_S19	kapaa	1	100	0
-1.60738	-1.24631	E1	kapaa_23_S19	kapaa	0	100	0
-1.60738	-1.24631	E1	kapaa_24_S19	kapaa	0	10	0
-1.60738	-1.24631	E1	kapaa_25_S19	kapaa	0	20	0
-1.60738	-1.24631	E1	laie_1_S19	laie	0	100	0
-1.60738	-1.24631	E1	laie_2_S19	laie	0	0	0
-1.60738	-1.24631	E1	laie_3_S19	laie	0	100	0
-1.60738	-1.24631	E1	manoa_1_S19	manoa	0	100	0
-1.60738	-1.24631	E1	manoa_2_S19	manoa	0	5	0
-1.60738	-1.24631	E1	manoa_3_S19	manoa	0	100	0
-1.60738	-1.24631	E1	manoa_4_S19	manoa	0	100	0
-1.60738	-1.24631	E1	manoa_5_S19	manoa	0	0	0
-1.60738	-1.24631	E1	manoa_6_S19	manoa	0	0	0
-1.60738	-1.24631	E1	manoa_7_S19	manoa	1	100	1
-1.60738	-1.24631	E1	manoa_8_S19	manoa	0	100	0
-1.60738	-1.24631	E1	manoa_9_S19	manoa	1	100	0
-1.60738	-1.24631	E1	manoa_10_S19	manoa	0	100	0
-1.60738	-1.24631	E1	manoa_11_S19	manoa	0	0	0
-1.60738	-1.24631	E1	manoa_12_S19	manoa	0	0	0
-1.60738	-1.24631	E1	manoa_13_S19	manoa	0	0	0
-1.60738	-1.24631	E1	manoa_14_S19	manoa	1	100	0
-1.60738	-1.24631	E1	manoa_15_S19	manoa	0	0	0
-1.60738	-1.24631	E1	manoa_16_S19	manoa	0	100	0
-1.60738	-1.24631	E1	manoa_17_S19	manoa	0	65	0
-1.60738	-1.24631	E1	manoa_19_S19	manoa	1	100	1
-1.60738	-1.24631	E1	manoa_20_S19	manoa	0	0	0
-1.60738	-1.24631	E1	manoa_21_S19	manoa	0	0	0
-1.60738	-1.24631	E1	manoa_100_S19	manoa	0	0	0
-1.60738	-1.24631	E1	manoa_101_S19	manoa	1	85	0
-1.60738	-1.24631	E1	manoa_102_S19	manoa	1	100	0
-1.60738	-1.24631	E1	manoa_104_S19	manoa	0	0	0
-1.60738	-1.24631	E1	manoa_105_S19	manoa	1	100	0
-1.60738	-1.24631	E1	manoa_106_S19	manoa	0	60	0
-1.60738	-1.24631	E1	manoa_107_S19	manoa	0	0	0
-1.60738	-1.24631	E1	manoa_108_S19	manoa	0	0	0
-1.60738	-1.24631	E1	laie_5_S19	laie	0	5	0
-1.60738	-1.24631	E1	laie_6_S19	laie	1	100	0
-1.60738	-1.24631	E1	laie_7_S19	laie	0	45	0
-1.60738	-1.24631	E1	laie_8_S19	laie	1	100	0
-1.60738	-1.24631	E1	laie_9_S19	laie	0	5	0
-1.60738	-1.24631	E1	laie_10_S19	laie	0	10	0
-1.60738	-1.24631	E1	laie_11_S19	laie	0	0	0
-1.60738	-1.24631	E1	laie_12_S19	laie	0	0	0
-1.60738	-1.24631	E1	laie_13_S19	laie	1	85	1
-1.60738	-1.24631	E1	laie_15_S19	laie	0	0	0
-1.60738	-1.24631	E1	laie_16_S19	laie	0	0	0
-1.60738	-1.24631	E1	laie_17_S19	laie	0	0	0
-1.60738	-1.24631	E1	laie_18_S19	laie	0	100	0
-1.60738	-1.24631	E1	laie_19_S19	laie	1	100	0
-1.60738	-1.24631	E1	laie_20_S19	laie	0	0	0
-1.60738	-1.24631	E1	laie_21_S19	laie	0	10	0
-1.60738	-1.24631	E1	laie_22_S19	laie	1	35	1
-1.60738	-1.24631	E1	laie_23_S19	laie	0	0	0
-1.60738	-1.24631	E1	laie_24_S19	laie	0	20	0
-1.60738	-1.24631	E1	laie_25_S19	laie	0	10	0
-1.60738	-1.24631	E1	laie_27_S19	laie	1	100	1
-1.60738	-1.24631	E1	laie_28_S19	laie	0	0	0
-1.60738	-1.24631	E1	laie_29_S19	laie	0	0	0
-1.60738	-1.24631	E1	laie_30_S19	laie	1	100	0
-1.60738	-1.24631	E1	hilo_1_S19	hilo	0	100	0
-1.60738	-1.24631	E1	hilo_2_S19	hilo	1	100	1
-1.60738	-1.24631	E1	hilo_3_S19	hilo	0	100	0
-1.60738	-1.24631	E1	hilo_4_S19	hilo	1	100	1
-1.60738	-1.24631	E1	hilo_5_S19	hilo	0	100	0
-1.60738	-1.24631	E1	hilo_6_S19	hilo	0	25	0
-1.60738	-1.24631	E1	hilo_7_S19	hilo	0	100	0
-1.60738	-1.24631	E1	hilo_8_S19	hilo	0	100	0
-1.60738	-1.24631	E1	hilo_9_S19	hilo	0	100	0
-1.60738	-1.24631	E1	hilo_10_S19	hilo	0	100	0
-1.60738	-1.24631	E1	hilo_11_S19	hilo	0	100	0
-1.60738	-1.24631	E1	hilo_12_S19	hilo	0	100	0
-1.60738	-1.24631	E1	hilo_13_S19	hilo	0	0	0
-1.60738	-1.24631	E1	hilo_14_S19	hilo	0	25	0
-1.60738	-1.24631	E1	hilo_15_S19	hilo	1	100	1
-1.60738	-1.24631	E1	hilo_16_S19	hilo	0	0	0
-1.60738	-1.24631	E1	hilo_17_S19	hilo	0	0	0
-1.60738	-1.24631	E1	hilo_18_S19	hilo	0	40	0
-1.60738	-1.24631	E1	hilo_19_S19	hilo	0	30	0
-1.60738	-1.24631	E1	hilo_20_S19	hilo	0	100	0
-1.60738	-1.24631	E1	hilo_21_S19	hilo	0	100	0
-1.60738	-1.24631	E1	hilo_22_S19	hilo	1	100	1
-1.60738	-1.24631	E1	hilo_23_S19	hilo	0	10	0
-1.60738	-1.24631	E1	hilo_24_S19	hilo	0	100	0
-1.60738	-1.24631	E1	hilo_25_S19	hilo	0	60	0
-1.60738	-1.24631	E1	hilo_26_S19	hilo	1	100	1
-1.60738	-1.24631	E1	hilo_27_S19	hilo	1	100	1
-1.60738	-1.24631	E1	hilo_28_S19	hilo	0	45	0
-1.60738	-1.24631	E1	hilo_29_S19	hilo	1	100	1
-1.60738	-1.24631	E1	hilo_30_S19	hilo	0	40	0
-1.60738	-1.24631	E1	kalaupapa_1_S19	kalaupapa	0	75	0
-1.60738	-1.24631	E1	kalaupapa_2_S19	kalaupapa	0	100	0
-1.60738	-1.24631	E1	kalaupapa_3_S19	kalaupapa	0	100	0
-1.60738	-1.24631	E1	kalaupapa_4_S19	kalaupapa	1	100	1
-1.60738	-1.24631	E1	kalaupapa_5_S19	kalaupapa	0	0	0
-1.60738	-1.24631	E1	kalaupapa_6_S19	kalaupapa	0	0	0
-1.60738	-1.24631	E1	kalaupapa_7_S19	kalaupapa	1	100	1
-1.60738	-1.24631	E1	kalaupapa_8_S19	kalaupapa	0	5	0
-1.60738	-1.24631	E1	kalaupapa_9_S19	kalaupapa	0	100	0
-1.60738	-1.24631	E1	kalaupapa_10_S19	kalaupapa	0	0	0
-1.60738	-1.24631	E1	kalaupapa_11_S19	kalaupapa	0	60	0
-1.60738	-1.24631	E1	kalaupapa_12_S19	kalaupapa	0	55	0
-1.60738	-1.24631	E1	kalaupapa_14_S19	kalaupapa	0	100	0
-1.60738	-1.24631	E1	kalaupapa_15_S19	kalaupapa	0	45	0
-1.60738	-1.24631	E1	kalaupapa_16_S19	kalaupapa	1	100	1
-1.60738	-1.24631	E1	kalaupapa_17_S19	kalaupapa	0	100	0
-1.60738	-1.24631	E1	kalaupapa_18_S19	kalaupapa	0	15	0
-1.60738	-1.24631	E1	kalaupapa_19_S19	kalaupapa	0	100	0
-1.60738	-1.24631	E1	kalaupapa_20_S19	kalaupapa	0	100	0
-1.60738	-1.24631	E1	kalaupapa_21_S19	kalaupapa	0	100	0
-1.60738	-1.24631	E1	kalaupapa_22_S19	kalaupapa	0	100	0
-1.60738	-1.24631	E1	kalaupapa_23_S19	kalaupapa	0	100	0
-1.60738	-1.24631	E1	kalaupapa_25_S19	kalaupapa	0	100	0
-1.60738	-1.24631	E1	hilo_1_W19.20	hilo	0	0	0
-1.60738	-1.24631	E1	hilo_2_W19.20	hilo	0	0	0
-1.60738	-1.24631	E1	hilo_3_W19.20	hilo	0	100	0
-1.60738	-1.24631	E1	hilo_4_W19.20	hilo	0	0	0
-1.60738	-1.24631	E1	hilo_5_W19.20	hilo	0	0	0
-1.60738	-1.24631	E1	hilo_6_W19.20	hilo	0	100	0
-1.60738	-1.24631	E1	hilo_7_W19.20	hilo	0	0	0
-1.60738	-1.24631	E1	hilo_8_W19.20	hilo	1	100	0
-1.60738	-1.24631	E1	hilo_9_W19.20	hilo	0	0	0
-1.60738	-1.24631	E1	hilo_10_W19.20	hilo	0	0	0
-1.60738	-1.24631	E1	hilo_11_W19.20	hilo	0	0	0
-1.60738	-1.24631	E1	hilo_12_W19.20	hilo	0	0	0
-1.60738	-1.24631	E1	hilo_13_W19.20	hilo	0	0	0
-1.60738	-1.24631	E1	hilo_14_W19.20	hilo	0	0	0
-1.60738	-1.24631	E1	hilo_15_W19.20	hilo	0	0	0
-1.60738	-1.24631	E1	hilo_16_W19.20	hilo	1	100	0
-1.60738	-1.24631	E1	hilo_17_W19.20	hilo	0	100	0
-1.60738	-1.24631	E1	hilo_18_W19.20	hilo	0	100	0
-1.60738	-1.24631	E1	hilo_19_W19.20	hilo	1	20	0
-1.60738	-1.24631	E1	hilo_20_W19.20	hilo	1	70	1
-1.60738	-1.24631	E1	hilo_21_W19.20	hilo	0	55	0
-1.60738	-1.24631	E1	hilo_22_W19.20	hilo	0	100	0
-1.60738	-1.24631	E1	hilo_23_W19.20	hilo	0	90	0
-1.60738	-1.24631	E1	hilo_24_W19.20	hilo	0	0	0
-1.60738	-1.24631	E1	hilo_29_W19.20	hilo	0	100	0
-1.60738	-1.24631	E1	hilo_30_W19.20	hilo	0	0	0
-1.60738	-1.24631	E1	hilo_31_W19.20	hilo	0	0	0
-1.60738	-1.24631	E1	hilo_32_W19.20	hilo	0	0	0
-1.60738	-1.24631	E1	hilo_33_W19.20	hilo	0	0	0
-1.60738	-1.24631	E1	hilo_34_W19.20	hilo	0	0	0
-1.60738	-1.24631	E1	manoa_1_W19.20	manoa	0	100	0
-1.60738	-1.24631	E1	manoa_2_W19.20	manoa	0	5	0
-1.60738	-1.24631	E1	manoa_3_W19.20	manoa	1	55	0
-1.60738	-1.24631	E1	manoa_4_W19.20	manoa	0	0	0
-1.60738	-1.24631	E1	manoa_5_W19.20	manoa	0	100	0
-1.60738	-1.24631	E1	manoa_6_W19.20	manoa	0	100	0
-1.60738	-1.24631	E1	manoa_7_W19.20	manoa	0	0	0
-1.60738	-1.24631	E1	manoa_8_W19.20	manoa	0	0	0
-1.60738	-1.24631	E1	manoa_9_W19.20	manoa	1	100	0
-1.60738	-1.24631	E1	manoa_10_W19.20	manoa	0	0	0
-1.60738	-1.24631	E1	manoa_11_W19.20	manoa	0	5	0
-1.60738	-1.24631	E1	manoa_12_W19.20	manoa	0	45	0
-1.60738	-1.24631	E1	manoa_13_W19.20	manoa	0	25	0
-1.60738	-1.24631	E1	manoa_14_W19.20	manoa	0	0	0
-1.60738	-1.24631	E1	manoa_15_W19.20	manoa	0	20	0
-1.60738	-1.24631	E1	manoa_16_W19.20	manoa	0	10	0
-1.60738	-1.24631	E1	manoa_17_W19.20	manoa	0	10	0
-1.60738	-1.24631	E1	manoa_18_W19.20	manoa	1	55	0
-1.60738	-1.24631	E1	manoa_19_W19.20	manoa	0	0	0
-1.60738	-1.24631	E1	manoa_20_W19.20	manoa	0	0	0
-1.60738	-1.24631	E1	manoa_21_W19.20	manoa	0	30	0
-1.60738	-1.24631	E1	manoa_22_W19.20	manoa	0	0	0
-1.60738	-1.24631	E1	manoa_23_W19.20	manoa	0	100	0
-1.60738	-1.24631	E1	manoa_24_W19.20	manoa	0	100	0
-1.60738	-1.24631	E1	manoa_25_W19.20	manoa	0	35	0
-1.60738	-1.24631	E1	manoa_26_W19.20	manoa	0	5	0
-1.60738	-1.24631	E1	manoa_27_W19.20	manoa	1	100	0
-1.60738	-1.24631	E1	manoa_28_W19.20	manoa	1	100	0
-1.60738	-1.24631	E1	manoa_29_W19.20	manoa	0	0	0
-1.60738	-1.24631	E1	manoa_30_W19.20	manoa	0	100	0
-1.60738	-1.24631	E1	laie_1_W19.20	laie	0	0	0
-1.60738	-1.24631	E1	laie_2_W19.20	laie	0	0	0
-1.60738	-1.24631	E1	laie_3_W19.20	laie	0	0	0
-1.60738	-1.24631	E1	laie_4_W19.20	laie	0	0	0
-1.60738	-1.24631	E1	laie_5_W19.20	laie	0	0	0
-1.60738	-1.24631	E1	laie_6_W19.20	laie	0	0	0
-1.60738	-1.24631	E1	laie_7_W19.20	laie	0	5	0
-1.60738	-1.24631	E1	laie_8_W19.20	laie	0	0	0
-1.60738	-1.24631	E1	laie_9_W19.20	laie	0	0	0
-1.60738	-1.24631	E1	laie_10_W19.20	laie	0	0	0
-1.60738	-1.24631	E1	laie_11_W19.20	laie	0	100	0
-1.60738	-1.24631	E1	laie_12_W19.20	laie	0	0	0
-1.60738	-1.24631	E1	laie_13_W19.20	laie	0	0	0
-1.60738	-1.24631	E1	laie_14_W19.20	laie	0	100	0
-1.60738	-1.24631	E1	laie_15_W19.20	laie	0	0	0
-1.60738	-1.24631	E1	laie_16_W19.20	laie	0	0	0
-1.60738	-1.24631	E1	laie_17_W19.20	laie	0	0	0
-1.60738	-1.24631	E1	laie_18_W19.20	laie	0	5	0
-1.60738	-1.24631	E1	laie_19_W19.20	laie	1	50	0
-1.60738	-1.24631	E1	laie_20_W19.20	laie	0	0	0
-1.60738	-1.24631	E1	laie_21_W19.20	laie	0	0	0
-1.60738	-1.24631	E1	laie_22_W19.20	laie	0	0	0
-1.60738	-1.24631	E1	laie_23_W19.20	laie	0	0	0
-1.60738	-1.24631	E1	laie_24_W19.20	laie	0	80	0
-1.60738	-1.24631	E1	laie_25_W19.20	laie	0	20	0
-1.60738	-1.24631	E1	laie_26_W19.20	laie	0	0	0
-1.60738	-1.24631	E1	laie_27_W19.20	laie	0	5	0
-1.60738	-1.24631	E1	laie_28_W19.20	laie	0	0	0
-1.60738	-1.24631	E1	laie_29_W19.20	laie	0	15	0
-1.60738	-1.24631	E1	laie_30_W19.20	laie	0	0	0
-1.60738	-1.24631	E1	wailua_1_W19.20	wailua	1	100	1
-1.60738	-1.24631	E1	wailua_2_W19.20	wailua	0	0	0
-1.60738	-1.24631	E1	wailua_3_W19.20	wailua	0	0	0
-1.60738	-1.24631	E1	wailua_4_W19.20	wailua	0	100	0
-1.60738	-1.24631	E1	wailua_5_W19.20	wailua	0	0	0
-1.60738	-1.24631	E1	wailua_6_W19.20	wailua	0	5	0
-1.60738	-1.24631	E1	wailua_7_W19.20	wailua	0	100	0
-1.60738	-1.24631	E1	wailua_8_W19.20	wailua	0	100	0
-1.60738	-1.24631	E1	wailua_9_W19.20	wailua	0	0	0
-1.60738	-1.24631	E1	wailua_10_W19.20	wailua	1	100	1
-1.60738	-1.24631	E1	wailua_11_W19.20	wailua	0	0	0
-1.60738	-1.24631	E1	wailua_12_W19.20	wailua	0	0	0
-1.60738	-1.24631	E1	wailua_13_W19.20	wailua	0	0	0
-1.60738	-1.24631	E1	wailua_14_W19.20	wailua	0	20	0
-1.60738	-1.24631	E1	wailua_15_W19.20	wailua	0	100	0
-1.60738	-1.24631	E1	wailua_16_W19.20	wailua	0	0	0
-1.60738	-1.24631	E1	wailua_17_W19.20	wailua	0	0	0
-1.60738	-1.24631	E1	wailua_18_W19.20	wailua	0	25	0
-1.60738	-1.24631	E1	wailua_19_W19.20	wailua	0	0	0
-1.60738	-1.24631	E1	wailua_20_W19.20	wailua	1	90	0
-1.60738	-1.24631	E1	wailua_21_W19.20	wailua	0	45	0
-1.60738	-1.24631	E1	wailua_22_W19.20	wailua	0	0	0
-1.60738	-1.24631	E1	wailua_23_W19.20	wailua	0	0	0
-1.60738	-1.24631	E1	wailua_24_W19.20	wailua	0	0	0
-1.60738	-1.24631	E1	wailua_25_W19.20	wailua	0	100	0
-1.60738	-1.24631	E1	wailua_26_W19.20	wailua	0	0	0
-1.60738	-1.24631	E1	wailua_27_W19.20	wailua	0	20	0
-1.60738	-1.24631	E1	wailua_28_W19.20	wailua	0	0	0
-1.60738	-1.24631	E1	wailua_29_W19.20	wailua	0	100	0
-1.60738	-1.24631	E1	wailua_30_W19.20	wailua	1	100	1
2.02569	-1.46396	E2	wailua_2_S19	wailua	0	60	0
2.02569	-1.46396	E2	wailua_3_S19	wailua	0	15	0
2.02569	-1.46396	E2	wailua_4_S19	wailua	1	100	1
2.02569	-1.46396	E2	wailua_5_S19	wailua	0	0	0
2.02569	-1.46396	E2	wailua_7_S19	wailua	0	0	0
2.02569	-1.46396	E2	wailua_9_S19	wailua	1	100	0
2.02569	-1.46396	E2	wailua_10_S19	wailua	1	95	0
2.02569	-1.46396	E2	wailua_11_S19	wailua	0	0	0
2.02569	-1.46396	E2	wailua_13_S19	wailua	0	0	0
2.02569	-1.46396	E2	wailua_15_S19	wailua	1	100	1
2.02569	-1.46396	E2	wailua_16_S19	wailua	0	60	0
2.02569	-1.46396	E2	wailua_17_S19	wailua	0	20	0
2.02569	-1.46396	E2	wailua_18_S19	wailua	0	100	0
2.02569	-1.46396	E2	wailua_19_S19	wailua	0	65	0
2.02569	-1.46396	E2	wailua_20_S19	wailua	0	0	0
2.02569	-1.46396	E2	wailua_21_S19	wailua	1	100	1
2.02569	-1.46396	E2	wailua_22_S19	wailua	0	15	0
2.02569	-1.46396	E2	wailua_23_S19	wailua	0	0	0
2.02569	-1.46396	E2	wailua_24_S19	wailua	0	0	0
2.02569	-1.46396	E2	wailua_25_S19	wailua	0	100	0
2.02569	-1.46396	E2	wailua_26_S19	wailua	0	100	0
2.02569	-1.46396	E2	wailua_27_S19	wailua	0	20	0
2.02569	-1.46396	E2	wailua_28_S19	wailua	0	0	0
2.02569	-1.46396	E2	wailua_1_S19	wailua	1	65	0
2.02569	-1.46396	E2	wailua_30_S19	wailua	0	0	0
2.02569	-1.46396	E2	kapaa_2_S19	kapaa	0	5	0
2.02569	-1.46396	E2	kapaa_4_S19	kapaa	0	0	0
2.02569	-1.46396	E2	kapaa_5_S19	kapaa	0	0	0
2.02569	-1.46396	E2	kapaa_6_S19	kapaa	0	0	0
2.02569	-1.46396	E2	kapaa_7_S19	kapaa	0	35	0
2.02569	-1.46396	E2	kapaa_10_S19	kapaa	0	5	0
2.02569	-1.46396	E2	kapaa_11_S19	kapaa	0	0	0
2.02569	-1.46396	E2	kapaa_12_S19	kapaa	0	5	0
2.02569	-1.46396	E2	kapaa_13_S19	kapaa	0	45	0
2.02569	-1.46396	E2	kapaa_16_S19	kapaa	0	0	0
2.02569	-1.46396	E2	kapaa_17_S19	kapaa	0	100	0
2.02569	-1.46396	E2	kapaa_18_S19	kapaa	0	0	0
2.02569	-1.46396	E2	kapaa_19_S19	kapaa	0	100	0
2.02569	-1.46396	E2	kapaa_21_S19	kapaa	0	75	0
2.02569	-1.46396	E2	kapaa_22_S19	kapaa	0	0	0
2.02569	-1.46396	E2	kapaa_23_S19	kapaa	1	100	0
2.02569	-1.46396	E2	kapaa_24_S19	kapaa	1	100	1
2.02569	-1.46396	E2	kapaa_25_S19	kapaa	0	100	0
2.02569	-1.46396	E2	laie_1_S19	laie	0	0	0
2.02569	-1.46396	E2	laie_2_S19	laie	0	0	0
2.02569	-1.46396	E2	laie_3_S19	laie	0	15	0
2.02569	-1.46396	E2	manoa_1_S19	manoa	0	100	0
2.02569	-1.46396	E2	manoa_2_S19	manoa	0	10	0
2.02569	-1.46396	E2	manoa_3_S19	manoa	1	100	1
2.02569	-1.46396	E2	manoa_4_S19	manoa	1	70	0
2.02569	-1.46396	E2	manoa_5_S19	manoa	0	0	0
2.02569	-1.46396	E2	manoa_6_S19	manoa	1	100	1
2.02569	-1.46396	E2	manoa_7_S19	manoa	1	100	1
2.02569	-1.46396	E2	manoa_8_S19	manoa	0	100	0
2.02569	-1.46396	E2	manoa_9_S19	manoa	1	100	1
2.02569	-1.46396	E2	manoa_10_S19	manoa	0	35	0
2.02569	-1.46396	E2	manoa_11_S19	manoa	0	0	0
2.02569	-1.46396	E2	manoa_12_S19	manoa	1	100	1
2.02569	-1.46396	E2	manoa_13_S19	manoa	0	65	0
2.02569	-1.46396	E2	manoa_14_S19	manoa	0	100	0
2.02569	-1.46396	E2	manoa_15_S19	manoa	0	0	0
2.02569	-1.46396	E2	manoa_16_S19	manoa	0	100	0
2.02569	-1.46396	E2	manoa_17_S19	manoa	0	0	0
2.02569	-1.46396	E2	manoa_19_S19	manoa	0	0	0
2.02569	-1.46396	E2	manoa_20_S19	manoa	0	0	0
2.02569	-1.46396	E2	manoa_21_S19	manoa	0	0	0
2.02569	-1.46396	E2	manoa_100_S19	manoa	0	0	0
2.02569	-1.46396	E2	manoa_101_S19	manoa	0	0	0
2.02569	-1.46396	E2	manoa_102_S19	manoa	0	100	0
2.02569	-1.46396	E2	manoa_104_S19	manoa	0	100	0
2.02569	-1.46396	E2	manoa_105_S19	manoa	0	10	0
2.02569	-1.46396	E2	manoa_106_S19	manoa	0	100	0
2.02569	-1.46396	E2	manoa_107_S19	manoa	0	0	0
2.02569	-1.46396	E2	manoa_108_S19	manoa	0	0	0
2.02569	-1.46396	E2	laie_5_S19	laie	1	95	0
2.02569	-1.46396	E2	laie_6_S19	laie	1	100	0
2.02569	-1.46396	E2	laie_7_S19	laie	1	100	1
2.02569	-1.46396	E2	laie_8_S19	laie	1	100	0
2.02569	-1.46396	E2	laie_9_S19	laie	0	0	0
2.02569	-1.46396	E2	laie_10_S19	laie	0	40	0
2.02569	-1.46396	E2	laie_11_S19	laie	0	100	0
2.02569	-1.46396	E2	laie_12_S19	laie	0	25	0
2.02569	-1.46396	E2	laie_13_S19	laie	0	0	0
2.02569	-1.46396	E2	laie_15_S19	laie	1	50	0
2.02569	-1.46396	E2	laie_16_S19	laie	0	0	0
2.02569	-1.46396	E2	laie_17_S19	laie	0	0	0
2.02569	-1.46396	E2	laie_18_S19	laie	1	100	0
2.02569	-1.46396	E2	laie_19_S19	laie	0	100	0
2.02569	-1.46396	E2	laie_20_S19	laie	0	0	0
2.02569	-1.46396	E2	laie_21_S19	laie	0	0	0
2.02569	-1.46396	E2	laie_22_S19	laie	1	60	0
2.02569	-1.46396	E2	laie_23_S19	laie	0	5	0
2.02569	-1.46396	E2	laie_24_S19	laie	0	0	0
2.02569	-1.46396	E2	laie_25_S19	laie	1	85	0
2.02569	-1.46396	E2	laie_27_S19	laie	0	0	0
2.02569	-1.46396	E2	laie_28_S19	laie	1	50	1
2.02569	-1.46396	E2	laie_29_S19	laie	0	0	0
2.02569	-1.46396	E2	laie_30_S19	laie	1	35	0
2.02569	-1.46396	E2	hilo_1_S19	hilo	0	100	0
2.02569	-1.46396	E2	hilo_2_S19	hilo	0	0	0
2.02569	-1.46396	E2	hilo_3_S19	hilo	0	35	0
2.02569	-1.46396	E2	hilo_4_S19	hilo	0	85	0
2.02569	-1.46396	E2	hilo_5_S19	hilo	0	20	0
2.02569	-1.46396	E2	hilo_6_S19	hilo	0	5	0
2.02569	-1.46396	E2	hilo_7_S19	hilo	0	30	0
2.02569	-1.46396	E2	hilo_8_S19	hilo	0	40	0
2.02569	-1.46396	E2	hilo_9_S19	hilo	1	100	1
2.02569	-1.46396	E2	hilo_10_S19	hilo	0	100	0
2.02569	-1.46396	E2	hilo_11_S19	hilo	0	100	0
2.02569	-1.46396	E2	hilo_12_S19	hilo	0	75	0
2.02569	-1.46396	E2	hilo_13_S19	hilo	0	35	0
2.02569	-1.46396	E2	hilo_14_S19	hilo	0	0	0
2.02569	-1.46396	E2	hilo_15_S19	hilo	1	100	1
2.02569	-1.46396	E2	hilo_16_S19	hilo	0	0	0
2.02569	-1.46396	E2	hilo_17_S19	hilo	0	45	0
2.02569	-1.46396	E2	hilo_18_S19	hilo	0	100	0
2.02569	-1.46396	E2	hilo_19_S19	hilo	0	100	0
2.02569	-1.46396	E2	hilo_20_S19	hilo	0	15	0
2.02569	-1.46396	E2	hilo_21_S19	hilo	0	100	0
2.02569	-1.46396	E2	hilo_22_S19	hilo	0	55	0
2.02569	-1.46396	E2	hilo_23_S19	hilo	0	100	0
2.02569	-1.46396	E2	hilo_24_S19	hilo	0	0	0
2.02569	-1.46396	E2	hilo_25_S19	hilo	0	100	1
2.02569	-1.46396	E2	hilo_26_S19	hilo	0	100	0
2.02569	-1.46396	E2	hilo_27_S19	hilo	1	100	1
2.02569	-1.46396	E2	hilo_28_S19	hilo	0	55	0
2.02569	-1.46396	E2	hilo_29_S19	hilo	0	0	0
2.02569	-1.46396	E2	hilo_30_S19	hilo	1	100	1
2.02569	-1.46396	E2	kalaupapa_1_S19	kalaupapa	0	100	0
2.02569	-1.46396	E2	kalaupapa_2_S19	kalaupapa	0	40	0
2.02569	-1.46396	E2	kalaupapa_3_S19	kalaupapa	0	100	0
2.02569	-1.46396	E2	kalaupapa_4_S19	kalaupapa	1	100	1
2.02569	-1.46396	E2	kalaupapa_5_S19	kalaupapa	0	100	0
2.02569	-1.46396	E2	kalaupapa_6_S19	kalaupapa	0	0	0
2.02569	-1.46396	E2	kalaupapa_7_S19	kalaupapa	1	100	1
2.02569	-1.46396	E2	kalaupapa_8_S19	kalaupapa	0	100	0
2.02569	-1.46396	E2	kalaupapa_9_S19	kalaupapa	0	100	0
2.02569	-1.46396	E2	kalaupapa_10_S19	kalaupapa	0	0	0
2.02569	-1.46396	E2	kalaupapa_11_S19	kalaupapa	0	100	0
2.02569	-1.46396	E2	kalaupapa_12_S19	kalaupapa	0	0	0
2.02569	-1.46396	E2	kalaupapa_14_S19	kalaupapa	0	45	0
2.02569	-1.46396	E2	kalaupapa_15_S19	kalaupapa	1	100	1
2.02569	-1.46396	E2	kalaupapa_16_S19	kalaupapa	0	0	0
2.02569	-1.46396	E2	kalaupapa_17_S19	kalaupapa	0	0	0
2.02569	-1.46396	E2	kalaupapa_18_S19	kalaupapa	1	100	1
2.02569	-1.46396	E2	kalaupapa_19_S19	kalaupapa	0	80	0
2.02569	-1.46396	E2	kalaupapa_20_S19	kalaupapa	0	100	0
2.02569	-1.46396	E2	kalaupapa_21_S19	kalaupapa	0	0	0
2.02569	-1.46396	E2	kalaupapa_22_S19	kalaupapa	0	5	0
2.02569	-1.46396	E2	kalaupapa_23_S19	kalaupapa	0	0	0
2.02569	-1.46396	E2	kalaupapa_25_S19	kalaupapa	0	100	0
2.02569	-1.46396	E2	hilo_1_W19.20	hilo	0	0	0
2.02569	-1.46396	E2	hilo_2_W19.20	hilo	0	0	0
2.02569	-1.46396	E2	hilo_3_W19.20	hilo	1	100	0
2.02569	-1.46396	E2	hilo_4_W19.20	hilo	0	0	0
2.02569	-1.46396	E2	hilo_5_W19.20	hilo	0	0	0
2.02569	-1.46396	E2	hilo_6_W19.20	hilo	1	100	0
2.02569	-1.46396	E2	hilo_7_W19.20	hilo	0	0	0
2.02569	-1.46396	E2	hilo_8_W19.20	hilo	0	5	0
2.02569	-1.46396	E2	hilo_9_W19.20	hilo	0	5	0
2.02569	-1.46396	E2	hilo_10_W19.20	hilo	1	50	1
2.02569	-1.46396	E2	hilo_11_W19.20	hilo	0	0	0
2.02569	-1.46396	E2	hilo_12_W19.20	hilo	0	0	0
2.02569	-1.46396	E2	hilo_13_W19.20	hilo	0	0	0
2.02569	-1.46396	E2	hilo_14_W19.20	hilo	0	0	0
2.02569	-1.46396	E2	hilo_15_W19.20	hilo	0	35	0
2.02569	-1.46396	E2	hilo_16_W19.20	hilo	1	100	1
2.02569	-1.46396	E2	hilo_17_W19.20	hilo	0	100	0
2.02569	-1.46396	E2	hilo_18_W19.20	hilo	0	75	0
2.02569	-1.46396	E2	hilo_19_W19.20	hilo	0	0	0
2.02569	-1.46396	E2	hilo_20_W19.20	hilo	1	100	0
2.02569	-1.46396	E2	hilo_21_W19.20	hilo	0	15	0
2.02569	-1.46396	E2	hilo_22_W19.20	hilo	0	0	0
2.02569	-1.46396	E2	hilo_23_W19.20	hilo	1	100	0
2.02569	-1.46396	E2	hilo_24_W19.20	hilo	0	0	0
2.02569	-1.46396	E2	hilo_29_W19.20	hilo	0	0	0
2.02569	-1.46396	E2	hilo_30_W19.20	hilo	0	0	0
2.02569	-1.46396	E2	hilo_31_W19.20	hilo	0	0	0
2.02569	-1.46396	E2	hilo_32_W19.20	hilo	0	0	0
2.02569	-1.46396	E2	hilo_33_W19.20	hilo	0	0	0
2.02569	-1.46396	E2	hilo_34_W19.20	hilo	0	0	0
2.02569	-1.46396	E2	manoa_1_W19.20	manoa	0	0	0
2.02569	-1.46396	E2	manoa_2_W19.20	manoa	0	100	0
2.02569	-1.46396	E2	manoa_3_W19.20	manoa	0	100	0
2.02569	-1.46396	E2	manoa_4_W19.20	manoa	0	100	0
2.02569	-1.46396	E2	manoa_5_W19.20	manoa	0	0	0
2.02569	-1.46396	E2	manoa_6_W19.20	manoa	0	5	0
2.02569	-1.46396	E2	manoa_7_W19.20	manoa	0	0	0
2.02569	-1.46396	E2	manoa_8_W19.20	manoa	0	0	0
2.02569	-1.46396	E2	manoa_9_W19.20	manoa	0	40	0
2.02569	-1.46396	E2	manoa_10_W19.20	manoa	0	0	0
2.02569	-1.46396	E2	manoa_11_W19.20	manoa	0	0	0
2.02569	-1.46396	E2	manoa_12_W19.20	manoa	0	20	0
2.02569	-1.46396	E2	manoa_13_W19.20	manoa	0	0	0
2.02569	-1.46396	E2	manoa_14_W19.20	manoa	0	0	0
2.02569	-1.46396	E2	manoa_15_W19.20	manoa	0	0	0
2.02569	-1.46396	E2	manoa_16_W19.20	manoa	0	0	0
2.02569	-1.46396	E2	manoa_17_W19.20	manoa	0	0	0
2.02569	-1.46396	E2	manoa_18_W19.20	manoa	1	30	0
2.02569	-1.46396	E2	manoa_19_W19.20	manoa	0	0	0
2.02569	-1.46396	E2	manoa_20_W19.20	manoa	0	0	0
2.02569	-1.46396	E2	manoa_21_W19.20	manoa	1	95	0
2.02569	-1.46396	E2	manoa_22_W19.20	manoa	1	100	1
2.02569	-1.46396	E2	manoa_23_W19.20	manoa	0	100	0
2.02569	-1.46396	E2	manoa_24_W19.20	manoa	1	100	1
2.02569	-1.46396	E2	manoa_25_W19.20	manoa	0	0	0
2.02569	-1.46396	E2	manoa_26_W19.20	manoa	1	100	0
2.02569	-1.46396	E2	manoa_27_W19.20	manoa	0	0	0
2.02569	-1.46396	E2	manoa_28_W19.20	manoa	0	0	0
2.02569	-1.46396	E2	manoa_29_W19.20	manoa	0	0	0
2.02569	-1.46396	E2	manoa_30_W19.20	manoa	1	65	1
2.02569	-1.46396	E2	laie_1_W19.20	laie	1	100	0
2.02569	-1.46396	E2	laie_2_W19.20	laie	0	0	0
2.02569	-1.46396	E2	laie_3_W19.20	laie	0	0	0
2.02569	-1.46396	E2	laie_4_W19.20	laie	1	15	0
2.02569	-1.46396	E2	laie_5_W19.20	laie	0	0	0
2.02569	-1.46396	E2	laie_6_W19.20	laie	1	100	0
2.02569	-1.46396	E2	laie_7_W19.20	laie	0	0	0
2.02569	-1.46396	E2	laie_8_W19.20	laie	1	20	1
2.02569	-1.46396	E2	laie_9_W19.20	laie	0	0	0
2.02569	-1.46396	E2	laie_10_W19.20	laie	0	0	0
2.02569	-1.46396	E2	laie_11_W19.20	laie	0	0	0
2.02569	-1.46396	E2	laie_12_W19.20	laie	0	100	0
2.02569	-1.46396	E2	laie_13_W19.20	laie	0	5	0
2.02569	-1.46396	E2	laie_14_W19.20	laie	0	100	0
2.02569	-1.46396	E2	laie_15_W19.20	laie	1	70	0
2.02569	-1.46396	E2	laie_16_W19.20	laie	0	10	0
2.02569	-1.46396	E2	laie_17_W19.20	laie	0	0	0
2.02569	-1.46396	E2	laie_18_W19.20	laie	0	0	0
2.02569	-1.46396	E2	laie_19_W19.20	laie	1	10	0
2.02569	-1.46396	E2	laie_20_W19.20	laie	0	15	0
2.02569	-1.46396	E2	laie_21_W19.20	laie	0	0	0
2.02569	-1.46396	E2	laie_22_W19.20	laie	0	0	0
2.02569	-1.46396	E2	laie_23_W19.20	laie	0	0	0
2.02569	-1.46396	E2	laie_24_W19.20	laie	0	55	0
2.02569	-1.46396	E2	laie_25_W19.20	laie	0	0	0
2.02569	-1.46396	E2	laie_26_W19.20	laie	0	30	0
2.02569	-1.46396	E2	laie_27_W19.20	laie	0	0	0
2.02569	-1.46396	E2	laie_28_W19.20	laie	0	100	0
2.02569	-1.46396	E2	laie_29_W19.20	laie	0	0	0
2.02569	-1.46396	E2	laie_30_W19.20	laie	0	0	0
2.02569	-1.46396	E2	wailua_1_W19.20	wailua	0	40	0
2.02569	-1.46396	E2	wailua_2_W19.20	wailua	1	100	0
2.02569	-1.46396	E2	wailua_3_W19.20	wailua	0	0	0
2.02569	-1.46396	E2	wailua_4_W19.20	wailua	0	100	0
2.02569	-1.46396	E2	wailua_5_W19.20	wailua	0	5	0
2.02569	-1.46396	E2	wailua_6_W19.20	wailua	0	0	0
2.02569	-1.46396	E2	wailua_7_W19.20	wailua	1	100	0
2.02569	-1.46396	E2	wailua_8_W19.20	wailua	0	5	0
2.02569	-1.46396	E2	wailua_9_W19.20	wailua	0	0	0
2.02569	-1.46396	E2	wailua_10_W19.20	wailua	1	100	0
2.02569	-1.46396	E2	wailua_11_W19.20	wailua	1	100	0
2.02569	-1.46396	E2	wailua_12_W19.20	wailua	0	0	0
2.02569	-1.46396	E2	wailua_13_W19.20	wailua	0	0	0
2.02569	-1.46396	E2	wailua_14_W19.20	wailua	1	100	0
2.02569	-1.46396	E2	wailua_15_W19.20	wailua	0	100	0
2.02569	-1.46396	E2	wailua_16_W19.20	wailua	1	45	0
2.02569	-1.46396	E2	wailua_17_W19.20	wailua	0	20	0
2.02569	-1.46396	E2	wailua_18_W19.20	wailua	0	100	0
2.02569	-1.46396	E2	wailua_19_W19.20	wailua	0	40	0
2.02569	-1.46396	E2	wailua_20_W19.20	wailua	1	100	0
2.02569	-1.46396	E2	wailua_21_W19.20	wailua	0	10	0
2.02569	-1.46396	E2	wailua_22_W19.20	wailua	0	0	0
2.02569	-1.46396	E2	wailua_23_W19.20	wailua	0	0	0
2.02569	-1.46396	E2	wailua_24_W19.20	wailua	0	0	0
2.02569	-1.46396	E2	wailua_25_W19.20	wailua	0	100	0
2.02569	-1.46396	E2	wailua_26_W19.20	wailua	0	0	0
2.02569	-1.46396	E2	wailua_27_W19.20	wailua	0	100	0
2.02569	-1.46396	E2	wailua_28_W19.20	wailua	0	0	0
2.02569	-1.46396	E2	wailua_29_W19.20	wailua	0	100	0
2.02569	-1.46396	E2	wailua_30_W19.20	wailua	0	100	0
1.69785	-1.29737	E3	wailua_2_S19	wailua	1	100	0
1.69785	-1.29737	E3	wailua_3_S19	wailua	0	3	0
1.69785	-1.29737	E3	wailua_4_S19	wailua	0	0	0
1.69785	-1.29737	E3	wailua_5_S19	wailua	1	10	0
1.69785	-1.29737	E3	wailua_7_S19	wailua	1	65	1
1.69785	-1.29737	E3	wailua_9_S19	wailua	0	100	0
1.69785	-1.29737	E3	wailua_10_S19	wailua	0	100	0
1.69785	-1.29737	E3	wailua_11_S19	wailua	0	0	0
1.69785	-1.29737	E3	wailua_13_S19	wailua	0	0	0
1.69785	-1.29737	E3	wailua_15_S19	wailua	0	0	0
1.69785	-1.29737	E3	wailua_16_S19	wailua	1	100	1
1.69785	-1.29737	E3	wailua_17_S19	wailua	0	0	0
1.69785	-1.29737	E3	wailua_18_S19	wailua	0	100	0
1.69785	-1.29737	E3	wailua_19_S19	wailua	0	0	0
1.69785	-1.29737	E3	wailua_20_S19	wailua	0	0	0
1.69785	-1.29737	E3	wailua_21_S19	wailua	0	0	0
1.69785	-1.29737	E3	wailua_22_S19	wailua	0	0	0
1.69785	-1.29737	E3	wailua_23_S19	wailua	0	0	0
1.69785	-1.29737	E3	wailua_24_S19	wailua	0	55	0
1.69785	-1.29737	E3	wailua_25_S19	wailua	1	100	1
1.69785	-1.29737	E3	wailua_26_S19	wailua	0	100	0
1.69785	-1.29737	E3	wailua_27_S19	wailua	0	5	0
1.69785	-1.29737	E3	wailua_28_S19	wailua	0	15	0
1.69785	-1.29737	E3	wailua_1_S19	wailua	1	100	0
1.69785	-1.29737	E3	wailua_30_S19	wailua	0	10	0
1.69785	-1.29737	E3	kapaa_2_S19	kapaa	0	15	0
1.69785	-1.29737	E3	kapaa_4_S19	kapaa	0	0	0
1.69785	-1.29737	E3	kapaa_5_S19	kapaa	0	25	0
1.69785	-1.29737	E3	kapaa_6_S19	kapaa	1	100	1
1.69785	-1.29737	E3	kapaa_7_S19	kapaa	0	0	0
1.69785	-1.29737	E3	kapaa_10_S19	kapaa	0	100	0
1.69785	-1.29737	E3	kapaa_11_S19	kapaa	1	100	1
1.69785	-1.29737	E3	kapaa_12_S19	kapaa	0	100	0
1.69785	-1.29737	E3	kapaa_13_S19	kapaa	0	0	0
1.69785	-1.29737	E3	kapaa_16_S19	kapaa	0	5	0
1.69785	-1.29737	E3	kapaa_17_S19	kapaa	0	0	0
1.69785	-1.29737	E3	kapaa_18_S19	kapaa	0	0	0
1.69785	-1.29737	E3	kapaa_19_S19	kapaa	0	100	0
1.69785	-1.29737	E3	kapaa_21_S19	kapaa	0	50	0
1.69785	-1.29737	E3	kapaa_22_S19	kapaa	0	90	0
1.69785	-1.29737	E3	kapaa_23_S19	kapaa	0	0	0
1.69785	-1.29737	E3	kapaa_24_S19	kapaa	0	0	0
1.69785	-1.29737	E3	kapaa_25_S19	kapaa	1	100	0
1.69785	-1.29737	E3	laie_1_S19	laie	0	45	0
1.69785	-1.29737	E3	laie_2_S19	laie	0	0	0
1.69785	-1.29737	E3	laie_3_S19	laie	0	0	0
1.69785	-1.29737	E3	manoa_1_S19	manoa	0	0	0
1.69785	-1.29737	E3	manoa_2_S19	manoa	1	100	1
1.69785	-1.29737	E3	manoa_3_S19	manoa	0	100	0
1.69785	-1.29737	E3	manoa_4_S19	manoa	0	35	0
1.69785	-1.29737	E3	manoa_5_S19	manoa	0	0	0
1.69785	-1.29737	E3	manoa_6_S19	manoa	0	0	0
1.69785	-1.29737	E3	manoa_7_S19	manoa	0	0	0
1.69785	-1.29737	E3	manoa_8_S19	manoa	0	85	0
1.69785	-1.29737	E3	manoa_9_S19	manoa	1	100	1
1.69785	-1.29737	E3	manoa_10_S19	manoa	0	100	0
1.69785	-1.29737	E3	manoa_11_S19	manoa	1	100	1
1.69785	-1.29737	E3	manoa_12_S19	manoa	0	5	0
1.69785	-1.29737	E3	manoa_13_S19	manoa	0	0	0
1.69785	-1.29737	E3	manoa_14_S19	manoa	0	100	0
1.69785	-1.29737	E3	manoa_15_S19	manoa	0	100	0
1.69785	-1.29737	E3	manoa_16_S19	manoa	0	0	0
1.69785	-1.29737	E3	manoa_17_S19	manoa	0	0	0
1.69785	-1.29737	E3	manoa_19_S19	manoa	1	100	1
1.69785	-1.29737	E3	manoa_20_S19	manoa	0	0	0
1.69785	-1.29737	E3	manoa_21_S19	manoa	0	0	0
1.69785	-1.29737	E3	manoa_100_S19	manoa	0	0	0
1.69785	-1.29737	E3	manoa_101_S19	manoa	0	10	0
1.69785	-1.29737	E3	manoa_102_S19	manoa	0	100	0
1.69785	-1.29737	E3	manoa_104_S19	manoa	0	100	0
1.69785	-1.29737	E3	manoa_105_S19	manoa	0	100	0
1.69785	-1.29737	E3	manoa_106_S19	manoa	0	100	0
1.69785	-1.29737	E3	manoa_107_S19	manoa	0	20	0
1.69785	-1.29737	E3	manoa_108_S19	manoa	0	0	0
1.69785	-1.29737	E3	laie_5_S19	laie	0	0	0
1.69785	-1.29737	E3	laie_6_S19	laie	0	45	0
1.69785	-1.29737	E3	laie_7_S19	laie	0	0	0
1.69785	-1.29737	E3	laie_8_S19	laie	0	85	0
1.69785	-1.29737	E3	laie_9_S19	laie	0	100	0
1.69785	-1.29737	E3	laie_10_S19	laie	1	100	1
1.69785	-1.29737	E3	laie_11_S19	laie	0	10	0
1.69785	-1.29737	E3	laie_12_S19	laie	0	0	0
1.69785	-1.29737	E3	laie_13_S19	laie	0	10	0
1.69785	-1.29737	E3	laie_15_S19	laie	0	70	0
1.69785	-1.29737	E3	laie_16_S19	laie	0	5	0
1.69785	-1.29737	E3	laie_17_S19	laie	0	15	0
1.69785	-1.29737	E3	laie_18_S19	laie	1	100	0
1.69785	-1.29737	E3	laie_19_S19	laie	0	0	0
1.69785	-1.29737	E3	laie_20_S19	laie	0	40	0
1.69785	-1.29737	E3	laie_21_S19	laie	0	0	0
1.69785	-1.29737	E3	laie_22_S19	laie	1	100	1
1.69785	-1.29737	E3	laie_23_S19	laie	1	80	0
1.69785	-1.29737	E3	laie_24_S19	laie	0	10	0
1.69785	-1.29737	E3	laie_25_S19	laie	1	100	0
1.69785	-1.29737	E3	laie_27_S19	laie	0	10	0
1.69785	-1.29737	E3	laie_28_S19	laie	0	0	0
1.69785	-1.29737	E3	laie_29_S19	laie	1	55	0
1.69785	-1.29737	E3	laie_30_S19	laie	0	0	0
1.69785	-1.29737	E3	hilo_1_S19	hilo	0	100	0
1.69785	-1.29737	E3	hilo_2_S19	hilo	0	100	0
1.69785	-1.29737	E3	hilo_3_S19	hilo	0	80	0
1.69785	-1.29737	E3	hilo_4_S19	hilo	0	100	0
1.69785	-1.29737	E3	hilo_5_S19	hilo	0	40	0
1.69785	-1.29737	E3	hilo_6_S19	hilo	1	75	1
1.69785	-1.29737	E3	hilo_7_S19	hilo	1	100	1
1.69785	-1.29737	E3	hilo_8_S19	hilo	0	85	0
1.69785	-1.29737	E3	hilo_9_S19	hilo	0	100	0
1.69785	-1.29737	E3	hilo_10_S19	hilo	1	70	1
1.69785	-1.29737	E3	hilo_11_S19	hilo	1	100	1
1.69785	-1.29737	E3	hilo_12_S19	hilo	1	55	1
1.69785	-1.29737	E3	hilo_13_S19	hilo	1	100	1
1.69785	-1.29737	E3	hilo_14_S19	hilo	0	70	0
1.69785	-1.29737	E3	hilo_15_S19	hilo	0	100	0
1.69785	-1.29737	E3	hilo_16_S19	hilo	0	0	0
1.69785	-1.29737	E3	hilo_17_S19	hilo	0	10	0
1.69785	-1.29737	E3	hilo_18_S19	hilo	0	10	0
1.69785	-1.29737	E3	hilo_19_S19	hilo	0	100	0
1.69785	-1.29737	E3	hilo_20_S19	hilo	0	100	0
1.69785	-1.29737	E3	hilo_21_S19	hilo	0	100	0
1.69785	-1.29737	E3	hilo_22_S19	hilo	1	100	1
1.69785	-1.29737	E3	hilo_23_S19	hilo	0	100	0
1.69785	-1.29737	E3	hilo_24_S19	hilo	0	100	0
1.69785	-1.29737	E3	hilo_25_S19	hilo	0	0	0
1.69785	-1.29737	E3	hilo_26_S19	hilo	1	100	1
1.69785	-1.29737	E3	hilo_27_S19	hilo	1	100	1
1.69785	-1.29737	E3	hilo_28_S19	hilo	0	70	0
1.69785	-1.29737	E3	hilo_29_S19	hilo	0	35	0
1.69785	-1.29737	E3	hilo_30_S19	hilo	0	100	0
1.69785	-1.29737	E3	kalaupapa_1_S19	kalaupapa	0	100	0
1.69785	-1.29737	E3	kalaupapa_2_S19	kalaupapa	0	100	0
1.69785	-1.29737	E3	kalaupapa_3_S19	kalaupapa	0	100	0
1.69785	-1.29737	E3	kalaupapa_4_S19	kalaupapa	0	5	0
1.69785	-1.29737	E3	kalaupapa_5_S19	kalaupapa	0	0	0
1.69785	-1.29737	E3	kalaupapa_6_S19	kalaupapa	1	100	1
1.69785	-1.29737	E3	kalaupapa_7_S19	kalaupapa	0	100	0
1.69785	-1.29737	E3	kalaupapa_8_S19	kalaupapa	1	45	1
1.69785	-1.29737	E3	kalaupapa_9_S19	kalaupapa	0	5	0
1.69785	-1.29737	E3	kalaupapa_10_S19	kalaupapa	0	0	0
1.69785	-1.29737	E3	kalaupapa_11_S19	kalaupapa	0	0	0
1.69785	-1.29737	E3	kalaupapa_12_S19	kalaupapa	0	0	0
1.69785	-1.29737	E3	kalaupapa_14_S19	kalaupapa	0	100	0
1.69785	-1.29737	E3	kalaupapa_15_S19	kalaupapa	0	100	0
1.69785	-1.29737	E3	kalaupapa_16_S19	kalaupapa	0	0	0
1.69785	-1.29737	E3	kalaupapa_17_S19	kalaupapa	0	100	0
1.69785	-1.29737	E3	kalaupapa_18_S19	kalaupapa	0	0	0
1.69785	-1.29737	E3	kalaupapa_19_S19	kalaupapa	0	100	0
1.69785	-1.29737	E3	kalaupapa_20_S19	kalaupapa	0	100	0
1.69785	-1.29737	E3	kalaupapa_21_S19	kalaupapa	0	100	0
1.69785	-1.29737	E3	kalaupapa_22_S19	kalaupapa	1	100	1
1.69785	-1.29737	E3	kalaupapa_23_S19	kalaupapa	0	100	0
1.69785	-1.29737	E3	kalaupapa_25_S19	kalaupapa	0	0	0
1.69785	-1.29737	E3	hilo_1_W19.20	hilo	0	0	0
1.69785	-1.29737	E3	hilo_2_W19.20	hilo	0	0	0
1.69785	-1.29737	E3	hilo_3_W19.20	hilo	0	100	0
1.69785	-1.29737	E3	hilo_4_W19.20	hilo	0	0	0
1.69785	-1.29737	E3	hilo_5_W19.20	hilo	0	0	0
1.69785	-1.29737	E3	hilo_6_W19.20	hilo	0	0	0
1.69785	-1.29737	E3	hilo_7_W19.20	hilo	0	0	0
1.69785	-1.29737	E3	hilo_8_W19.20	hilo	1	70	1
1.69785	-1.29737	E3	hilo_9_W19.20	hilo	1	100	0
1.69785	-1.29737	E3	hilo_10_W19.20	hilo	0	0	0
1.69785	-1.29737	E3	hilo_11_W19.20	hilo	0	0	0
1.69785	-1.29737	E3	hilo_12_W19.20	hilo	0	0	0
1.69785	-1.29737	E3	hilo_13_W19.20	hilo	0	0	0
1.69785	-1.29737	E3	hilo_14_W19.20	hilo	0	100	0
1.69785	-1.29737	E3	hilo_15_W19.20	hilo	1	70	1
1.69785	-1.29737	E3	hilo_16_W19.20	hilo	0	80	0
1.69785	-1.29737	E3	hilo_17_W19.20	hilo	0	65	0
1.69785	-1.29737	E3	hilo_18_W19.20	hilo	1	100	0
1.69785	-1.29737	E3	hilo_19_W19.20	hilo	1	100	0
1.69785	-1.29737	E3	hilo_20_W19.20	hilo	0	25	0
1.69785	-1.29737	E3	hilo_21_W19.20	hilo	0	100	0
1.69785	-1.29737	E3	hilo_22_W19.20	hilo	0	25	0
1.69785	-1.29737	E3	hilo_23_W19.20	hilo	0	100	0
1.69785	-1.29737	E3	hilo_24_W19.20	hilo	0	0	0
1.69785	-1.29737	E3	hilo_29_W19.20	hilo	0	0	0
1.69785	-1.29737	E3	hilo_30_W19.20	hilo	0	0	0
1.69785	-1.29737	E3	hilo_31_W19.20	hilo	0	0	0
1.69785	-1.29737	E3	hilo_32_W19.20	hilo	0	100	0
1.69785	-1.29737	E3	hilo_33_W19.20	hilo	0	100	0
1.69785	-1.29737	E3	hilo_34_W19.20	hilo	0	0	0
1.69785	-1.29737	E3	manoa_1_W19.20	manoa	0	100	0
1.69785	-1.29737	E3	manoa_2_W19.20	manoa	0	100	0
1.69785	-1.29737	E3	manoa_3_W19.20	manoa	1	100	0
1.69785	-1.29737	E3	manoa_4_W19.20	manoa	0	0	0
1.69785	-1.29737	E3	manoa_5_W19.20	manoa	0	0	0
1.69785	-1.29737	E3	manoa_6_W19.20	manoa	0	0	0
1.69785	-1.29737	E3	manoa_7_W19.20	manoa	0	0	0
1.69785	-1.29737	E3	manoa_8_W19.20	manoa	0	0	0
1.69785	-1.29737	E3	manoa_9_W19.20	manoa	0	0	0
1.69785	-1.29737	E3	manoa_10_W19.20	manoa	0	0	0
1.69785	-1.29737	E3	manoa_11_W19.20	manoa	0	0	0
1.69785	-1.29737	E3	manoa_12_W19.20	manoa	0	0	0
1.69785	-1.29737	E3	manoa_13_W19.20	manoa	1	100	0
1.69785	-1.29737	E3	manoa_14_W19.20	manoa	0	0	0
1.69785	-1.29737	E3	manoa_15_W19.20	manoa	0	0	0
1.69785	-1.29737	E3	manoa_16_W19.20	manoa	1	45	0
1.69785	-1.29737	E3	manoa_17_W19.20	manoa	1	100	0
1.69785	-1.29737	E3	manoa_18_W19.20	manoa	0	0	0
1.69785	-1.29737	E3	manoa_19_W19.20	manoa	0	0	0
1.69785	-1.29737	E3	manoa_20_W19.20	manoa	0	0	0
1.69785	-1.29737	E3	manoa_21_W19.20	manoa	1	100	0
1.69785	-1.29737	E3	manoa_22_W19.20	manoa	0	0	0
1.69785	-1.29737	E3	manoa_23_W19.20	manoa	0	0	0
1.69785	-1.29737	E3	manoa_24_W19.20	manoa	0	0	0
1.69785	-1.29737	E3	manoa_25_W19.20	manoa	0	100	0
1.69785	-1.29737	E3	manoa_26_W19.20	manoa	0	0	0
1.69785	-1.29737	E3	manoa_27_W19.20	manoa	1	100	0
1.69785	-1.29737	E3	manoa_28_W19.20	manoa	1	35	0
1.69785	-1.29737	E3	manoa_29_W19.20	manoa	1	100	0
1.69785	-1.29737	E3	manoa_30_W19.20	manoa	0	0	0
1.69785	-1.29737	E3	laie_1_W19.20	laie	0	0	0
1.69785	-1.29737	E3	laie_2_W19.20	laie	1	55	0
1.69785	-1.29737	E3	laie_3_W19.20	laie	0	0	0
1.69785	-1.29737	E3	laie_4_W19.20	laie	0	0	0
1.69785	-1.29737	E3	laie_5_W19.20	laie	0	0	0
1.69785	-1.29737	E3	laie_6_W19.20	laie	0	0	0
1.69785	-1.29737	E3	laie_7_W19.20	laie	0	0	0
1.69785	-1.29737	E3	laie_8_W19.20	laie	0	0	0
1.69785	-1.29737	E3	laie_9_W19.20	laie	0	0	0
1.69785	-1.29737	E3	laie_10_W19.20	laie	0	0	0
1.69785	-1.29737	E3	laie_11_W19.20	laie	1	100	1
1.69785	-1.29737	E3	laie_12_W19.20	laie	0	0	0
1.69785	-1.29737	E3	laie_13_W19.20	laie	0	0	0
1.69785	-1.29737	E3	laie_14_W19.20	laie	1	80	0
1.69785	-1.29737	E3	laie_15_W19.20	laie	0	60	0
1.69785	-1.29737	E3	laie_16_W19.20	laie	1	75	1
1.69785	-1.29737	E3	laie_17_W19.20	laie	0	0	0
1.69785	-1.29737	E3	laie_18_W19.20	laie	1	50	0
1.69785	-1.29737	E3	laie_19_W19.20	laie	1	10	0
1.69785	-1.29737	E3	laie_20_W19.20	laie	0	0	0
1.69785	-1.29737	E3	laie_21_W19.20	laie	0	0	0
1.69785	-1.29737	E3	laie_22_W19.20	laie	0	0	0
1.69785	-1.29737	E3	laie_23_W19.20	laie	0	10	0
1.69785	-1.29737	E3	laie_24_W19.20	laie	1	100	1
1.69785	-1.29737	E3	laie_25_W19.20	laie	0	100	0
1.69785	-1.29737	E3	laie_26_W19.20	laie	0	30	0
1.69785	-1.29737	E3	laie_27_W19.20	laie	1	85	0
1.69785	-1.29737	E3	laie_28_W19.20	laie	0	0	0
1.69785	-1.29737	E3	laie_29_W19.20	laie	0	100	0
1.69785	-1.29737	E3	laie_30_W19.20	laie	0	0	0
1.69785	-1.29737	E3	wailua_1_W19.20	wailua	0	100	0
1.69785	-1.29737	E3	wailua_2_W19.20	wailua	0	0	0
1.69785	-1.29737	E3	wailua_3_W19.20	wailua	0	0	0
1.69785	-1.29737	E3	wailua_4_W19.20	wailua	0	35	0
1.69785	-1.29737	E3	wailua_5_W19.20	wailua	0	100	0
1.69785	-1.29737	E3	wailua_6_W19.20	wailua	1	60	0
1.69785	-1.29737	E3	wailua_7_W19.20	wailua	0	100	0
1.69785	-1.29737	E3	wailua_8_W19.20	wailua	0	5	0
1.69785	-1.29737	E3	wailua_9_W19.20	wailua	0	0	0
1.69785	-1.29737	E3	wailua_10_W19.20	wailua	0	15	0
1.69785	-1.29737	E3	wailua_11_W19.20	wailua	1	55	0
1.69785	-1.29737	E3	wailua_12_W19.20	wailua	0	0	0
1.69785	-1.29737	E3	wailua_13_W19.20	wailua	0	0	0
1.69785	-1.29737	E3	wailua_14_W19.20	wailua	0	15	0
1.69785	-1.29737	E3	wailua_15_W19.20	wailua	0	0	0
1.69785	-1.29737	E3	wailua_16_W19.20	wailua	0	0	0
1.69785	-1.29737	E3	wailua_17_W19.20	wailua	1	100	0
1.69785	-1.29737	E3	wailua_18_W19.20	wailua	0	25	0
1.69785	-1.29737	E3	wailua_19_W19.20	wailua	0	0	0
1.69785	-1.29737	E3	wailua_20_W19.20	wailua	0	100	0
1.69785	-1.29737	E3	wailua_21_W19.20	wailua	1	100	1
1.69785	-1.29737	E3	wailua_22_W19.20	wailua	0	0	0
1.69785	-1.29737	E3	wailua_23_W19.20	wailua	0	0	0
1.69785	-1.29737	E3	wailua_24_W19.20	wailua	0	0	0
1.69785	-1.29737	E3	wailua_25_W19.20	wailua	0	0	0
1.69785	-1.29737	E3	wailua_26_W19.20	wailua	0	10	0
1.69785	-1.29737	E3	wailua_27_W19.20	wailua	1	100	0
1.69785	-1.29737	E3	wailua_28_W19.20	wailua	0	0	0
1.69785	-1.29737	E3	wailua_29_W19.20	wailua	1	100	0
1.69785	-1.29737	E3	wailua_30_W19.20	wailua	0	0	0
-3.05391	0.956659	E4	wailua_2_S19	wailua	0	0	0
-3.05391	0.956659	E4	wailua_3_S19	wailua	1	100	1
-3.05391	0.956659	E4	wailua_4_S19	wailua	0	0	0
-3.05391	0.956659	E4	wailua_5_S19	wailua	0	35	0
-3.05391	0.956659	E4	wailua_7_S19	wailua	0	0	0
-3.05391	0.956659	E4	wailua_9_S19	wailua	0	100	0
-3.05391	0.956659	E4	wailua_10_S19	wailua	0	100	0
-3.05391	0.956659	E4	wailua_11_S19	wailua	1	95	0
-3.05391	0.956659	E4	wailua_13_S19	wailua	0	50	0
-3.05391	0.956659	E4	wailua_15_S19	wailua	0	0	0
-3.05391	0.956659	E4	wailua_16_S19	wailua	0	95	0
-3.05391	0.956659	E4	wailua_17_S19	wailua	0	10	0
-3.05391	0.956659	E4	wailua_18_S19	wailua	0	65	0
-3.05391	0.956659	E4	wailua_19_S19	wailua	0	0	0
-3.05391	0.956659	E4	wailua_20_S19	wailua	0	0	0
-3.05391	0.956659	E4	wailua_21_S19	wailua	0	100	0
-3.05391	0.956659	E4	wailua_22_S19	wailua	0	0	0
-3.05391	0.956659	E4	wailua_23_S19	wailua	0	0	0
-3.05391	0.956659	E4	wailua_24_S19	wailua	0	35	0
-3.05391	0.956659	E4	wailua_25_S19	wailua	0	15	0
-3.05391	0.956659	E4	wailua_26_S19	wailua	0	0	0
-3.05391	0.956659	E4	wailua_27_S19	wailua	0	100	0
-3.05391	0.956659	E4	wailua_28_S19	wailua	0	0	0
-3.05391	0.956659	E4	wailua_1_S19	wailua	0	0	0
-3.05391	0.956659	E4	wailua_30_S19	wailua	0	100	0
-3.05391	0.956659	E4	kapaa_2_S19	kapaa	0	35	0
-3.05391	0.956659	E4	kapaa_4_S19	kapaa	0	0	0
-3.05391	0.956659	E4	kapaa_5_S19	kapaa	0	0	0
-3.05391	0.956659	E4	kapaa_6_S19	kapaa	0	0	0
-3.05391	0.956659	E4	kapaa_7_S19	kapaa	0	60	0
-3.05391	0.956659	E4	kapaa_10_S19	kapaa	0	50	0
-3.05391	0.956659	E4	kapaa_11_S19	kapaa	0	0	0
-3.05391	0.956659	E4	kapaa_12_S19	kapaa	1	100	1
-3.05391	0.956659	E4	kapaa_13_S19	kapaa	1	100	1
-3.05391	0.956659	E4	kapaa_16_S19	kapaa	0	0	0
-3.05391	0.956659	E4	kapaa_17_S19	kapaa	1	100	1
-3.05391	0.956659	E4	kapaa_18_S19	kapaa	0	0	0
-3.05391	0.956659	E4	kapaa_19_S19	kapaa	0	100	0
-3.05391	0.956659	E4	kapaa_21_S19	kapaa	1	100	1
-3.05391	0.956659	E4	kapaa_22_S19	kapaa	1	100	1
-3.05391	0.956659	E4	kapaa_23_S19	kapaa	1	100	0
-3.05391	0.956659	E4	kapaa_24_S19	kapaa	1	100	1
-3.05391	0.956659	E4	kapaa_25_S19	kapaa	0	75	0
-3.05391	0.956659	E4	laie_1_S19	laie	0	0	0
-3.05391	0.956659	E4	laie_2_S19	laie	0	0	0
-3.05391	0.956659	E4	laie_3_S19	laie	0	0	0
-3.05391	0.956659	E4	manoa_1_S19	manoa	1	100	1
-3.05391	0.956659	E4	manoa_2_S19	manoa	0	0	0
-3.05391	0.956659	E4	manoa_3_S19	manoa	0	100	0
-3.05391	0.956659	E4	manoa_4_S19	manoa	1	40	0
-3.05391	0.956659	E4	manoa_5_S19	manoa	0	0	0
-3.05391	0.956659	E4	manoa_6_S19	manoa	0	15	0
-3.05391	0.956659	E4	manoa_7_S19	manoa	0	20	0
-3.05391	0.956659	E4	manoa_8_S19	manoa	0	100	0
-3.05391	0.956659	E4	manoa_9_S19	manoa	0	100	0
-3.05391	0.956659	E4	manoa_10_S19	manoa	1	100	1
-3.05391	0.956659	E4	manoa_11_S19	manoa	0	70	0
-3.05391	0.956659	E4	manoa_12_S19	manoa	1	85	0
-3.05391	0.956659	E4	manoa_13_S19	manoa	0	100	0
-3.05391	0.956659	E4	manoa_14_S19	manoa	1	100	1
-3.05391	0.956659	E4	manoa_15_S19	manoa	1	100	1
-3.05391	0.956659	E4	manoa_16_S19	manoa	1	100	1
-3.05391	0.956659	E4	manoa_17_S19	manoa	0	100	0
-3.05391	0.956659	E4	manoa_19_S19	manoa	0	0	0
-3.05391	0.956659	E4	manoa_20_S19	manoa	0	100	0
-3.05391	0.956659	E4	manoa_21_S19	manoa	0	0	0
-3.05391	0.956659	E4	manoa_100_S19	manoa	0	0	0
-3.05391	0.956659	E4	manoa_101_S19	manoa	0	0	0
-3.05391	0.956659	E4	manoa_102_S19	manoa	0	35	0
-3.05391	0.956659	E4	manoa_104_S19	manoa	0	0	0
-3.05391	0.956659	E4	manoa_105_S19	manoa	0	60	0
-3.05391	0.956659	E4	manoa_106_S19	manoa	0	0	0
-3.05391	0.956659	E4	manoa_107_S19	manoa	0	0	0
-3.05391	0.956659	E4	manoa_108_S19	manoa	0	0	0
-3.05391	0.956659	E4	laie_5_S19	laie	0	80	0
-3.05391	0.956659	E4	laie_6_S19	laie	1	100	0
-3.05391	0.956659	E4	laie_7_S19	laie	0	100	0
-3.05391	0.956659	E4	laie_8_S19	laie	0	100	0
-3.05391	0.956659	E4	laie_9_S19	laie	0	5	0
-3.05391	0.956659	E4	laie_10_S19	laie	0	40	0
-3.05391	0.956659	E4	laie_11_S19	laie	0	0	0
-3.05391	0.956659	E4	laie_12_S19	laie	0	15	0
-3.05391	0.956659	E4	laie_13_S19	laie	1	100	1
-3.05391	0.956659	E4	laie_15_S19	laie	0	0	0
-3.05391	0.956659	E4	laie_16_S19	laie	0	65	0
-3.05391	0.956659	E4	laie_17_S19	laie	0	100	0
-3.05391	0.956659	E4	laie_18_S19	laie	0	100	0
-3.05391	0.956659	E4	laie_19_S19	laie	1	100	0
-3.05391	0.956659	E4	laie_20_S19	laie	0	0	0
-3.05391	0.956659	E4	laie_21_S19	laie	0	15	0
-3.05391	0.956659	E4	laie_22_S19	laie	0	0	0
-3.05391	0.956659	E4	laie_23_S19	laie	0	0	0
-3.05391	0.956659	E4	laie_24_S19	laie	0	15	0
-3.05391	0.956659	E4	laie_25_S19	laie	1	100	1
-3.05391	0.956659	E4	laie_27_S19	laie	0	0	0
-3.05391	0.956659	E4	laie_28_S19	laie	1	15	0
-3.05391	0.956659	E4	laie_29_S19	laie	1	30	1
-3.05391	0.956659	E4	laie_30_S19	laie	1	15	0
-3.05391	0.956659	E4	hilo_1_S19	hilo	0	100	0
-3.05391	0.956659	E4	hilo_2_S19	hilo	0	100	0
-3.05391	0.956659	E4	hilo_3_S19	hilo	0	0	0
-3.05391	0.956659	E4	hilo_4_S19	hilo	0	100	0
-3.05391	0.956659	E4	hilo_5_S19	hilo	0	95	0
-3.05391	0.956659	E4	hilo_6_S19	hilo	0	45	0
-3.05391	0.956659	E4	hilo_7_S19	hilo	0	100	0
-3.05391	0.956659	E4	hilo_8_S19	hilo	0	100	0
-3.05391	0.956659	E4	hilo_9_S19	hilo	0	10	0
-3.05391	0.956659	E4	hilo_10_S19	hilo	0	85	0
-3.05391	0.956659	E4	hilo_11_S19	hilo	0	100	0
-3.05391	0.956659	E4	hilo_12_S19	hilo	0	30	0
-3.05391	0.956659	E4	hilo_13_S19	hilo	0	100	0
-3.05391	0.956659	E4	hilo_14_S19	hilo	1	100	1
-3.05391	0.956659	E4	hilo_15_S19	hilo	0	100	0
-3.05391	0.956659	E4	hilo_16_S19	hilo	0	0	0
-3.05391	0.956659	E4	hilo_17_S19	hilo	1	100	1
-3.05391	0.956659	E4	hilo_18_S19	hilo	0	100	0
-3.05391	0.956659	E4	hilo_19_S19	hilo	0	35	0
-3.05391	0.956659	E4	hilo_20_S19	hilo	0	100	0
-3.05391	0.956659	E4	hilo_21_S19	hilo	0	20	0
-3.05391	0.956659	E4	hilo_22_S19	hilo	0	100	0
-3.05391	0.956659	E4	hilo_23_S19	hilo	0	100	0
-3.05391	0.956659	E4	hilo_24_S19	hilo	0	55	0
-3.05391	0.956659	E4	hilo_25_S19	hilo	0	55	0
-3.05391	0.956659	E4	hilo_26_S19	hilo	0	100	0
-3.05391	0.956659	E4	hilo_27_S19	hilo	0	100	0
-3.05391	0.956659	E4	hilo_28_S19	hilo	1	100	1
-3.05391	0.956659	E4	hilo_29_S19	hilo	1	70	1
-3.05391	0.956659	E4	hilo_30_S19	hilo	0	60	0
-3.05391	0.956659	E4	kalaupapa_1_S19	kalaupapa	0	100	0
-3.05391	0.956659	E4	kalaupapa_2_S19	kalaupapa	0	50	0
-3.05391	0.956659	E4	kalaupapa_3_S19	kalaupapa	0	100	0
-3.05391	0.956659	E4	kalaupapa_4_S19	kalaupapa	0	70	0
-3.05391	0.956659	E4	kalaupapa_5_S19	kalaupapa	0	20	0
-3.05391	0.956659	E4	kalaupapa_6_S19	kalaupapa	0	100	0
-3.05391	0.956659	E4	kalaupapa_7_S19	kalaupapa	0	100	0
-3.05391	0.956659	E4	kalaupapa_8_S19	kalaupapa	0	100	0
-3.05391	0.956659	E4	kalaupapa_9_S19	kalaupapa	1	100	1
-3.05391	0.956659	E4	kalaupapa_10_S19	kalaupapa	0	5	0
-3.05391	0.956659	E4	kalaupapa_11_S19	kalaupapa	0	5	0
-3.05391	0.956659	E4	kalaupapa_12_S19	kalaupapa	0	5	0
-3.05391	0.956659	E4	kalaupapa_14_S19	kalaupapa	0	5	0
-3.05391	0.956659	E4	kalaupapa_15_S19	kalaupapa	0	80	0
-3.05391	0.956659	E4	kalaupapa_16_S19	kalaupapa	0	60	0
-3.05391	0.956659	E4	kalaupapa_17_S19	kalaupapa	0	100	0
-3.05391	0.956659	E4	kalaupapa_18_S19	kalaupapa	1	100	1
-3.05391	0.956659	E4	kalaupapa_19_S19	kalaupapa	0	100	0
-3.05391	0.956659	E4	kalaupapa_20_S19	kalaupapa	0	100	0
-3.05391	0.956659	E4	kalaupapa_21_S19	kalaupapa	1	100	1
-3.05391	0.956659	E4	kalaupapa_22_S19	kalaupapa	0	0	0
-3.05391	0.956659	E4	kalaupapa_23_S19	kalaupapa	0	100	0
-3.05391	0.956659	E4	kalaupapa_25_S19	kalaupapa	0	100	0
-3.05391	0.956659	E4	hilo_1_W19.20	hilo	1	100	1
-3.05391	0.956659	E4	hilo_2_W19.20	hilo	0	35	0
-3.05391	0.956659	E4	hilo_3_W19.20	hilo	0	100	0
-3.05391	0.956659	E4	hilo_4_W19.20	hilo	0	0	0
-3.05391	0.956659	E4	hilo_5_W19.20	hilo	0	0	0
-3.05391	0.956659	E4	hilo_6_W19.20	hilo	0	0	0
-3.05391	0.956659	E4	hilo_7_W19.20	hilo	0	0	0
-3.05391	0.956659	E4	hilo_8_W19.20	hilo	0	30	0
-3.05391	0.956659	E4	hilo_9_W19.20	hilo	1	100	1
-3.05391	0.956659	E4	hilo_10_W19.20	hilo	0	0	0
-3.05391	0.956659	E4	hilo_11_W19.20	hilo	0	35	0
-3.05391	0.956659	E4	hilo_12_W19.20	hilo	0	10	0
-3.05391	0.956659	E4	hilo_13_W19.20	hilo	0	5	0
-3.05391	0.956659	E4	hilo_14_W19.20	hilo	0	0	0
-3.05391	0.956659	E4	hilo_15_W19.20	hilo	0	0	0
-3.05391	0.956659	E4	hilo_16_W19.20	hilo	0	0	0
-3.05391	0.956659	E4	hilo_17_W19.20	hilo	0	10	0
-3.05391	0.956659	E4	hilo_18_W19.20	hilo	1	100	1
-3.05391	0.956659	E4	hilo_19_W19.20	hilo	0	65	0
-3.05391	0.956659	E4	hilo_20_W19.20	hilo	0	0	0
-3.05391	0.956659	E4	hilo_21_W19.20	hilo	0	100	0
-3.05391	0.956659	E4	hilo_22_W19.20	hilo	1	80	1
-3.05391	0.956659	E4	hilo_23_W19.20	hilo	0	25	0
-3.05391	0.956659	E4	hilo_24_W19.20	hilo	0	0	0
-3.05391	0.956659	E4	hilo_29_W19.20	hilo	0	100	0
-3.05391	0.956659	E4	hilo_30_W19.20	hilo	0	0	0
-3.05391	0.956659	E4	hilo_31_W19.20	hilo	0	20	0
-3.05391	0.956659	E4	hilo_32_W19.20	hilo	0	0	0
-3.05391	0.956659	E4	hilo_33_W19.20	hilo	0	0	0
-3.05391	0.956659	E4	hilo_34_W19.20	hilo	0	15	0
-3.05391	0.956659	E4	manoa_1_W19.20	manoa	0	15	0
-3.05391	0.956659	E4	manoa_2_W19.20	manoa	0	100	0
-3.05391	0.956659	E4	manoa_3_W19.20	manoa	0	100	0
-3.05391	0.956659	E4	manoa_4_W19.20	manoa	0	100	0
-3.05391	0.956659	E4	manoa_5_W19.20	manoa	0	0	0
-3.05391	0.956659	E4	manoa_6_W19.20	manoa	0	35	0
-3.05391	0.956659	E4	manoa_7_W19.20	manoa	0	100	0
-3.05391	0.956659	E4	manoa_8_W19.20	manoa	0	0	0
-3.05391	0.956659	E4	manoa_9_W19.20	manoa	0	0	0
-3.05391	0.956659	E4	manoa_10_W19.20	manoa	0	0	0
-3.05391	0.956659	E4	manoa_11_W19.20	manoa	0	0	0
-3.05391	0.956659	E4	manoa_12_W19.20	manoa	0	0	0
-3.05391	0.956659	E4	manoa_13_W19.20	manoa	0	60	0
-3.05391	0.956659	E4	manoa_14_W19.20	manoa	0	0	0
-3.05391	0.956659	E4	manoa_15_W19.20	manoa	0	5	0
-3.05391	0.956659	E4	manoa_16_W19.20	manoa	0	0	0
-3.05391	0.956659	E4	manoa_17_W19.20	manoa	1	100	1
-3.05391	0.956659	E4	manoa_18_W19.20	manoa	0	5	0
-3.05391	0.956659	E4	manoa_19_W19.20	manoa	0	0	0
-3.05391	0.956659	E4	manoa_20_W19.20	manoa	0	0	0
-3.05391	0.956659	E4	manoa_21_W19.20	manoa	0	75	0
-3.05391	0.956659	E4	manoa_22_W19.20	manoa	0	0	0
-3.05391	0.956659	E4	manoa_23_W19.20	manoa	0	10	0
-3.05391	0.956659	E4	manoa_24_W19.20	manoa	0	100	0
-3.05391	0.956659	E4	manoa_25_W19.20	manoa	0	0	0
-3.05391	0.956659	E4	manoa_26_W19.20	manoa	1	95	0
-3.05391	0.956659	E4	manoa_27_W19.20	manoa	0	0	0
-3.05391	0.956659	E4	manoa_28_W19.20	manoa	1	100	1
-3.05391	0.956659	E4	manoa_29_W19.20	manoa	0	0	0
-3.05391	0.956659	E4	manoa_30_W19.20	manoa	0	0	0
-3.05391	0.956659	E4	laie_1_W19.20	laie	0	0	0
-3.05391	0.956659	E4	laie_2_W19.20	laie	0	0	0
-3.05391	0.956659	E4	laie_3_W19.20	laie	0	0	0
-3.05391	0.956659	E4	laie_4_W19.20	laie	1	70	0
-3.05391	0.956659	E4	laie_5_W19.20	laie	0	0	0
-3.05391	0.956659	E4	laie_6_W19.20	laie	0	0	0
-3.05391	0.956659	E4	laie_7_W19.20	laie	1	100	0
-3.05391	0.956659	E4	laie_8_W19.20	laie	1	100	0
-3.05391	0.956659	E4	laie_9_W19.20	laie	0	75	0
-3.05391	0.956659	E4	laie_10_W19.20	laie	0	0	0
-3.05391	0.956659	E4	laie_11_W19.20	laie	0	0	0
-3.05391	0.956659	E4	laie_12_W19.20	laie	0	0	0
-3.05391	0.956659	E4	laie_13_W19.20	laie	0	0	0
-3.05391	0.956659	E4	laie_14_W19.20	laie	1	70	0
-3.05391	0.956659	E4	laie_15_W19.20	laie	0	0	0
-3.05391	0.956659	E4	laie_16_W19.20	laie	1	100	0
-3.05391	0.956659	E4	laie_17_W19.20	laie	0	25	0
-3.05391	0.956659	E4	laie_18_W19.20	laie	1	100	0
-3.05391	0.956659	E4	laie_19_W19.20	laie	1	40	0
-3.05391	0.956659	E4	laie_20_W19.20	laie	0	0	0
-3.05391	0.956659	E4	laie_21_W19.20	laie	0	0	0
-3.05391	0.956659	E4	laie_22_W19.20	laie	1	80	0
-3.05391	0.956659	E4	laie_23_W19.20	laie	1	70	0
-3.05391	0.956659	E4	laie_24_W19.20	laie	0	100	0
-3.05391	0.956659	E4	laie_25_W19.20	laie	0	0	0
-3.05391	0.956659	E4	laie_26_W19.20	laie	0	0	0
-3.05391	0.956659	E4	laie_27_W19.20	laie	1	100	0
-3.05391	0.956659	E4	laie_28_W19.20	laie	0	100	0
-3.05391	0.956659	E4	laie_29_W19.20	laie	0	0	0
-3.05391	0.956659	E4	laie_30_W19.20	laie	0	0	0
-3.05391	0.956659	E4	wailua_1_W19.20	wailua	0	35	0
-3.05391	0.956659	E4	wailua_2_W19.20	wailua	0	10	0
-3.05391	0.956659	E4	wailua_3_W19.20	wailua	0	100	0
-3.05391	0.956659	E4	wailua_4_W19.20	wailua	1	100	0
-3.05391	0.956659	E4	wailua_5_W19.20	wailua	0	100	0
-3.05391	0.956659	E4	wailua_6_W19.20	wailua	0	0	0
-3.05391	0.956659	E4	wailua_7_W19.20	wailua	0	100	0
-3.05391	0.956659	E4	wailua_8_W19.20	wailua	0	0	0
-3.05391	0.956659	E4	wailua_9_W19.20	wailua	0	0	0
-3.05391	0.956659	E4	wailua_10_W19.20	wailua	1	100	1
-3.05391	0.956659	E4	wailua_11_W19.20	wailua	1	100	1
-3.05391	0.956659	E4	wailua_12_W19.20	wailua	0	0	0
-3.05391	0.956659	E4	wailua_13_W19.20	wailua	0	0	0
-3.05391	0.956659	E4	wailua_14_W19.20	wailua	1	100	1
-3.05391	0.956659	E4	wailua_15_W19.20	wailua	0	100	0
-3.05391	0.956659	E4	wailua_16_W19.20	wailua	0	0	0
-3.05391	0.956659	E4	wailua_17_W19.20	wailua	0	100	0
-3.05391	0.956659	E4	wailua_18_W19.20	wailua	1	100	0
-3.05391	0.956659	E4	wailua_19_W19.20	wailua	0	0	0
-3.05391	0.956659	E4	wailua_20_W19.20	wailua	0	20	0
-3.05391	0.956659	E4	wailua_21_W19.20	wailua	0	0	0
-3.05391	0.956659	E4	wailua_22_W19.20	wailua	0	0	0
-3.05391	0.956659	E4	wailua_23_W19.20	wailua	0	0	0
-3.05391	0.956659	E4	wailua_24_W19.20	wailua	0	0	0
-3.05391	0.956659	E4	wailua_25_W19.20	wailua	0	100	0
-3.05391	0.956659	E4	wailua_26_W19.20	wailua	0	0	0
-3.05391	0.956659	E4	wailua_27_W19.20	wailua	0	0	0
-3.05391	0.956659	E4	wailua_28_W19.20	wailua	0	15	0
-3.05391	0.956659	E4	wailua_29_W19.20	wailua	0	0	0
-3.05391	0.956659	E4	wailua_30_W19.20	wailua	1	100	1
1.65662	1.74857	E5	wailua_2_S19	wailua	0	75	0
1.65662	1.74857	E5	wailua_3_S19	wailua	1	100	0
1.65662	1.74857	E5	wailua_4_S19	wailua	0	0	0
1.65662	1.74857	E5	wailua_5_S19	wailua	1	75	1
1.65662	1.74857	E5	wailua_7_S19	wailua	0	0	0
1.65662	1.74857	E5	wailua_9_S19	wailua	0	100	0
1.65662	1.74857	E5	wailua_10_S19	wailua	0	100	0
1.65662	1.74857	E5	wailua_11_S19	wailua	0	0	0
1.65662	1.74857	E5	wailua_13_S19	wailua	0	0	0
1.65662	1.74857	E5	wailua_15_S19	wailua	0	0	0
1.65662	1.74857	E5	wailua_16_S19	wailua	0	40	0
1.65662	1.74857	E5	wailua_17_S19	wailua	0	50	0
1.65662	1.74857	E5	wailua_18_S19	wailua	1	100	1
1.65662	1.74857	E5	wailua_19_S19	wailua	1	100	1
1.65662	1.74857	E5	wailua_20_S19	wailua	0	0	0
1.65662	1.74857	E5	wailua_21_S19	wailua	0	10	0
1.65662	1.74857	E5	wailua_22_S19	wailua	1	15	1
1.65662	1.74857	E5	wailua_23_S19	wailua	0	0	0
1.65662	1.74857	E5	wailua_24_S19	wailua	0	100	0
1.65662	1.74857	E5	wailua_25_S19	wailua	0	100	0
1.65662	1.74857	E5	wailua_26_S19	wailua	0	0	0
1.65662	1.74857	E5	wailua_27_S19	wailua	0	40	0
1.65662	1.74857	E5	wailua_28_S19	wailua	0	0	0
1.65662	1.74857	E5	wailua_1_S19	wailua	0	15	0
1.65662	1.74857	E5	wailua_30_S19	wailua	1	100	1
1.65662	1.74857	E5	kapaa_2_S19	kapaa	0	10	0
1.65662	1.74857	E5	kapaa_4_S19	kapaa	0	0	0
1.65662	1.74857	E5	kapaa_5_S19	kapaa	0	70	0
1.65662	1.74857	E5	kapaa_6_S19	kapaa	0	60	0
1.65662	1.74857	E5	kapaa_7_S19	kapaa	0	0	0
1.65662	1.74857	E5	kapaa_10_S19	kapaa	0	0	0
1.65662	1.74857	E5	kapaa_11_S19	kapaa	0	0	0
1.65662	1.74857	E5	kapaa_12_S19	kapaa	0	75	0
1.65662	1.74857	E5	kapaa_13_S19	kapaa	0	100	0
1.65662	1.74857	E5	kapaa_16_S19	kapaa	0	0	0
1.65662	1.74857	E5	kapaa_17_S19	kapaa	0	0	0
1.65662	1.74857	E5	kapaa_18_S19	kapaa	0	0	0
1.65662	1.74857	E5	kapaa_19_S19	kapaa	0	0	0
1.65662	1.74857	E5	kapaa_21_S19	kapaa	1	100	0
1.65662	1.74857	E5	kapaa_22_S19	kapaa	0	0	0
1.65662	1.74857	E5	kapaa_23_S19	kapaa	1	85	0
1.65662	1.74857	E5	kapaa_24_S19	kapaa	0	0	0
1.65662	1.74857	E5	kapaa_25_S19	kapaa	1	100	1
1.65662	1.74857	E5	laie_1_S19	laie	0	100	0
1.65662	1.74857	E5	laie_2_S19	laie	0	0	0
1.65662	1.74857	E5	laie_3_S19	laie	0	0	0
1.65662	1.74857	E5	manoa_1_S19	manoa	0	100	0
1.65662	1.74857	E5	manoa_2_S19	manoa	0	15	0
1.65662	1.74857	E5	manoa_3_S19	manoa	1	100	1
1.65662	1.74857	E5	manoa_4_S19	manoa	1	100	0
1.65662	1.74857	E5	manoa_5_S19	manoa	0	5	0
1.65662	1.74857	E5	manoa_6_S19	manoa	0	20	0
1.65662	1.74857	E5	manoa_7_S19	manoa	0	0	0
1.65662	1.74857	E5	manoa_8_S19	manoa	1	80	0
1.65662	1.74857	E5	manoa_9_S19	manoa	1	100	1
1.65662	1.74857	E5	manoa_10_S19	manoa	0	15	0
1.65662	1.74857	E5	manoa_11_S19	manoa	0	0	0
1.65662	1.74857	E5	manoa_12_S19	manoa	0	5	0
1.65662	1.74857	E5	manoa_13_S19	manoa	0	0	0
1.65662	1.74857	E5	manoa_14_S19	manoa	0	100	0
1.65662	1.74857	E5	manoa_15_S19	manoa	0	70	0
1.65662	1.74857	E5	manoa_16_S19	manoa	0	0	0
1.65662	1.74857	E5	manoa_17_S19	manoa	0	0	0
1.65662	1.74857	E5	manoa_19_S19	manoa	0	0	0
1.65662	1.74857	E5	manoa_20_S19	manoa	0	0	0
1.65662	1.74857	E5	manoa_21_S19	manoa	0	0	0
1.65662	1.74857	E5	manoa_100_S19	manoa	0	0	0
1.65662	1.74857	E5	manoa_101_S19	manoa	0	0	0
1.65662	1.74857	E5	manoa_102_S19	manoa	0	100	0
1.65662	1.74857	E5	manoa_104_S19	manoa	0	100	0
1.65662	1.74857	E5	manoa_105_S19	manoa	0	0	0
1.65662	1.74857	E5	manoa_106_S19	manoa	0	0	0
1.65662	1.74857	E5	manoa_107_S19	manoa	0	0	0
1.65662	1.74857	E5	manoa_108_S19	manoa	0	0	0
1.65662	1.74857	E5	laie_5_S19	laie	1	65	0
1.65662	1.74857	E5	laie_6_S19	laie	1	75	0
1.65662	1.74857	E5	laie_7_S19	laie	0	0	0
1.65662	1.74857	E5	laie_8_S19	laie	0	100	0
1.65662	1.74857	E5	laie_9_S19	laie	0	0	0
1.65662	1.74857	E5	laie_10_S19	laie	0	0	0
1.65662	1.74857	E5	laie_11_S19	laie	0	0	0
1.65662	1.74857	E5	laie_12_S19	laie	0	15	0
1.65662	1.74857	E5	laie_13_S19	laie	0	0	0
1.65662	1.74857	E5	laie_15_S19	laie	0	40	0
1.65662	1.74857	E5	laie_16_S19	laie	1	60	0
1.65662	1.74857	E5	laie_17_S19	laie	0	0	0
1.65662	1.74857	E5	laie_18_S19	laie	1	100	1
1.65662	1.74857	E5	laie_19_S19	laie	0	20	0
1.65662	1.74857	E5	laie_20_S19	laie	0	45	0
1.65662	1.74857	E5	laie_21_S19	laie	0	20	0
1.65662	1.74857	E5	laie_22_S19	laie	0	0	0
1.65662	1.74857	E5	laie_23_S19	laie	1	100	0
1.65662	1.74857	E5	laie_24_S19	laie	1	75	0
1.65662	1.74857	E5	laie_25_S19	laie	1	100	0
1.65662	1.74857	E5	laie_27_S19	laie	0	0	0
1.65662	1.74857	E5	laie_28_S19	laie	0	0	0
1.65662	1.74857	E5	laie_29_S19	laie	0	50	0
1.65662	1.74857	E5	laie_30_S19	laie	0	0	0
1.65662	1.74857	E5	hilo_1_S19	hilo	0	100	0
1.65662	1.74857	E5	hilo_2_S19	hilo	0	100	0
1.65662	1.74857	E5	hilo_3_S19	hilo	1	100	1
1.65662	1.74857	E5	hilo_4_S19	hilo	0	90	0
1.65662	1.74857	E5	hilo_5_S19	hilo	0	0	0
1.65662	1.74857	E5	hilo_6_S19	hilo	0	15	0
1.65662	1.74857	E5	hilo_7_S19	hilo	0	100	0
1.65662	1.74857	E5	hilo_8_S19	hilo	1	100	1
1.65662	1.74857	E5	hilo_9_S19	hilo	0	0	0
1.65662	1.74857	E5	hilo_10_S19	hilo	1	90	1
1.65662	1.74857	E5	hilo_11_S19	hilo	0	75	0
1.65662	1.74857	E5	hilo_12_S19	hilo	0	25	0
1.65662	1.74857	E5	hilo_13_S19	hilo	0	100	0
1.65662	1.74857	E5	hilo_14_S19	hilo	0	40	0
1.65662	1.74857	E5	hilo_15_S19	hilo	0	90	0
1.65662	1.74857	E5	hilo_16_S19	hilo	0	0	0
1.65662	1.74857	E5	hilo_17_S19	hilo	1	100	1
1.65662	1.74857	E5	hilo_18_S19	hilo	0	70	0
1.65662	1.74857	E5	hilo_19_S19	hilo	0	100	0
1.65662	1.74857	E5	hilo_20_S19	hilo	0	45	0
1.65662	1.74857	E5	hilo_21_S19	hilo	0	85	0
1.65662	1.74857	E5	hilo_22_S19	hilo	0	100	0
1.65662	1.74857	E5	hilo_23_S19	hilo	0	100	0
1.65662	1.74857	E5	hilo_24_S19	hilo	0	95	0
1.65662	1.74857	E5	hilo_25_S19	hilo	0	100	0
1.65662	1.74857	E5	hilo_26_S19	hilo	0	100	0
1.65662	1.74857	E5	hilo_27_S19	hilo	1	100	1
1.65662	1.74857	E5	hilo_28_S19	hilo	0	100	0
1.65662	1.74857	E5	hilo_29_S19	hilo	1	100	1
1.65662	1.74857	E5	hilo_30_S19	hilo	0	100	0
1.65662	1.74857	E5	kalaupapa_1_S19	kalaupapa	0	20	0
1.65662	1.74857	E5	kalaupapa_2_S19	kalaupapa	1	100	1
1.65662	1.74857	E5	kalaupapa_3_S19	kalaupapa	0	100	0
1.65662	1.74857	E5	kalaupapa_4_S19	kalaupapa	0	0	0
1.65662	1.74857	E5	kalaupapa_5_S19	kalaupapa	0	100	0
1.65662	1.74857	E5	kalaupapa_6_S19	kalaupapa	0	100	0
1.65662	1.74857	E5	kalaupapa_7_S19	kalaupapa	0	100	0
1.65662	1.74857	E5	kalaupapa_8_S19	kalaupapa	0	100	0
1.65662	1.74857	E5	kalaupapa_9_S19	kalaupapa	0	100	0
1.65662	1.74857	E5	kalaupapa_10_S19	kalaupapa	0	5	0
1.65662	1.74857	E5	kalaupapa_11_S19	kalaupapa	0	5	0
1.65662	1.74857	E5	kalaupapa_12_S19	kalaupapa	0	0	0
1.65662	1.74857	E5	kalaupapa_14_S19	kalaupapa	0	75	0
1.65662	1.74857	E5	kalaupapa_15_S19	kalaupapa	0	100	0
1.65662	1.74857	E5	kalaupapa_16_S19	kalaupapa	0	100	0
1.65662	1.74857	E5	kalaupapa_17_S19	kalaupapa	1	100	1
1.65662	1.74857	E5	kalaupapa_18_S19	kalaupapa	0	70	0
1.65662	1.74857	E5	kalaupapa_19_S19	kalaupapa	0	25	0
1.65662	1.74857	E5	kalaupapa_20_S19	kalaupapa	0	15	0
1.65662	1.74857	E5	kalaupapa_21_S19	kalaupapa	0	100	0
1.65662	1.74857	E5	kalaupapa_22_S19	kalaupapa	0	45	0
1.65662	1.74857	E5	kalaupapa_23_S19	kalaupapa	0	100	0
1.65662	1.74857	E5	kalaupapa_25_S19	kalaupapa	0	100	0
1.65662	1.74857	E5	hilo_1_W19.20	hilo	0	15	0
1.65662	1.74857	E5	hilo_2_W19.20	hilo	0	100	0
1.65662	1.74857	E5	hilo_3_W19.20	hilo	0	25	0
1.65662	1.74857	E5	hilo_4_W19.20	hilo	0	0	0
1.65662	1.74857	E5	hilo_5_W19.20	hilo	0	0	0
1.65662	1.74857	E5	hilo_6_W19.20	hilo	0	0	0
1.65662	1.74857	E5	hilo_7_W19.20	hilo	0	0	0
1.65662	1.74857	E5	hilo_8_W19.20	hilo	0	0	0
1.65662	1.74857	E5	hilo_9_W19.20	hilo	0	0	0
1.65662	1.74857	E5	hilo_10_W19.20	hilo	0	0	0
1.65662	1.74857	E5	hilo_11_W19.20	hilo	0	0	0
1.65662	1.74857	E5	hilo_12_W19.20	hilo	0	100	0
1.65662	1.74857	E5	hilo_13_W19.20	hilo	0	10	0
1.65662	1.74857	E5	hilo_14_W19.20	hilo	0	10	0
1.65662	1.74857	E5	hilo_15_W19.20	hilo	0	0	0
1.65662	1.74857	E5	hilo_16_W19.20	hilo	0	65	0
1.65662	1.74857	E5	hilo_17_W19.20	hilo	1	100	1
1.65662	1.74857	E5	hilo_18_W19.20	hilo	1	100	1
1.65662	1.74857	E5	hilo_19_W19.20	hilo	0	100	0
1.65662	1.74857	E5	hilo_20_W19.20	hilo	0	0	0
1.65662	1.74857	E5	hilo_21_W19.20	hilo	0	100	0
1.65662	1.74857	E5	hilo_22_W19.20	hilo	0	0	0
1.65662	1.74857	E5	hilo_23_W19.20	hilo	0	100	0
1.65662	1.74857	E5	hilo_24_W19.20	hilo	0	0	0
1.65662	1.74857	E5	hilo_29_W19.20	hilo	0	0	0
1.65662	1.74857	E5	hilo_30_W19.20	hilo	0	0	0
1.65662	1.74857	E5	hilo_31_W19.20	hilo	0	0	0
1.65662	1.74857	E5	hilo_32_W19.20	hilo	1	100	1
1.65662	1.74857	E5	hilo_33_W19.20	hilo	0	100	0
1.65662	1.74857	E5	hilo_34_W19.20	hilo	0	0	0
1.65662	1.74857	E5	manoa_1_W19.20	manoa	1	100	0
1.65662	1.74857	E5	manoa_2_W19.20	manoa	0	100	0
1.65662	1.74857	E5	manoa_3_W19.20	manoa	0	100	0
1.65662	1.74857	E5	manoa_4_W19.20	manoa	0	0	0
1.65662	1.74857	E5	manoa_5_W19.20	manoa	0	0	0
1.65662	1.74857	E5	manoa_6_W19.20	manoa	1	100	1
1.65662	1.74857	E5	manoa_7_W19.20	manoa	0	80	0
1.65662	1.74857	E5	manoa_8_W19.20	manoa	0	5	0
1.65662	1.74857	E5	manoa_9_W19.20	manoa	0	0	0
1.65662	1.74857	E5	manoa_10_W19.20	manoa	0	0	0
1.65662	1.74857	E5	manoa_11_W19.20	manoa	0	10	0
1.65662	1.74857	E5	manoa_12_W19.20	manoa	1	100	0
1.65662	1.74857	E5	manoa_13_W19.20	manoa	1	30	1
1.65662	1.74857	E5	manoa_14_W19.20	manoa	0	0	0
1.65662	1.74857	E5	manoa_15_W19.20	manoa	1	40	0
1.65662	1.74857	E5	manoa_16_W19.20	manoa	0	0	0
1.65662	1.74857	E5	manoa_17_W19.20	manoa	0	0	0
1.65662	1.74857	E5	manoa_18_W19.20	manoa	1	15	0
1.65662	1.74857	E5	manoa_19_W19.20	manoa	0	0	0
1.65662	1.74857	E5	manoa_20_W19.20	manoa	0	10	0
1.65662	1.74857	E5	manoa_21_W19.20	manoa	1	100	0
1.65662	1.74857	E5	manoa_22_W19.20	manoa	0	0	0
1.65662	1.74857	E5	manoa_23_W19.20	manoa	0	15	0
1.65662	1.74857	E5	manoa_24_W19.20	manoa	1	85	0
1.65662	1.74857	E5	manoa_25_W19.20	manoa	1	100	0
1.65662	1.74857	E5	manoa_26_W19.20	manoa	1	100	0
1.65662	1.74857	E5	manoa_27_W19.20	manoa	1	40	0
1.65662	1.74857	E5	manoa_28_W19.20	manoa	0	0	0
1.65662	1.74857	E5	manoa_29_W19.20	manoa	0	0	0
1.65662	1.74857	E5	manoa_30_W19.20	manoa	1	100	1
1.65662	1.74857	E5	laie_1_W19.20	laie	0	0	0
1.65662	1.74857	E5	laie_2_W19.20	laie	1	35	0
1.65662	1.74857	E5	laie_3_W19.20	laie	0	0	0
1.65662	1.74857	E5	laie_4_W19.20	laie	1	80	0
1.65662	1.74857	E5	laie_5_W19.20	laie	0	0	0
1.65662	1.74857	E5	laie_6_W19.20	laie	0	0	0
1.65662	1.74857	E5	laie_7_W19.20	laie	0	0	0
1.65662	1.74857	E5	laie_8_W19.20	laie	1	100	0
1.65662	1.74857	E5	laie_9_W19.20	laie	0	100	0
1.65662	1.74857	E5	laie_10_W19.20	laie	0	0	0
1.65662	1.74857	E5	laie_11_W19.20	laie	0	40	0
1.65662	1.74857	E5	laie_12_W19.20	laie	0	100	0
1.65662	1.74857	E5	laie_13_W19.20	laie	0	0	0
1.65662	1.74857	E5	laie_14_W19.20	laie	0	100	0
1.65662	1.74857	E5	laie_15_W19.20	laie	0	0	0
1.65662	1.74857	E5	laie_16_W19.20	laie	0	0	0
1.65662	1.74857	E5	laie_17_W19.20	laie	1	90	0
1.65662	1.74857	E5	laie_18_W19.20	laie	0	0	0
1.65662	1.74857	E5	laie_19_W19.20	laie	1	100	1
1.65662	1.74857	E5	laie_20_W19.20	laie	0	100	0
1.65662	1.74857	E5	laie_21_W19.20	laie	0	0	0
1.65662	1.74857	E5	laie_22_W19.20	laie	1	100	1
1.65662	1.74857	E5	laie_23_W19.20	laie	1	25	1
1.65662	1.74857	E5	laie_24_W19.20	laie	0	100	0
1.65662	1.74857	E5	laie_25_W19.20	laie	0	0	0
1.65662	1.74857	E5	laie_26_W19.20	laie	1	10	0
1.65662	1.74857	E5	laie_27_W19.20	laie	1	100	1
1.65662	1.74857	E5	laie_28_W19.20	laie	0	0	0
1.65662	1.74857	E5	laie_29_W19.20	laie	1	100	0
1.65662	1.74857	E5	laie_30_W19.20	laie	0	0	0
1.65662	1.74857	E5	wailua_1_W19.20	wailua	1	100	1
1.65662	1.74857	E5	wailua_2_W19.20	wailua	1	15	0
1.65662	1.74857	E5	wailua_3_W19.20	wailua	0	100	0
1.65662	1.74857	E5	wailua_4_W19.20	wailua	0	100	0
1.65662	1.74857	E5	wailua_5_W19.20	wailua	1	60	0
1.65662	1.74857	E5	wailua_6_W19.20	wailua	0	0	0
1.65662	1.74857	E5	wailua_7_W19.20	wailua	0	0	0
1.65662	1.74857	E5	wailua_8_W19.20	wailua	0	65	0
1.65662	1.74857	E5	wailua_9_W19.20	wailua	0	15	0
1.65662	1.74857	E5	wailua_10_W19.20	wailua	1	100	0
1.65662	1.74857	E5	wailua_11_W19.20	wailua	0	0	0
1.65662	1.74857	E5	wailua_12_W19.20	wailua	0	100	0
1.65662	1.74857	E5	wailua_13_W19.20	wailua	0	25	0
1.65662	1.74857	E5	wailua_14_W19.20	wailua	0	0	0
1.65662	1.74857	E5	wailua_15_W19.20	wailua	0	100	0
1.65662	1.74857	E5	wailua_16_W19.20	wailua	0	0	0
1.65662	1.74857	E5	wailua_17_W19.20	wailua	0	20	0
1.65662	1.74857	E5	wailua_18_W19.20	wailua	0	5	0
1.65662	1.74857	E5	wailua_19_W19.20	wailua	0	0	0
1.65662	1.74857	E5	wailua_20_W19.20	wailua	0	35	0
1.65662	1.74857	E5	wailua_21_W19.20	wailua	0	0	0
1.65662	1.74857	E5	wailua_22_W19.20	wailua	0	0	0
1.65662	1.74857	E5	wailua_23_W19.20	wailua	0	0	0
1.65662	1.74857	E5	wailua_24_W19.20	wailua	0	5	0
1.65662	1.74857	E5	wailua_25_W19.20	wailua	0	100	0
1.65662	1.74857	E5	wailua_26_W19.20	wailua	0	5	0
1.65662	1.74857	E5	wailua_27_W19.20	wailua	0	5	0
1.65662	1.74857	E5	wailua_28_W19.20	wailua	0	25	0
1.65662	1.74857	E5	wailua_29_W19.20	wailua	0	100	0
1.65662	1.74857	E5	wailua_30_W19.20	wailua	0	0	0
-3.77025	2.89024	E6	wailua_2_S19	wailua	0	25	0
-3.77025	2.89024	E6	wailua_3_S19	wailua	0	5	0
-3.77025	2.89024	E6	wailua_4_S19	wailua	0	0	0
-3.77025	2.89024	E6	wailua_5_S19	wailua	0	0	0
-3.77025	2.89024	E6	wailua_7_S19	wailua	0	0	0
-3.77025	2.89024	E6	wailua_9_S19	wailua	0	45	0
-3.77025	2.89024	E6	wailua_10_S19	wailua	0	100	0
-3.77025	2.89024	E6	wailua_11_S19	wailua	0	0	0
-3.77025	2.89024	E6	wailua_13_S19	wailua	0	0	0
-3.77025	2.89024	E6	wailua_15_S19	wailua	0	25	0
-3.77025	2.89024	E6	wailua_16_S19	wailua	0	100	0
-3.77025	2.89024	E6	wailua_17_S19	wailua	0	0	0
-3.77025	2.89024	E6	wailua_18_S19	wailua	0	0	0
-3.77025	2.89024	E6	wailua_19_S19	wailua	0	100	0
-3.77025	2.89024	E6	wailua_20_S19	wailua	1	100	0
-3.77025	2.89024	E6	wailua_21_S19	wailua	1	100	0
-3.77025	2.89024	E6	wailua_22_S19	wailua	0	100	0
-3.77025	2.89024	E6	wailua_23_S19	wailua	0	0	0
-3.77025	2.89024	E6	wailua_24_S19	wailua	0	0	0
-3.77025	2.89024	E6	wailua_25_S19	wailua	0	0	0
-3.77025	2.89024	E6	wailua_26_S19	wailua	0	100	0
-3.77025	2.89024	E6	wailua_27_S19	wailua	0	0	0
-3.77025	2.89024	E6	wailua_28_S19	wailua	0	0	0
-3.77025	2.89024	E6	wailua_1_S19	wailua	0	100	0
-3.77025	2.89024	E6	wailua_30_S19	wailua	0	0	0
-3.77025	2.89024	E6	kapaa_2_S19	kapaa	0	0	0
-3.77025	2.89024	E6	kapaa_4_S19	kapaa	0	0	0
-3.77025	2.89024	E6	kapaa_5_S19	kapaa	0	50	0
-3.77025	2.89024	E6	kapaa_6_S19	kapaa	0	5	0
-3.77025	2.89024	E6	kapaa_7_S19	kapaa	0	0	0
-3.77025	2.89024	E6	kapaa_10_S19	kapaa	0	70	0
-3.77025	2.89024	E6	kapaa_11_S19	kapaa	0	0	0
-3.77025	2.89024	E6	kapaa_12_S19	kapaa	0	0	0
-3.77025	2.89024	E6	kapaa_13_S19	kapaa	0	25	0
-3.77025	2.89024	E6	kapaa_16_S19	kapaa	0	0	0
-3.77025	2.89024	E6	kapaa_17_S19	kapaa	0	10	0
-3.77025	2.89024	E6	kapaa_18_S19	kapaa	NA	NA	0
-3.77025	2.89024	E6	kapaa_19_S19	kapaa	1	100	1
-3.77025	2.89024	E6	kapaa_21_S19	kapaa	0	100	0
-3.77025	2.89024	E6	kapaa_22_S19	kapaa	1	100	1
-3.77025	2.89024	E6	kapaa_23_S19	kapaa	0	0	0
-3.77025	2.89024	E6	kapaa_24_S19	kapaa	1	100	1
-3.77025	2.89024	E6	kapaa_25_S19	kapaa	0	100	0
-3.77025	2.89024	E6	laie_1_S19	laie	0	10	0
-3.77025	2.89024	E6	laie_2_S19	laie	0	0	0
-3.77025	2.89024	E6	laie_3_S19	laie	0	0	0
-3.77025	2.89024	E6	manoa_1_S19	manoa	0	0	0
-3.77025	2.89024	E6	manoa_2_S19	manoa	0	0	0
-3.77025	2.89024	E6	manoa_3_S19	manoa	1	100	1
-3.77025	2.89024	E6	manoa_4_S19	manoa	1	100	0
-3.77025	2.89024	E6	manoa_5_S19	manoa	0	0	0
-3.77025	2.89024	E6	manoa_6_S19	manoa	1	100	0
-3.77025	2.89024	E6	manoa_7_S19	manoa	0	15	0
-3.77025	2.89024	E6	manoa_8_S19	manoa	0	100	0
-3.77025	2.89024	E6	manoa_9_S19	manoa	1	100	0
-3.77025	2.89024	E6	manoa_10_S19	manoa	0	15	0
-3.77025	2.89024	E6	manoa_11_S19	manoa	0	10	0
-3.77025	2.89024	E6	manoa_12_S19	manoa	0	0	0
-3.77025	2.89024	E6	manoa_13_S19	manoa	1	100	0
-3.77025	2.89024	E6	manoa_14_S19	manoa	0	100	0
-3.77025	2.89024	E6	manoa_15_S19	manoa	0	100	0
-3.77025	2.89024	E6	manoa_16_S19	manoa	0	100	0
-3.77025	2.89024	E6	manoa_17_S19	manoa	1	100	1
-3.77025	2.89024	E6	manoa_19_S19	manoa	0	35	0
-3.77025	2.89024	E6	manoa_20_S19	manoa	0	10	0
-3.77025	2.89024	E6	manoa_21_S19	manoa	0	10	0
-3.77025	2.89024	E6	manoa_100_S19	manoa	0	0	0
-3.77025	2.89024	E6	manoa_101_S19	manoa	0	0	0
-3.77025	2.89024	E6	manoa_102_S19	manoa	0	100	0
-3.77025	2.89024	E6	manoa_104_S19	manoa	0	0	0
-3.77025	2.89024	E6	manoa_105_S19	manoa	0	0	0
-3.77025	2.89024	E6	manoa_106_S19	manoa	1	100	0
-3.77025	2.89024	E6	manoa_107_S19	manoa	0	0	0
-3.77025	2.89024	E6	manoa_108_S19	manoa	0	0	0
-3.77025	2.89024	E6	laie_5_S19	laie	1	95	0
-3.77025	2.89024	E6	laie_6_S19	laie	1	100	1
-3.77025	2.89024	E6	laie_7_S19	laie	1	100	0
-3.77025	2.89024	E6	laie_8_S19	laie	1	100	1
-3.77025	2.89024	E6	laie_9_S19	laie	0	15	0
-3.77025	2.89024	E6	laie_10_S19	laie	0	5	0
-3.77025	2.89024	E6	laie_11_S19	laie	0	10	0
-3.77025	2.89024	E6	laie_12_S19	laie	0	5	0
-3.77025	2.89024	E6	laie_13_S19	laie	0	0	0
-3.77025	2.89024	E6	laie_15_S19	laie	1	100	0
-3.77025	2.89024	E6	laie_16_S19	laie	0	50	0
-3.77025	2.89024	E6	laie_17_S19	laie	0	0	0
-3.77025	2.89024	E6	laie_18_S19	laie	0	100	0
-3.77025	2.89024	E6	laie_19_S19	laie	0	40	0
-3.77025	2.89024	E6	laie_20_S19	laie	0	0	0
-3.77025	2.89024	E6	laie_21_S19	laie	1	25	1
-3.77025	2.89024	E6	laie_22_S19	laie	0	50	0
-3.77025	2.89024	E6	laie_23_S19	laie	0	0	0
-3.77025	2.89024	E6	laie_24_S19	laie	0	0	0
-3.77025	2.89024	E6	laie_25_S19	laie	0	100	0
-3.77025	2.89024	E6	laie_27_S19	laie	0	0	0
-3.77025	2.89024	E6	laie_28_S19	laie	0	0	0
-3.77025	2.89024	E6	laie_29_S19	laie	0	0	0
-3.77025	2.89024	E6	laie_30_S19	laie	0	0	0
-3.77025	2.89024	E6	hilo_1_S19	hilo	0	100	0
-3.77025	2.89024	E6	hilo_2_S19	hilo	0	100	0
-3.77025	2.89024	E6	hilo_3_S19	hilo	0	85	0
-3.77025	2.89024	E6	hilo_4_S19	hilo	0	0	0
-3.77025	2.89024	E6	hilo_5_S19	hilo	0	95	0
-3.77025	2.89024	E6	hilo_6_S19	hilo	0	0	0
-3.77025	2.89024	E6	hilo_7_S19	hilo	0	100	0
-3.77025	2.89024	E6	hilo_8_S19	hilo	0	100	0
-3.77025	2.89024	E6	hilo_9_S19	hilo	0	0	0
-3.77025	2.89024	E6	hilo_10_S19	hilo	1	100	1
-3.77025	2.89024	E6	hilo_11_S19	hilo	0	0	0
-3.77025	2.89024	E6	hilo_12_S19	hilo	0	100	0
-3.77025	2.89024	E6	hilo_13_S19	hilo	0	90	0
-3.77025	2.89024	E6	hilo_14_S19	hilo	0	100	0
-3.77025	2.89024	E6	hilo_15_S19	hilo	0	100	0
-3.77025	2.89024	E6	hilo_16_S19	hilo	1	100	1
-3.77025	2.89024	E6	hilo_17_S19	hilo	0	0	0
-3.77025	2.89024	E6	hilo_18_S19	hilo	0	50	0
-3.77025	2.89024	E6	hilo_19_S19	hilo	0	100	0
-3.77025	2.89024	E6	hilo_20_S19	hilo	0	100	0
-3.77025	2.89024	E6	hilo_21_S19	hilo	0	45	0
-3.77025	2.89024	E6	hilo_22_S19	hilo	1	100	1
-3.77025	2.89024	E6	hilo_23_S19	hilo	0	100	0
-3.77025	2.89024	E6	hilo_24_S19	hilo	0	5	0
-3.77025	2.89024	E6	hilo_25_S19	hilo	0	100	0
-3.77025	2.89024	E6	hilo_26_S19	hilo	0	100	0
-3.77025	2.89024	E6	hilo_27_S19	hilo	0	100	0
-3.77025	2.89024	E6	hilo_28_S19	hilo	0	100	0
-3.77025	2.89024	E6	hilo_29_S19	hilo	1	100	1
-3.77025	2.89024	E6	hilo_30_S19	hilo	0	50	0
-3.77025	2.89024	E6	kalaupapa_1_S19	kalaupapa	0	100	0
-3.77025	2.89024	E6	kalaupapa_2_S19	kalaupapa	0	100	0
-3.77025	2.89024	E6	kalaupapa_3_S19	kalaupapa	1	100	1
-3.77025	2.89024	E6	kalaupapa_4_S19	kalaupapa	0	5	0
-3.77025	2.89024	E6	kalaupapa_5_S19	kalaupapa	0	100	0
-3.77025	2.89024	E6	kalaupapa_6_S19	kalaupapa	1	100	1
-3.77025	2.89024	E6	kalaupapa_7_S19	kalaupapa	0	25	0
-3.77025	2.89024	E6	kalaupapa_8_S19	kalaupapa	0	100	0
-3.77025	2.89024	E6	kalaupapa_9_S19	kalaupapa	1	100	1
-3.77025	2.89024	E6	kalaupapa_10_S19	kalaupapa	0	0	0
-3.77025	2.89024	E6	kalaupapa_11_S19	kalaupapa	0	0	0
-3.77025	2.89024	E6	kalaupapa_12_S19	kalaupapa	1	100	1
-3.77025	2.89024	E6	kalaupapa_14_S19	kalaupapa	0	95	0
-3.77025	2.89024	E6	kalaupapa_15_S19	kalaupapa	0	80	0
-3.77025	2.89024	E6	kalaupapa_16_S19	kalaupapa	0	85	0
-3.77025	2.89024	E6	kalaupapa_17_S19	kalaupapa	0	100	0
-3.77025	2.89024	E6	kalaupapa_18_S19	kalaupapa	0	70	0
-3.77025	2.89024	E6	kalaupapa_19_S19	kalaupapa	0	0	0
-3.77025	2.89024	E6	kalaupapa_20_S19	kalaupapa	0	100	0
-3.77025	2.89024	E6	kalaupapa_21_S19	kalaupapa	0	10	0
-3.77025	2.89024	E6	kalaupapa_22_S19	kalaupapa	0	75	0
-3.77025	2.89024	E6	kalaupapa_23_S19	kalaupapa	0	100	0
-3.77025	2.89024	E6	kalaupapa_25_S19	kalaupapa	0	100	0
-3.77025	2.89024	E6	hilo_1_W19.20	hilo	0	0	0
-3.77025	2.89024	E6	hilo_2_W19.20	hilo	0	0	0
-3.77025	2.89024	E6	hilo_3_W19.20	hilo	0	100	0
-3.77025	2.89024	E6	hilo_4_W19.20	hilo	0	0	0
-3.77025	2.89024	E6	hilo_5_W19.20	hilo	0	0	0
-3.77025	2.89024	E6	hilo_6_W19.20	hilo	0	5	0
-3.77025	2.89024	E6	hilo_7_W19.20	hilo	0	0	0
-3.77025	2.89024	E6	hilo_8_W19.20	hilo	1	100	0
-3.77025	2.89024	E6	hilo_9_W19.20	hilo	0	0	0
-3.77025	2.89024	E6	hilo_10_W19.20	hilo	0	0	0
-3.77025	2.89024	E6	hilo_11_W19.20	hilo	0	0	0
-3.77025	2.89024	E6	hilo_12_W19.20	hilo	0	0	0
-3.77025	2.89024	E6	hilo_13_W19.20	hilo	0	0	0
-3.77025	2.89024	E6	hilo_14_W19.20	hilo	0	0	0
-3.77025	2.89024	E6	hilo_15_W19.20	hilo	0	0	0
-3.77025	2.89024	E6	hilo_16_W19.20	hilo	0	100	0
-3.77025	2.89024	E6	hilo_17_W19.20	hilo	1	100	0
-3.77025	2.89024	E6	hilo_18_W19.20	hilo	1	100	0
-3.77025	2.89024	E6	hilo_19_W19.20	hilo	0	55	0
-3.77025	2.89024	E6	hilo_20_W19.20	hilo	0	0	0
-3.77025	2.89024	E6	hilo_21_W19.20	hilo	1	100	0
-3.77025	2.89024	E6	hilo_22_W19.20	hilo	0	0	0
-3.77025	2.89024	E6	hilo_23_W19.20	hilo	1	100	0
-3.77025	2.89024	E6	hilo_24_W19.20	hilo	0	0	0
-3.77025	2.89024	E6	hilo_29_W19.20	hilo	0	0	0
-3.77025	2.89024	E6	hilo_30_W19.20	hilo	0	0	0
-3.77025	2.89024	E6	hilo_31_W19.20	hilo	0	0	0
-3.77025	2.89024	E6	hilo_32_W19.20	hilo	0	100	0
-3.77025	2.89024	E6	hilo_33_W19.20	hilo	0	0	0
-3.77025	2.89024	E6	hilo_34_W19.20	hilo	0	0	0
-3.77025	2.89024	E6	manoa_1_W19.20	manoa	0	10	0
-3.77025	2.89024	E6	manoa_2_W19.20	manoa	0	0	0
-3.77025	2.89024	E6	manoa_3_W19.20	manoa	0	0	0
-3.77025	2.89024	E6	manoa_4_W19.20	manoa	0	100	0
-3.77025	2.89024	E6	manoa_5_W19.20	manoa	0	0	0
-3.77025	2.89024	E6	manoa_6_W19.20	manoa	0	0	0
-3.77025	2.89024	E6	manoa_7_W19.20	manoa	0	0	0
-3.77025	2.89024	E6	manoa_8_W19.20	manoa	0	0	0
-3.77025	2.89024	E6	manoa_9_W19.20	manoa	0	0	0
-3.77025	2.89024	E6	manoa_10_W19.20	manoa	0	0	0
-3.77025	2.89024	E6	manoa_11_W19.20	manoa	0	0	0
-3.77025	2.89024	E6	manoa_12_W19.20	manoa	0	100	0
-3.77025	2.89024	E6	manoa_13_W19.20	manoa	0	55	0
-3.77025	2.89024	E6	manoa_14_W19.20	manoa	0	0	0
-3.77025	2.89024	E6	manoa_15_W19.20	manoa	0	15	0
-3.77025	2.89024	E6	manoa_16_W19.20	manoa	0	0	0
-3.77025	2.89024	E6	manoa_17_W19.20	manoa	0	0	0
-3.77025	2.89024	E6	manoa_18_W19.20	manoa	0	20	0
-3.77025	2.89024	E6	manoa_19_W19.20	manoa	0	25	0
-3.77025	2.89024	E6	manoa_20_W19.20	manoa	0	20	0
-3.77025	2.89024	E6	manoa_21_W19.20	manoa	1	100	0
-3.77025	2.89024	E6	manoa_22_W19.20	manoa	1	40	0
-3.77025	2.89024	E6	manoa_23_W19.20	manoa	0	0	0
-3.77025	2.89024	E6	manoa_24_W19.20	manoa	1	65	0
-3.77025	2.89024	E6	manoa_25_W19.20	manoa	0	0	0
-3.77025	2.89024	E6	manoa_26_W19.20	manoa	0	100	0
-3.77025	2.89024	E6	manoa_27_W19.20	manoa	1	70	1
-3.77025	2.89024	E6	manoa_28_W19.20	manoa	1	100	1
-3.77025	2.89024	E6	manoa_29_W19.20	manoa	0	25	0
-3.77025	2.89024	E6	manoa_30_W19.20	manoa	0	100	0
-3.77025	2.89024	E6	laie_1_W19.20	laie	1	100	0
-3.77025	2.89024	E6	laie_2_W19.20	laie	0	5	0
-3.77025	2.89024	E6	laie_3_W19.20	laie	0	0	0
-3.77025	2.89024	E6	laie_4_W19.20	laie	1	100	1
-3.77025	2.89024	E6	laie_5_W19.20	laie	0	0	0
-3.77025	2.89024	E6	laie_6_W19.20	laie	0	0	0
-3.77025	2.89024	E6	laie_7_W19.20	laie	0	0	0
-3.77025	2.89024	E6	laie_8_W19.20	laie	1	100	0
-3.77025	2.89024	E6	laie_9_W19.20	laie	1	100	0
-3.77025	2.89024	E6	laie_10_W19.20	laie	1	65	0
-3.77025	2.89024	E6	laie_11_W19.20	laie	1	100	1
-3.77025	2.89024	E6	laie_12_W19.20	laie	0	75	0
-3.77025	2.89024	E6	laie_13_W19.20	laie	0	5	0
-3.77025	2.89024	E6	laie_14_W19.20	laie	1	100	1
-3.77025	2.89024	E6	laie_15_W19.20	laie	0	0	0
-3.77025	2.89024	E6	laie_16_W19.20	laie	0	25	0
-3.77025	2.89024	E6	laie_17_W19.20	laie	1	100	0
-3.77025	2.89024	E6	laie_18_W19.20	laie	1	10	0
-3.77025	2.89024	E6	laie_19_W19.20	laie	0	100	0
-3.77025	2.89024	E6	laie_20_W19.20	laie	0	0	0
-3.77025	2.89024	E6	laie_21_W19.20	laie	0	0	0
-3.77025	2.89024	E6	laie_22_W19.20	laie	0	0	0
-3.77025	2.89024	E6	laie_23_W19.20	laie	0	0	0
-3.77025	2.89024	E6	laie_24_W19.20	laie	0	0	0
-3.77025	2.89024	E6	laie_25_W19.20	laie	0	0	0
-3.77025	2.89024	E6	laie_26_W19.20	laie	0	100	0
-3.77025	2.89024	E6	laie_27_W19.20	laie	0	100	0
-3.77025	2.89024	E6	laie_28_W19.20	laie	0	100	0
-3.77025	2.89024	E6	laie_29_W19.20	laie	0	0	0
-3.77025	2.89024	E6	laie_30_W19.20	laie	0	0	0
-3.77025	2.89024	E6	wailua_1_W19.20	wailua	1	100	1
-3.77025	2.89024	E6	wailua_2_W19.20	wailua	0	0	0
-3.77025	2.89024	E6	wailua_3_W19.20	wailua	0	0	0
-3.77025	2.89024	E6	wailua_4_W19.20	wailua	0	0	0
-3.77025	2.89024	E6	wailua_5_W19.20	wailua	0	100	0
-3.77025	2.89024	E6	wailua_6_W19.20	wailua	0	15	0
-3.77025	2.89024	E6	wailua_7_W19.20	wailua	0	100	0
-3.77025	2.89024	E6	wailua_8_W19.20	wailua	0	0	0
-3.77025	2.89024	E6	wailua_9_W19.20	wailua	0	0	0
-3.77025	2.89024	E6	wailua_10_W19.20	wailua	0	5	0
-3.77025	2.89024	E6	wailua_11_W19.20	wailua	0	100	0
-3.77025	2.89024	E6	wailua_12_W19.20	wailua	0	0	0
-3.77025	2.89024	E6	wailua_13_W19.20	wailua	0	0	0
-3.77025	2.89024	E6	wailua_14_W19.20	wailua	0	0	0
-3.77025	2.89024	E6	wailua_15_W19.20	wailua	0	100	0
-3.77025	2.89024	E6	wailua_16_W19.20	wailua	0	0	0
-3.77025	2.89024	E6	wailua_17_W19.20	wailua	0	0	0
-3.77025	2.89024	E6	wailua_18_W19.20	wailua	0	0	0
-3.77025	2.89024	E6	wailua_19_W19.20	wailua	0	100	0
-3.77025	2.89024	E6	wailua_20_W19.20	wailua	0	45	0
-3.77025	2.89024	E6	wailua_21_W19.20	wailua	0	0	0
-3.77025	2.89024	E6	wailua_22_W19.20	wailua	0	0	0
-3.77025	2.89024	E6	wailua_23_W19.20	wailua	0	0	0
-3.77025	2.89024	E6	wailua_24_W19.20	wailua	0	0	0
-3.77025	2.89024	E6	wailua_25_W19.20	wailua	1	100	1
-3.77025	2.89024	E6	wailua_26_W19.20	wailua	0	0	0
-3.77025	2.89024	E6	wailua_27_W19.20	wailua	1	100	1
-3.77025	2.89024	E6	wailua_28_W19.20	wailua	1	95	0
-3.77025	2.89024	E6	wailua_29_W19.20	wailua	0	100	0
-3.77025	2.89024	E6	wailua_30_W19.20	wailua	0	100	0
1.11735	1.38549	E7	wailua_2_S19	wailua	1	55	0
1.11735	1.38549	E7	wailua_3_S19	wailua	1	100	0
1.11735	1.38549	E7	wailua_4_S19	wailua	0	0	0
1.11735	1.38549	E7	wailua_5_S19	wailua	0	0	0
1.11735	1.38549	E7	wailua_7_S19	wailua	0	0	0
1.11735	1.38549	E7	wailua_9_S19	wailua	0	100	0
1.11735	1.38549	E7	wailua_10_S19	wailua	0	100	0
1.11735	1.38549	E7	wailua_11_S19	wailua	0	0	0
1.11735	1.38549	E7	wailua_13_S19	wailua	0	100	0
1.11735	1.38549	E7	wailua_15_S19	wailua	0	35	0
1.11735	1.38549	E7	wailua_16_S19	wailua	0	0	0
1.11735	1.38549	E7	wailua_17_S19	wailua	0	100	0
1.11735	1.38549	E7	wailua_18_S19	wailua	0	100	0
1.11735	1.38549	E7	wailua_19_S19	wailua	0	5	0
1.11735	1.38549	E7	wailua_20_S19	wailua	0	0	0
1.11735	1.38549	E7	wailua_21_S19	wailua	0	100	0
1.11735	1.38549	E7	wailua_22_S19	wailua	0	0	0
1.11735	1.38549	E7	wailua_23_S19	wailua	0	0	0
1.11735	1.38549	E7	wailua_24_S19	wailua	0	50	0
1.11735	1.38549	E7	wailua_25_S19	wailua	0	10	0
1.11735	1.38549	E7	wailua_26_S19	wailua	0	0	0
1.11735	1.38549	E7	wailua_27_S19	wailua	0	65	0
1.11735	1.38549	E7	wailua_28_S19	wailua	0	100	0
1.11735	1.38549	E7	wailua_1_S19	wailua	0	100	0
1.11735	1.38549	E7	wailua_30_S19	wailua	0	0	0
1.11735	1.38549	E7	kapaa_2_S19	kapaa	0	0	0
1.11735	1.38549	E7	kapaa_4_S19	kapaa	0	0	0
1.11735	1.38549	E7	kapaa_5_S19	kapaa	0	20	0
1.11735	1.38549	E7	kapaa_6_S19	kapaa	0	0	0
1.11735	1.38549	E7	kapaa_7_S19	kapaa	0	5	0
1.11735	1.38549	E7	kapaa_10_S19	kapaa	0	0	0
1.11735	1.38549	E7	kapaa_11_S19	kapaa	0	0	0
1.11735	1.38549	E7	kapaa_12_S19	kapaa	0	0	0
1.11735	1.38549	E7	kapaa_13_S19	kapaa	0	0	0
1.11735	1.38549	E7	kapaa_16_S19	kapaa	0	60	0
1.11735	1.38549	E7	kapaa_17_S19	kapaa	1	100	1
1.11735	1.38549	E7	kapaa_18_S19	kapaa	0	0	0
1.11735	1.38549	E7	kapaa_19_S19	kapaa	0	100	0
1.11735	1.38549	E7	kapaa_21_S19	kapaa	0	0	0
1.11735	1.38549	E7	kapaa_22_S19	kapaa	0	100	0
1.11735	1.38549	E7	kapaa_23_S19	kapaa	1	55	0
1.11735	1.38549	E7	kapaa_24_S19	kapaa	0	0	0
1.11735	1.38549	E7	kapaa_25_S19	kapaa	0	0	0
1.11735	1.38549	E7	laie_1_S19	laie	0	0	0
1.11735	1.38549	E7	laie_2_S19	laie	0	0	0
1.11735	1.38549	E7	laie_3_S19	laie	0	0	0
1.11735	1.38549	E7	manoa_1_S19	manoa	0	0	0
1.11735	1.38549	E7	manoa_2_S19	manoa	1	100	1
1.11735	1.38549	E7	manoa_3_S19	manoa	0	10	0
1.11735	1.38549	E7	manoa_4_S19	manoa	0	100	0
1.11735	1.38549	E7	manoa_5_S19	manoa	0	0	0
1.11735	1.38549	E7	manoa_6_S19	manoa	0	100	0
1.11735	1.38549	E7	manoa_7_S19	manoa	0	0	0
1.11735	1.38549	E7	manoa_8_S19	manoa	0	100	0
1.11735	1.38549	E7	manoa_9_S19	manoa	1	100	1
1.11735	1.38549	E7	manoa_10_S19	manoa	0	65	0
1.11735	1.38549	E7	manoa_11_S19	manoa	0	15	0
1.11735	1.38549	E7	manoa_12_S19	manoa	0	0	0
1.11735	1.38549	E7	manoa_13_S19	manoa	1	100	1
1.11735	1.38549	E7	manoa_14_S19	manoa	1	100	0
1.11735	1.38549	E7	manoa_15_S19	manoa	0	0	0
1.11735	1.38549	E7	manoa_16_S19	manoa	0	25	0
1.11735	1.38549	E7	manoa_17_S19	manoa	0	100	0
1.11735	1.38549	E7	manoa_19_S19	manoa	0	100	0
1.11735	1.38549	E7	manoa_20_S19	manoa	0	0	0
1.11735	1.38549	E7	manoa_21_S19	manoa	0	30	0
1.11735	1.38549	E7	manoa_100_S19	manoa	0	0	0
1.11735	1.38549	E7	manoa_101_S19	manoa	0	0	0
1.11735	1.38549	E7	manoa_102_S19	manoa	0	25	0
1.11735	1.38549	E7	manoa_104_S19	manoa	0	60	0
1.11735	1.38549	E7	manoa_105_S19	manoa	0	0	0
1.11735	1.38549	E7	manoa_106_S19	manoa	0	100	0
1.11735	1.38549	E7	manoa_107_S19	manoa	0	0	0
1.11735	1.38549	E7	manoa_108_S19	manoa	1	100	1
1.11735	1.38549	E7	laie_5_S19	laie	1	100	1
1.11735	1.38549	E7	laie_6_S19	laie	1	100	0
1.11735	1.38549	E7	laie_7_S19	laie	1	100	1
1.11735	1.38549	E7	laie_8_S19	laie	0	70	0
1.11735	1.38549	E7	laie_9_S19	laie	0	0	0
1.11735	1.38549	E7	laie_10_S19	laie	0	15	0
1.11735	1.38549	E7	laie_11_S19	laie	1	100	1
1.11735	1.38549	E7	laie_12_S19	laie	0	25	0
1.11735	1.38549	E7	laie_13_S19	laie	0	45	0
1.11735	1.38549	E7	laie_15_S19	laie	0	10	0
1.11735	1.38549	E7	laie_16_S19	laie	0	30	0
1.11735	1.38549	E7	laie_17_S19	laie	0	0	0
1.11735	1.38549	E7	laie_18_S19	laie	1	100	1
1.11735	1.38549	E7	laie_19_S19	laie	0	20	0
1.11735	1.38549	E7	laie_20_S19	laie	1	75	0
1.11735	1.38549	E7	laie_21_S19	laie	0	0	0
1.11735	1.38549	E7	laie_22_S19	laie	0	10	0
1.11735	1.38549	E7	laie_23_S19	laie	1	30	0
1.11735	1.38549	E7	laie_24_S19	laie	0	0	0
1.11735	1.38549	E7	laie_25_S19	laie	1	100	1
1.11735	1.38549	E7	laie_27_S19	laie	0	40	0
1.11735	1.38549	E7	laie_28_S19	laie	1	100	1
1.11735	1.38549	E7	laie_29_S19	laie	0	0	0
1.11735	1.38549	E7	laie_30_S19	laie	0	35	0
1.11735	1.38549	E7	hilo_1_S19	hilo	1	100	1
1.11735	1.38549	E7	hilo_2_S19	hilo	0	100	0
1.11735	1.38549	E7	hilo_3_S19	hilo	1	100	1
1.11735	1.38549	E7	hilo_4_S19	hilo	0	65	0
1.11735	1.38549	E7	hilo_5_S19	hilo	0	5	0
1.11735	1.38549	E7	hilo_6_S19	hilo	0	45	0
1.11735	1.38549	E7	hilo_7_S19	hilo	0	0	0
1.11735	1.38549	E7	hilo_8_S19	hilo	0	100	0
1.11735	1.38549	E7	hilo_9_S19	hilo	0	100	0
1.11735	1.38549	E7	hilo_10_S19	hilo	0	20	0
1.11735	1.38549	E7	hilo_11_S19	hilo	0	100	0
1.11735	1.38549	E7	hilo_12_S19	hilo	0	100	0
1.11735	1.38549	E7	hilo_13_S19	hilo	0	25	0
1.11735	1.38549	E7	hilo_14_S19	hilo	0	65	0
1.11735	1.38549	E7	hilo_15_S19	hilo	0	100	0
1.11735	1.38549	E7	hilo_16_S19	hilo	0	0	0
1.11735	1.38549	E7	hilo_17_S19	hilo	0	0	0
1.11735	1.38549	E7	hilo_18_S19	hilo	1	100	1
1.11735	1.38549	E7	hilo_19_S19	hilo	1	100	1
1.11735	1.38549	E7	hilo_20_S19	hilo	0	0	0
1.11735	1.38549	E7	hilo_21_S19	hilo	1	100	1
1.11735	1.38549	E7	hilo_22_S19	hilo	0	20	0
1.11735	1.38549	E7	hilo_23_S19	hilo	0	100	0
1.11735	1.38549	E7	hilo_24_S19	hilo	0	0	0
1.11735	1.38549	E7	hilo_25_S19	hilo	1	100	1
1.11735	1.38549	E7	hilo_26_S19	hilo	1	60	1
1.11735	1.38549	E7	hilo_27_S19	hilo	0	100	0
1.11735	1.38549	E7	hilo_28_S19	hilo	0	100	0
1.11735	1.38549	E7	hilo_29_S19	hilo	1	100	1
1.11735	1.38549	E7	hilo_30_S19	hilo	0	0	0
1.11735	1.38549	E7	kalaupapa_1_S19	kalaupapa	0	100	0
1.11735	1.38549	E7	kalaupapa_2_S19	kalaupapa	0	100	0
1.11735	1.38549	E7	kalaupapa_3_S19	kalaupapa	0	95	0
1.11735	1.38549	E7	kalaupapa_4_S19	kalaupapa	0	100	0
1.11735	1.38549	E7	kalaupapa_5_S19	kalaupapa	0	0	0
1.11735	1.38549	E7	kalaupapa_6_S19	kalaupapa	0	0	0
1.11735	1.38549	E7	kalaupapa_7_S19	kalaupapa	1	100	1
1.11735	1.38549	E7	kalaupapa_8_S19	kalaupapa	0	0	0
1.11735	1.38549	E7	kalaupapa_9_S19	kalaupapa	0	100	0
1.11735	1.38549	E7	kalaupapa_10_S19	kalaupapa	0	5	0
1.11735	1.38549	E7	kalaupapa_11_S19	kalaupapa	0	5	0
1.11735	1.38549	E7	kalaupapa_12_S19	kalaupapa	0	100	0
1.11735	1.38549	E7	kalaupapa_14_S19	kalaupapa	0	95	0
1.11735	1.38549	E7	kalaupapa_15_S19	kalaupapa	1	100	1
1.11735	1.38549	E7	kalaupapa_16_S19	kalaupapa	0	10	0
1.11735	1.38549	E7	kalaupapa_17_S19	kalaupapa	0	100	0
1.11735	1.38549	E7	kalaupapa_18_S19	kalaupapa	0	100	0
1.11735	1.38549	E7	kalaupapa_19_S19	kalaupapa	0	0	0
1.11735	1.38549	E7	kalaupapa_20_S19	kalaupapa	0	100	0
1.11735	1.38549	E7	kalaupapa_21_S19	kalaupapa	0	0	0
1.11735	1.38549	E7	kalaupapa_22_S19	kalaupapa	0	65	0
1.11735	1.38549	E7	kalaupapa_23_S19	kalaupapa	0	100	0
1.11735	1.38549	E7	kalaupapa_25_S19	kalaupapa	0	100	0
1.11735	1.38549	E7	hilo_1_W19.20	hilo	0	0	0
1.11735	1.38549	E7	hilo_2_W19.20	hilo	0	0	0
1.11735	1.38549	E7	hilo_3_W19.20	hilo	0	0	0
1.11735	1.38549	E7	hilo_4_W19.20	hilo	0	5	0
1.11735	1.38549	E7	hilo_5_W19.20	hilo	0	0	0
1.11735	1.38549	E7	hilo_6_W19.20	hilo	0	0	0
1.11735	1.38549	E7	hilo_7_W19.20	hilo	0	0	0
1.11735	1.38549	E7	hilo_8_W19.20	hilo	0	0	0
1.11735	1.38549	E7	hilo_9_W19.20	hilo	0	0	0
1.11735	1.38549	E7	hilo_10_W19.20	hilo	0	0	0
1.11735	1.38549	E7	hilo_11_W19.20	hilo	0	0	0
1.11735	1.38549	E7	hilo_12_W19.20	hilo	0	0	0
1.11735	1.38549	E7	hilo_13_W19.20	hilo	0	35	0
1.11735	1.38549	E7	hilo_14_W19.20	hilo	0	0	0
1.11735	1.38549	E7	hilo_15_W19.20	hilo	0	0	0
1.11735	1.38549	E7	hilo_16_W19.20	hilo	1	100	1
1.11735	1.38549	E7	hilo_17_W19.20	hilo	0	0	0
1.11735	1.38549	E7	hilo_18_W19.20	hilo	0	100	0
1.11735	1.38549	E7	hilo_19_W19.20	hilo	0	0	0
1.11735	1.38549	E7	hilo_20_W19.20	hilo	0	0	0
1.11735	1.38549	E7	hilo_21_W19.20	hilo	0	100	0
1.11735	1.38549	E7	hilo_22_W19.20	hilo	0	0	0
1.11735	1.38549	E7	hilo_23_W19.20	hilo	0	0	0
1.11735	1.38549	E7	hilo_24_W19.20	hilo	0	0	0
1.11735	1.38549	E7	hilo_29_W19.20	hilo	0	0	0
1.11735	1.38549	E7	hilo_30_W19.20	hilo	0	0	0
1.11735	1.38549	E7	hilo_31_W19.20	hilo	0	0	0
1.11735	1.38549	E7	hilo_32_W19.20	hilo	0	0	0
1.11735	1.38549	E7	hilo_33_W19.20	hilo	0	0	0
1.11735	1.38549	E7	hilo_34_W19.20	hilo	0	0	0
1.11735	1.38549	E7	manoa_1_W19.20	manoa	0	0	0
1.11735	1.38549	E7	manoa_2_W19.20	manoa	0	100	0
1.11735	1.38549	E7	manoa_3_W19.20	manoa	0	0	0
1.11735	1.38549	E7	manoa_4_W19.20	manoa	0	80	0
1.11735	1.38549	E7	manoa_5_W19.20	manoa	0	0	0
1.11735	1.38549	E7	manoa_6_W19.20	manoa	0	100	0
1.11735	1.38549	E7	manoa_7_W19.20	manoa	0	0	0
1.11735	1.38549	E7	manoa_8_W19.20	manoa	0	100	0
1.11735	1.38549	E7	manoa_9_W19.20	manoa	0	0	0
1.11735	1.38549	E7	manoa_10_W19.20	manoa	0	0	0
1.11735	1.38549	E7	manoa_11_W19.20	manoa	0	0	0
1.11735	1.38549	E7	manoa_12_W19.20	manoa	0	15	0
1.11735	1.38549	E7	manoa_13_W19.20	manoa	1	40	0
1.11735	1.38549	E7	manoa_14_W19.20	manoa	0	0	0
1.11735	1.38549	E7	manoa_15_W19.20	manoa	0	0	0
1.11735	1.38549	E7	manoa_16_W19.20	manoa	0	0	0
1.11735	1.38549	E7	manoa_17_W19.20	manoa	1	50	0
1.11735	1.38549	E7	manoa_18_W19.20	manoa	0	0	0
1.11735	1.38549	E7	manoa_19_W19.20	manoa	0	100	0
1.11735	1.38549	E7	manoa_20_W19.20	manoa	0	10	0
1.11735	1.38549	E7	manoa_21_W19.20	manoa	0	0	0
1.11735	1.38549	E7	manoa_22_W19.20	manoa	0	5	0
1.11735	1.38549	E7	manoa_23_W19.20	manoa	0	0	0
1.11735	1.38549	E7	manoa_24_W19.20	manoa	0	100	0
1.11735	1.38549	E7	manoa_25_W19.20	manoa	1	100	0
1.11735	1.38549	E7	manoa_26_W19.20	manoa	1	65	0
1.11735	1.38549	E7	manoa_27_W19.20	manoa	1	100	0
1.11735	1.38549	E7	manoa_28_W19.20	manoa	1	100	0
1.11735	1.38549	E7	manoa_29_W19.20	manoa	0	0	0
1.11735	1.38549	E7	manoa_30_W19.20	manoa	1	100	0
1.11735	1.38549	E7	laie_1_W19.20	laie	0	0	0
1.11735	1.38549	E7	laie_2_W19.20	laie	1	100	0
1.11735	1.38549	E7	laie_3_W19.20	laie	0	25	0
1.11735	1.38549	E7	laie_4_W19.20	laie	1	55	0
1.11735	1.38549	E7	laie_5_W19.20	laie	0	0	0
1.11735	1.38549	E7	laie_6_W19.20	laie	0	0	0
1.11735	1.38549	E7	laie_7_W19.20	laie	0	0	0
1.11735	1.38549	E7	laie_8_W19.20	laie	0	0	0
1.11735	1.38549	E7	laie_9_W19.20	laie	0	0	0
1.11735	1.38549	E7	laie_10_W19.20	laie	0	100	0
1.11735	1.38549	E7	laie_11_W19.20	laie	0	100	0
1.11735	1.38549	E7	laie_12_W19.20	laie	0	0	0
1.11735	1.38549	E7	laie_13_W19.20	laie	0	0	0
1.11735	1.38549	E7	laie_14_W19.20	laie	1	25	1
1.11735	1.38549	E7	laie_15_W19.20	laie	1	40	0
1.11735	1.38549	E7	laie_16_W19.20	laie	0	10	0
1.11735	1.38549	E7	laie_17_W19.20	laie	0	10	0
1.11735	1.38549	E7	laie_18_W19.20	laie	0	45	0
1.11735	1.38549	E7	laie_19_W19.20	laie	1	40	0
1.11735	1.38549	E7	laie_20_W19.20	laie	0	0	0
1.11735	1.38549	E7	laie_21_W19.20	laie	0	0	0
1.11735	1.38549	E7	laie_22_W19.20	laie	0	0	0
1.11735	1.38549	E7	laie_23_W19.20	laie	0	10	0
1.11735	1.38549	E7	laie_24_W19.20	laie	0	0	0
1.11735	1.38549	E7	laie_25_W19.20	laie	0	65	0
1.11735	1.38549	E7	laie_26_W19.20	laie	1	100	1
1.11735	1.38549	E7	laie_27_W19.20	laie	0	100	0
1.11735	1.38549	E7	laie_28_W19.20	laie	0	100	0
1.11735	1.38549	E7	laie_29_W19.20	laie	0	0	0
1.11735	1.38549	E7	laie_30_W19.20	laie	0	0	0
1.11735	1.38549	E7	wailua_1_W19.20	wailua	1	100	1
1.11735	1.38549	E7	wailua_2_W19.20	wailua	1	25	0
1.11735	1.38549	E7	wailua_3_W19.20	wailua	0	0	0
1.11735	1.38549	E7	wailua_4_W19.20	wailua	0	100	0
1.11735	1.38549	E7	wailua_5_W19.20	wailua	0	0	0
1.11735	1.38549	E7	wailua_6_W19.20	wailua	0	0	0
1.11735	1.38549	E7	wailua_7_W19.20	wailua	0	0	0
1.11735	1.38549	E7	wailua_8_W19.20	wailua	0	100	0
1.11735	1.38549	E7	wailua_9_W19.20	wailua	0	0	0
1.11735	1.38549	E7	wailua_10_W19.20	wailua	1	75	0
1.11735	1.38549	E7	wailua_11_W19.20	wailua	0	0	0
1.11735	1.38549	E7	wailua_12_W19.20	wailua	0	0	0
1.11735	1.38549	E7	wailua_13_W19.20	wailua	0	25	0
1.11735	1.38549	E7	wailua_14_W19.20	wailua	0	10	0
1.11735	1.38549	E7	wailua_15_W19.20	wailua	1	100	1
1.11735	1.38549	E7	wailua_16_W19.20	wailua	1	40	0
1.11735	1.38549	E7	wailua_17_W19.20	wailua	0	0	0
1.11735	1.38549	E7	wailua_18_W19.20	wailua	0	0	0
1.11735	1.38549	E7	wailua_19_W19.20	wailua	0	0	0
1.11735	1.38549	E7	wailua_20_W19.20	wailua	0	0	0
1.11735	1.38549	E7	wailua_21_W19.20	wailua	0	0	0
1.11735	1.38549	E7	wailua_22_W19.20	wailua	0	0	0
1.11735	1.38549	E7	wailua_23_W19.20	wailua	0	0	0
1.11735	1.38549	E7	wailua_24_W19.20	wailua	0	0	0
1.11735	1.38549	E7	wailua_25_W19.20	wailua	1	100	0
1.11735	1.38549	E7	wailua_26_W19.20	wailua	0	0	0
1.11735	1.38549	E7	wailua_27_W19.20	wailua	1	100	0
1.11735	1.38549	E7	wailua_28_W19.20	wailua	0	0	0
1.11735	1.38549	E7	wailua_29_W19.20	wailua	0	100	0
1.11735	1.38549	E7	wailua_30_W19.20	wailua	0	100	0
1.4434	3.66819	E8	wailua_2_S19	wailua	0	0	0
1.4434	3.66819	E8	wailua_3_S19	wailua	1	100	0
1.4434	3.66819	E8	wailua_4_S19	wailua	1	55	1
1.4434	3.66819	E8	wailua_5_S19	wailua	0	0	0
1.4434	3.66819	E8	wailua_7_S19	wailua	0	0	0
1.4434	3.66819	E8	wailua_9_S19	wailua	0	100	0
1.4434	3.66819	E8	wailua_10_S19	wailua	0	100	0
1.4434	3.66819	E8	wailua_11_S19	wailua	0	0	0
1.4434	3.66819	E8	wailua_13_S19	wailua	0	0	0
1.4434	3.66819	E8	wailua_15_S19	wailua	0	0	0
1.4434	3.66819	E8	wailua_16_S19	wailua	0	0	0
1.4434	3.66819	E8	wailua_17_S19	wailua	0	65	0
1.4434	3.66819	E8	wailua_18_S19	wailua	0	100	0
1.4434	3.66819	E8	wailua_19_S19	wailua	1	100	0
1.4434	3.66819	E8	wailua_20_S19	wailua	0	0	0
1.4434	3.66819	E8	wailua_21_S19	wailua	0	100	0
1.4434	3.66819	E8	wailua_22_S19	wailua	0	0	0
1.4434	3.66819	E8	wailua_23_S19	wailua	0	0	0
1.4434	3.66819	E8	wailua_24_S19	wailua	0	0	0
1.4434	3.66819	E8	wailua_25_S19	wailua	0	0	0
1.4434	3.66819	E8	wailua_26_S19	wailua	0	0	0
1.4434	3.66819	E8	wailua_27_S19	wailua	0	100	0
1.4434	3.66819	E8	wailua_28_S19	wailua	0	0	0
1.4434	3.66819	E8	wailua_1_S19	wailua	0	100	0
1.4434	3.66819	E8	wailua_30_S19	wailua	0	0	0
1.4434	3.66819	E8	kapaa_2_S19	kapaa	0	0	0
1.4434	3.66819	E8	kapaa_4_S19	kapaa	0	0	0
1.4434	3.66819	E8	kapaa_5_S19	kapaa	1	95	1
1.4434	3.66819	E8	kapaa_6_S19	kapaa	0	0	0
1.4434	3.66819	E8	kapaa_7_S19	kapaa	0	0	0
1.4434	3.66819	E8	kapaa_10_S19	kapaa	0	0	0
1.4434	3.66819	E8	kapaa_11_S19	kapaa	0	0	0
1.4434	3.66819	E8	kapaa_12_S19	kapaa	0	10	0
1.4434	3.66819	E8	kapaa_13_S19	kapaa	0	10	0
1.4434	3.66819	E8	kapaa_16_S19	kapaa	0	0	0
1.4434	3.66819	E8	kapaa_17_S19	kapaa	0	5	0
1.4434	3.66819	E8	kapaa_18_S19	kapaa	0	0	0
1.4434	3.66819	E8	kapaa_19_S19	kapaa	1	100	0
1.4434	3.66819	E8	kapaa_21_S19	kapaa	0	0	0
1.4434	3.66819	E8	kapaa_22_S19	kapaa	0	0	0
1.4434	3.66819	E8	kapaa_23_S19	kapaa	0	0	0
1.4434	3.66819	E8	kapaa_24_S19	kapaa	1	100	1
1.4434	3.66819	E8	kapaa_25_S19	kapaa	0	0	0
1.4434	3.66819	E8	laie_1_S19	laie	0	5	0
1.4434	3.66819	E8	laie_2_S19	laie	0	0	0
1.4434	3.66819	E8	laie_3_S19	laie	0	0	0
1.4434	3.66819	E8	manoa_1_S19	manoa	0	5	0
1.4434	3.66819	E8	manoa_2_S19	manoa	0	65	0
1.4434	3.66819	E8	manoa_3_S19	manoa	0	100	0
1.4434	3.66819	E8	manoa_4_S19	manoa	0	100	0
1.4434	3.66819	E8	manoa_5_S19	manoa	0	0	0
1.4434	3.66819	E8	manoa_6_S19	manoa	0	45	0
1.4434	3.66819	E8	manoa_7_S19	manoa	0	100	0
1.4434	3.66819	E8	manoa_8_S19	manoa	0	100	0
1.4434	3.66819	E8	manoa_9_S19	manoa	0	100	0
1.4434	3.66819	E8	manoa_10_S19	manoa	1	100	0
1.4434	3.66819	E8	manoa_11_S19	manoa	0	50	0
1.4434	3.66819	E8	manoa_12_S19	manoa	0	0	0
1.4434	3.66819	E8	manoa_13_S19	manoa	0	0	0
1.4434	3.66819	E8	manoa_14_S19	manoa	0	100	0
1.4434	3.66819	E8	manoa_15_S19	manoa	1	100	0
1.4434	3.66819	E8	manoa_16_S19	manoa	0	0	0
1.4434	3.66819	E8	manoa_17_S19	manoa	0	100	0
1.4434	3.66819	E8	manoa_19_S19	manoa	0	60	0
1.4434	3.66819	E8	manoa_20_S19	manoa	0	65	0
1.4434	3.66819	E8	manoa_21_S19	manoa	0	0	0
1.4434	3.66819	E8	manoa_100_S19	manoa	0	0	0
1.4434	3.66819	E8	manoa_101_S19	manoa	0	0	0
1.4434	3.66819	E8	manoa_102_S19	manoa	0	100	0
1.4434	3.66819	E8	manoa_104_S19	manoa	0	5	0
1.4434	3.66819	E8	manoa_105_S19	manoa	0	100	0
1.4434	3.66819	E8	manoa_106_S19	manoa	0	10	0
1.4434	3.66819	E8	manoa_107_S19	manoa	0	0	0
1.4434	3.66819	E8	manoa_108_S19	manoa	1	100	0
1.4434	3.66819	E8	laie_5_S19	laie	1	95	0
1.4434	3.66819	E8	laie_6_S19	laie	0	100	0
1.4434	3.66819	E8	laie_7_S19	laie	0	40	0
1.4434	3.66819	E8	laie_8_S19	laie	0	60	0
1.4434	3.66819	E8	laie_9_S19	laie	0	0	0
1.4434	3.66819	E8	laie_10_S19	laie	0	0	0
1.4434	3.66819	E8	laie_11_S19	laie	0	5	0
1.4434	3.66819	E8	laie_12_S19	laie	0	0	0
1.4434	3.66819	E8	laie_13_S19	laie	0	0	0
1.4434	3.66819	E8	laie_15_S19	laie	0	55	0
1.4434	3.66819	E8	laie_16_S19	laie	1	100	0
1.4434	3.66819	E8	laie_17_S19	laie	0	10	0
1.4434	3.66819	E8	laie_18_S19	laie	0	15	0
1.4434	3.66819	E8	laie_19_S19	laie	0	35	0
1.4434	3.66819	E8	laie_20_S19	laie	0	0	0
1.4434	3.66819	E8	laie_21_S19	laie	0	0	0
1.4434	3.66819	E8	laie_22_S19	laie	0	40	0
1.4434	3.66819	E8	laie_23_S19	laie	0	0	0
1.4434	3.66819	E8	laie_24_S19	laie	1	25	0
1.4434	3.66819	E8	laie_25_S19	laie	0	100	0
1.4434	3.66819	E8	laie_27_S19	laie	1	25	1
1.4434	3.66819	E8	laie_28_S19	laie	0	0	0
1.4434	3.66819	E8	laie_29_S19	laie	0	0	0
1.4434	3.66819	E8	laie_30_S19	laie	1	95	0
1.4434	3.66819	E8	hilo_1_S19	hilo	0	100	0
1.4434	3.66819	E8	hilo_2_S19	hilo	0	20	0
1.4434	3.66819	E8	hilo_3_S19	hilo	0	100	0
1.4434	3.66819	E8	hilo_4_S19	hilo	1	100	1
[truncated: 169 more rows]
